# Supplementary material for: Diverse signatures of convergent evolution in cactus-associated yeasts
Source: PLoS Biol. 2024 Sep 23;22(9):e3002832. doi: 10.1371/journal.pbio.3002832 (PMC11449361; doi:10.1371/journal.pbio.3002832)
Supplement: S1 Table — Selection of cactus-associated yeasts according to the literature (relevant references are shown). Classification of cactophilic yeasts (strict or transient), geography and substrate of origin is shown for the type strain. (XLSX) [file pbio.3002832.s008.xlsx]

## Sheet: Folha1
Table S1. List of cactophilic species understudy. Selection of cactus-associated yeasts according to the literature (relevant references are shown). Classification of cactophilic yeasts (strict or transient), geography and substrate of origin is shown for the type strain.
Species	Substrate (type strain)	Geography (type strain)	Classification	Relevant references
Myxozyma mucilagina	rotting Stenocereus gummosis	Mexico	Strict	[1]
Tortispora starmeri	Necrotic stem, Stenocereus thrberi	Arizona, USA	Strict	[2]
Tortispora phaffii	Decaying cladode, Opuntia bonaerensis	Argentina	Strict	[2]
Tortispora caseinolytica	Opuntia phaeacantha (cactus)	Arizona, USA	Strict	[2]
Tortispora ganteri	Stenocereus gummosus	Mexico	Strict	[2]
Tortispora mauiana	rotting cladode of Opuntia ficus-indica	Hawaii	Strict	[2]
Magnusiomyces starmeri	rotting Carnegiae gigantea	Arizona, USA	Strict	[3,4]
Dipodascus australiensis	Opuntia inermis	Australia	Strict	[3]
Sporopachydermia cereana	Cereus giganteus (saguaro cactus)	unknown	Strict	[3,4]
Starmera caribaea	rotting Opuntia stricta (prickly-pear cactus)	Bahamas	Strict	[3]
Starmera amethionina	rotting Rathbunia alamosensis (agria cactus)	Mexico	Strict	[3]
Starmera pachycereana	rotting Pachycereus pringlei (cardon cactus)	Mexico	Strict	[3]
Candida orba	decaying cladodes of Opuntia stricta	Australia	Strict	[5]
Phaffomyces thermotolerans	Lophocereus schottii (senita cactus)	Mexico	Strict	[4]
Phaffomyces antillensis	Cephalocereus royenii (columnar cactus)	West Indies	Strict	[4]
Candida coquimbonensis	necrotic cactus Echinopssis chiloensis	Chile	Strict	[6]
Phaffomyces opuntiae	Opuntia inermis (prickly-pear cactus)	Australia	Strict	[7]
Candida sonorensis	Lamaireocereus thurberi (organ-pipe cactus)	Mexico	Strict	[4]
Pichia deserticola	rotting Opuntia phaeacantha (prickly pear cactus)	Arizona, USA	Strict	[4]
Pichia heedii	dead Lophocereus schottii (senita cactus)	Mexico	Strict	[4]
Pichia eremophila	rotting Opuntia phaeacantha (prickly-pear cactus)	Arizona, USA	Strict	[4]
Pichia cephalocereana	rotting Cephalocereus royenii (columnar cactus)	West Indies	Strict	[4]
Pichia pseudocactophila	Pachycereus pectin-arboriginum (cactus)	Mexico	Strict	[4]
Pichia insulana	Rotting tissue of Cereus repandus	Curaçao, Caribbean Islands	Strict	[8]
Pichia cactophila	rotting Lemaireocereus thurberi (organ-pipe cactus)	Mexico	Strict	[4]
Clavispora opuntiae	rotting Opuntia stricta (prickly-pear cactus)	Australia	Strict	[4]
Kluyveromyces starmeri	columar cacti	Brazil	Strict	[9]
Wickerhamiella cacticola	flower of Cereus pernambucensis	Brazil	Strict	[3]
Kurtzmaniella cleridarum	clerid beetle on flower of cactus (Opuntia phaeacantha)	Arizona, USA	Strict	[10]
Kodamaea restingae	flower of Cereus pernambucensis (cactus)	Brazil	Strict	[9]
Kodamaea nitidulidarum	flower of Pilosocereus arrabidae	Brazil	Strict	[9,11]
Yamadazyma mexicana	soft rot of Stenocereus gummosis (agria cactus)	Mexico	Transient	[3]
Wickerhamomyces rabaulensis	excreta of African snail	Papua New Guinea	Transient	[3]
Hanseniaspora opuntiae	Opuntia megacantha (cactus)	Hawaii	Transient	[3]
Hanseniaspora uvarum	Muscatelle grape	Ukraine	Transient	[3,9]
Pichia kluyveri	Fruit	unknown	Transient	[3]
Pichia kudriavzevii	fruit juice	unknown	Transient	[3]
Pichia norvegensis	sputum, of patient with suspected tuberculosis	Norway	Transient	[3]
Myxozyma neglecta	Opuntia ficus-indica (cactus)	South Africa	Transient	[12]
Ogataea haglerorum	rotting tissue of Opuntia phaeacantha	Arizona, USA	Transient	[13]
Metschnikowia arizonensis	flower of Opuntia echinocarapa	Arizona, USA	Transient	[14]
Clavispora lusitaniae	human	Norway	Transient	[7]
Kodamaea ohmeri	fruit	unknown	Transient	[9]
Magnusiomyces capitatus	human	USA	Transient	[9]
Debaryomyces hansenii	food	New Zealand	Transient	[7,15]
Pichia membranifaciens	unknown	unknown	Transient	[7]
Ogataea angusta	Drosophila pseudobscura (fruit fly)	USA	Transient	[7,13]
Meyerozyma guilliermondii	human	unknown	Transient	[7,9]
Ogataea polymorpha	soil	Brazil	Transient	[7,13]
References:
1	Phaff HJ, Starmer WT, Miranda M, Miller MW. Candida mucilagina, a New Species of Yeast Found in Decaying Cladodes of Opuntia inermis and in Necrotic Tissue of Cereoid Cacti. International journal of systematic and evolutionary microbiology. 1980;30(3):596-600. doi: https://doi.org/10.1099/00207713-30-3-596.
2	Lachance M-A, Kurtzman CP. The yeast genus Tortispora gen. nov., description of Tortispora ganteri sp. nov., Tortispora mauiana f.a., sp. nov., Tortispora agaves f.a., sp. nov., Tortispora sangerardonensis f.a., sp. nov., Tortispora cuajiniquilana f.a., sp. nov., Tortispora starmeri f.a., sp. nov. and Tortispora phaffii f.a., sp. nov., reassignment of Candida caseinolytica to Tortispora caseinoly…
3	Ganter PF, Morais PB, Rosa CA. Yeasts in Cacti and Tropical Fruit. In: Buzzini P, Lachance M-A, Yurkov A, editors. Yeasts in Natural Ecosystems: Diversity. Cham: Springer International Publishing; 2017. p. 225-64.
4	Starmer WT, Schmedicke RA, Lachance M-A. The origin of the cactus-yeast community. FEMS yeast research. 2003;3(4):441-8. doi: 10.1016/S1567-1356(03)00056-4.
5	Starmer WT, Phaff HJ, Ganter PF, Lachance MA. Candida orba sp. nov., a new cactus-specific yeast species from Queensland, Australia. International journal of systematic and evolutionary microbiology. 2001;51(Pt 2):699-705. Epub 2001/04/26. doi: 10.1099/00207713-51-2-699. PubMed PMID: 11321117.
6	Cardinali G, Antonielli L, Corte L, Roscini L, Ganter PF. Candida coquimbonensis sp. nov., a link between Australian and Nearctic/Neotropical Phaffomyces. International journal of systematic and evolutionary microbiology. 2012;62(Pt_12):3067-71. doi: https://doi.org/10.1099/ijs.0.045294-0.
7	Starmer WT, Aberdeen V, Lachance M-A. The Biogeographic Diversity of Cactophilic Yeasts. In: Péter G, Rosa C, editors. Biodiversity and Ecophysiology of Yeasts. Berlin, Heidelberg: Springer Berlin Heidelberg; 2006. p. 485-99.
8	Ganter PF, Cardinali G, Boundy-Mills K. Pichia insulana sp. nov., a novel cactophilic yeast from the Caribbean. International journal of systematic and evolutionary microbiology. 2010;60(Pt 4):1001-7. Epub 2009/08/08. doi: 10.1099/ijs.0.014258-0. PubMed PMID: 19661524; PubMed Central PMCID: PMCPMC2888092.
9	Freitas LFD, Batista TM, Santos ARO, Hilário HO, Moreira RG, Franco GR, et al. Yeast communities associated with cacti in Brazil and the description of Kluyveromyces starmeri sp. nov. based on phylogenomic analyses. Yeast (Chichester, England). 2020;37(12):625-37. doi: https://doi.org/10.1002/yea.3528.
10	Lachance M-A, Starmer WT. Kurtzmaniella gen. nov. and description of the heterothallic, haplontic yeast species Kurtzmaniella cleridarum sp. nov., the teleomorph of Candida cleridarum. International journal of systematic and evolutionary microbiology. 2008;58(2):520-4. doi: https://doi.org/10.1099/ijs.0.65460-0.
11	Rosa CA, Lachance M-A, Starmer WT, Barker JSF, Bowles JM, Schlag-Edler B. Kodamaea nitidulidarum, Candida restingae and Kodamaea anthophila, three new related yeast species from ephemeral flowers. International journal of systematic and evolutionary microbiology. 1999;49(1):309-18. doi: https://doi.org/10.1099/00207713-49-1-309.
12	Spaaij F, Wink J, Stahl W, van der Walt JP, Weber-Spaaij G. Myxozyma neglecta sp. nov. (Candidaceae) a new yeast species from South Africa. Antonie van Leeuwenhoek. 1998;73(2):143-6. doi: 10.1023/A:1000429605443.
13	Naumov GI, Naumova ES, Lee C-F. Ogataea haglerorum sp. nov., a novel member of the species complex, Ogataea (Hansenula) polymorpha. International journal of systematic and evolutionary microbiology. 2017;67(7):2465-9. doi: https://doi.org/10.1099/ijsem.0.002012.
14	Lachance M-A, Bowles JM. Metschnikowia arizonensis and Metschnikowia dekortorum, two new large-spored yeast species associated with floricolous beetles. FEMS yeast research. 2002;2(2):81-6. doi: 10.1111/j.1567-1364.2002.tb00072.x.
15	Ganter PF. Everything is not everywhere: the distribution of cactophilic yeast. In: Fontaneto D, editor. Biogeography of Microscopic Organisms: Is Everything Small Everywhere? Systematics Association Special Volume Series. Cambridge: Cambridge University Press; 2011. p. 130-74.
