# Supplementary material for: Diverse signatures of convergent evolution in cactus-associated yeasts
Source: PLoS Biol. 2024 Sep 23;22(9):e3002832. doi: 10.1371/journal.pbio.3002832 (PMC11449361; doi:10.1371/journal.pbio.3002832)
Supplement: S2 Table — Features are ranked by feature importance (from most important to less important). Proportion of presence in cactophilic and non-cactophilic species are shown for the top 100 most important features for the RF runs using both genomic and metabolic data. For the RF runs using either genomic or metabolic data separately, only feature importances are shown. (XLSX) [file pbio.3002832.s009.xlsx]

## Sheet: Metabolic + Genomic
Table S2. Raw machine learning results. Features are ranked by feature importance (from most important to less important). Proportion of presence in cactophilic and non-cactophilic species are shown for the top 100 most important features for the RF runs using both genomic and metabolic data. For the RF runs using either genomic or metabolic data separately, only feature importances are shown.
Strict + Transient						Only strict cactophilic						Incorrect classifications
feature	feature_importance	feature	presence_in_cacttrans	presence_in_noncacttrans		feature	feature_importance	feature	presence_in_cact	presence_in_noncact		species	Classified_wrong_out_of_20_runs	Group
at_37_C	0.0089025	at_37_C	0.897436	0.398074		at_37_C	0.0207453	at_37_C	0.961538	0.40566		clavispora_lusitaniae	20	Transient
K14001	0.00745128	K14001	0.351852	0.757273		C12_a_a.Trehalose	0.0165509	C12_a_a.Trehalose	0.25	0.738192		metschnikowia_arizonensis	20	Transient
K15325	0.00660768	K15325	0.388889	0.775455		C10_Sucrose	0.0127245	C10_Sucrose	0.178571	0.641026		meyerozyma_guilliermondii	20	Transient
K06116	0.00617544	K06116	0.37037	0.723636		C13_Me_a.D.Glucoside	0.0110704	C13_Me_a.D.Glucoside	0.107143	0.495902		yHMPu5000034659_debaryomyces_hansenii_180604	20	Transient
at_40_C	0.0060907	at_40_C	0.605263	0.195652		C19_Raffinose	0.0109014	C19_Raffinose	0.0357143	0.28475		yHDO570_kluyveromyces_starmeri_180604	19	Strict
at_42_C	0.00551709	at_42_C	0.425	0.0939335		K11511	0.0105518	K11511	0.322581	0.776492		yHMPu5000038343_dipodascus_australiensis_170713	18	Strict
K00547	0.00529246	K00547	0.333333	0.672727		K01192	0.0103737	K01192	0.0322581	0.413179		yHDO581_magnusiomyces_capitatus_190924	17	Transient
C12_a_a.Trehalose	0.0051779	C12_a_a.Trehalose	0.357143	0.741403		C5_D.Ribose	0.00994587	C5_D.Ribose	0.107143	0.433018		yHMPu5000035673_candida_orba_160613	17	Strict
K11762	0.00511423	K11762	0.518519	0.859091		at_40_C	0.00971487	at_40_C	0.64	0.20354		yHMPu5000041819_magnusiomyces_starmeri_201018	17	Strict
K11370	0.00502399	K11370	0.222222	0.571818		K19783	0.00899244	K19783	0.290323	0.733749		yHMPu5000038314_yamadazyma_mexicana_170713	15	Transient
K01192	0.00470918	K01192	0.12963	0.416364		K06116	0.0085592	K06116	0.290323	0.718611		yHMPu5000035672_phaffomyces_thermotolerans_160613	14	Strict
K19996	0.00437728	K19996	0.648148	0.95		K14001	0.00854968	K14001	0.290323	0.750668		pichia_kudriavzevii	12	Transient
K01464	0.00415001	K01464	0.611111	0.33		K14649	0.00803693	K14649	0.16129	0.575245		yHMPu5000035670_phaffomyces_opuntiae_160613	12	Strict
K03146	0.00405028	K03146	0.425926	0.753636		N2_Nitrite	0.00786112	N2_Nitrite	0.0357143	0.166667		yHMPu5000035667_kurtzmaniella_cleridarum_180604	10	Strict
K01459	0.00400013	K01459	0.481481	0.185455		K12846	0.00775718	K12846	0.903226	0.580588		hansenula_polymorpha	9	Transient
K11880	0.00389316	K11880	0.351852	0.66		C22_Starch	0.0077031	C22_Starch	0	0.231844		yHMPu5000034912_candida_sonorensis_160519	9	Strict
K17417	0.0038537	K17417	0.833333	0.961818		K00547	0.00753106	K00547	0.225806	0.668744		yHMPu5000035255_wickerhamomyces_rabaulensis_170307.haplomerger2	9	Transient
at_35_C	0.00384653	at_35_C	0.921053	0.583333		K03686	0.00726753	K03686	0.935484	0.571683		yHDO354_Myxozyma_mucilagina_SPADES	8	Strict
K18174	0.00377227	K18174	0.259259	0.558182		C11_Maltose	0.00694112	C11_Maltose	0.214286	0.600806		yHMPu5000026240_myxozyma_neglecta_201018	8	Transient
K03686	0.00375236	K03686	0.851852	0.568182		K21455	0.00691669	K21455	0.903226	0.597507		yHMPu5000034646_wickerhamiella_cacticola_180604	8	Strict
K11561	0.00361437	K11561	0.518519	0.832727		K11370	0.00688128	K11370	0.129032	0.567231		yHMPu5000035334_clavispora_opuntiae_190924	8	Strict
K15902	0.00357114	K15902	0.666667	0.861818		K15223	0.0068528	K15223	0.387097	0.79163		yHMPu5000035671_phaffomyces_antillensis_160613	7	Strict
K01438	0.00330544	K01438	0.222222	0.188182		K03325	0.00680578	K03325	0.16129	0.530721		yHMPu5000035661_pichia_membranifaciens_160519	5	Transient
K12772	0.00329332	K12772	0.537037	0.711818		K11880	0.00672934	K11880	0.225806	0.657168		yHMPu5000035663_Meyerozyma_guilliermondii_MASURCA	5	Transient
K10998	0.00327291	K10998	0.333333	0.612727		K14784	0.00660128	K14784	0.322581	0.780053		yHMPu5000034956_hanseniaspora_uvarum_170307	4	Transient
K17100	0.0032641	K17100	0.351852	0.236364		D.Galactose__Fermentation	0.00649922	D.Galactose__Fermentation	0.2	0.453799		hanseniaspora_uvarum	3	Transient
K02179	0.00326117	K02179	0.759259	0.89		K10245	0.00648579	K10245	0.225806	0.642921		yHMPu5000035292_sporopachydermia_cereana_201018.haplomerger2	3	Strict
K08339	0.00325466	K08339	0.611111	0.891818		K00004	0.00622796	K00004	0.870968	0.609973		yHMPu5000035677_kodamaea_ohmeri_160519	3	Strict
K19783	0.00319103	K19783	0.388889	0.738182		at_35_C	0.00619354	at_35_C	0.96	0.5888		yHMPu5000026273_kodamaea_nitidulidarum_170307	2	Strict
K00015	0.00315502	K00015	0.62963	0.564545		K10246	0.00606363	K10246	0.290323	0.731077		yHMPu5000034648_candida_restingae_160519	2	Strict
N10_D.Tryptophan	0.00314723	N10_D.Tryptophan	0.5	0.300195		K18174	0.00581009	K18174	0.225806	0.552983		yHMPu5000034958_hanseniaspora_opuntiae_201018.haplomerger2	2	Transient
K08853	0.0031346	K08853	0.592593	0.705455		K13993	0.00578789	K13993	0.774194	0.441674		yHMPu5000034571_tortispora_mauiana_190924	1	Strict
K06998	0.0031179	K06998	0.296296	0.575455		X_50__D.Glucose__O4_	0.00577301	X_50__D.Glucose__O4_	0.12	0.456343		yHMPu5000034572_tortispora_caseinolytica_180604	1	Strict
K22646	0.00311121	K22646	0.555556	0.859091		K00545	0.00573582	K00545	0.0967742	0.466607		yHMPu5000037226_ogataea_haglerorum_210305	1	Transient
K14649	0.00311114	K14649	0.277778	0.578182		at_42_C	0.00573441	at_42_C	0.37037	0.104962		yHMPu5000038055_pichia_insulana_190924.haplomerger2	1	Strict
K14784	0.00310532	K14784	0.462963	0.782727		C7_L.Arabinose	0.00572238	C7_L.Arabinose	0.0714286	0.358491
K11511	0.00308293	K11511	0.462963	0.779091		K15529	0.00529886	K15529	0.516129	0.780053
K23978	0.00307363	K23978	0.814815	0.958182		K06998	0.00525127	K06998	0.258065	0.570793
K06035	0.00303307	K06035	0.0925926	0.353636		K11839	0.00510614	K11839	0.774194	0.911843
K03381	0.0030076	K03381	0.203704	0.151818		K08339	0.00502081	K08339	0.580645	0.88691
K03685	0.00293806	K03685	0.648148	0.922727		K03549	0.0050039	K03549	0.16129	0.521817
K12398	0.00293654	K12398	0.148148	0.422727		K20475	0.00499303	K20475	0.225806	0.635797
D.Glucose__Fermentation	0.00293449	D.Glucose__Fermentation	0.571429	0.778409		D.Glucose__Fermentation	0.00489013	D.Glucose__Fermentation	0.407407	0.78025
K03017	0.00292014	K03017	0.796296	0.921818		C39_Succinate	0.00485943	C39_Succinate	0.964286	0.759563
K09705	0.00289687	K09705	0.444444	0.518182		K12350	0.00472665	K12350	0.354839	0.690116
C10_Sucrose	0.00286754	C10_Sucrose	0.302326	0.643251		K18327	0.00471121	K18327	0.677419	0.83081
K10845	0.00284574	K10845	0.833333	0.905455		K03146	0.00471055	K03146	0.290323	0.750668
K01247	0.00279883	K01247	0.407407	0.622727		C38_DL.Lactate	0.0046026	C38_DL.Lactate	0.75	0.41791
K15079	0.00277918	K15079	0.111111	0.360909		K13108	0.00459686	K13108	0.774194	0.446126
K12260	0.0027729	K12260	0.944444	0.814545		K11343	0.00453023	K11343	0.193548	0.0828139
K02207	0.00269046	K02207	0.611111	0.897273		Maltose__Fermentation	0.00451099	Maltose__Fermentation	0.4	0.25
K13577	0.00267723	K13577	0.444444	0.674545		K15073	0.00427712	K15073	0.516129	0.802315
K17773	0.00264838	K17773	0.166667	0.243636		C28_D.Glucitol	0.00412952	C28_D.Glucitol	0.464286	0.822647
C22_Starch	0.00264472	C22_Starch	0.0243902	0.235043		K01464	0.0040047	K01464	0.645161	0.334817
K03978	0.0026443	K03978	0.703704	0.916364		K12398	0.00385561	K12398	0.0645161	0.419412
K03858	0.00263831	K03858	0.648148	0.837273		K08681	0.00384476	K08681	0.483871	0.781834
K07305	0.00263311	K07305	0.907407	0.700909		K22262	0.00378801	K22262	0.516129	0.665183
K15505	0.00260124	K15505	0.759259	0.95		K16315	0.00376965	K16315	0.870968	0.506679
K13127	0.00260067	K13127	0.87037	0.922727		K23978	0.0037396	K23978	0.709677	0.958148
K23006	0.00256897	K23006	0.388889	0.364545		K12837	0.00365311	K12837	0.387097	0.291184
K09422	0.00254048	K09422	0.37037	0.256364		K21849	0.00361575	K21849	0.129032	0.482636
K20217	0.0024743	K20217	0.185185	0.13		K03017	0.00353945	K03017	0.709677	0.921638
K19992	0.00245825	K19992	0.388889	0.703636		C6_D.Xylose	0.00352511	C6_D.Xylose	0.428571	0.691057
K03261	0.00245205	K03261	0.240741	0.569091		C24_Erythritol	0.0034906	C24_Erythritol	0.0357143	0.292287
N2_Nitrite	0.00244707	N2_Nitrite	0.0952381	0.165689		K14543	0.00348436	K14543	0.193548	0.554764
K21455	0.00243238	K21455	0.777778	0.597273		K06111	0.00344981	K06111	0.322581	0.688335
K06111	0.00241099	K06111	0.351852	0.694545		K12158	0.00344415	K12158	0.258065	0.121995
K18852	0.00241025	K18852	0.314815	0.563636		K20060	0.00343863	K20060	0.193548	0.600178
K20300	0.00237486	K20300	0.777778	0.923636		K10601	0.0033705	K10601	0.645161	0.718611
K23567	0.00237361	K23567	0.574074	0.784545		K18737	0.00334028	K18737	0.483871	0.788068
C28_D.Glucitol	0.0023578	C28_D.Glucitol	0.5	0.827538		K03695	0.00325538	K03695	0.387097	0.171861
K19001	0.00234844	K19001	0.611111	0.851818		K12180	0.00321793	K12180	0.258065	0.134461
Sucrose__Fermentation	0.00234672	Sucrose__Fermentation	0.5	0.386412		K14783	0.00320156	K14783	0.451613	0.804096
K11517	0.00234218	K11517	0.240741	0.151818		Raffinose__Fermentation	0.00318351	Raffinose__Fermentation	0.5	0.218062
C34_5.Keto.D.Gluconate	0.002322	C34_5.Keto.D.Gluconate	0.2	0.230994		K14023	0.00317311	K14023	0.16129	0.507569
K18561	0.00231869	K18561	0.5	0.73		K11879	0.00309847	K11879	0.290323	0.69902
K03305	0.00231618	K03305	0.518519	0.790909		K14575	0.00307073	K14575	0.612903	0.790739
K18327	0.00230853	K18327	0.740741	0.830909		K22686	0.00306923	K22686	0.83871	0.927872
K23516	0.00230742	K23516	0.962963	0.838182		K17623	0.00305773	K17623	0.935484	0.692787
K15529	0.0022515	K15529	0.537037	0.784545		C20_Melezitose	0.0029651	C20_Melezitose	0.178571	0.495277
K18588	0.0022094	K18588	0.851852	0.903636		K22646	0.00295885	K22646	0.516129	0.853963
K17560	0.00220621	K17560	0.296296	0.56		K15334	0.00291729	K15334	0.387097	0.719501
K03639	0.00219881	K03639	0.259259	0.328182		K15140	0.00288411	K15140	0.193548	0.60285
K03325	0.00219479	K03325	0.277778	0.532727		K01488	0.00285027	K01488	0.451613	0.788068
K21849	0.00214243	K21849	0.185185	0.487273		C25_Ribitol	0.00275836	C25_Ribitol	0.285714	0.635374
C33_2.Keto.D.Gluconate	0.00213156	C33_2.Keto.D.Gluconate	0.487805	0.461538		K03767	0.00270903	K03767	0.741935	0.526269
K12776	0.00210412	K12776	0.537037	0.496364		K20242	0.00269166	K20242	0.16129	0.344613
K17679	0.0021007	K17679	0.518519	0.580909		K06035	0.00267698	K06035	0.0322581	0.349955
K01560	0.00208586	K01560	0.240741	0.0554545		Sucrose__Fermentation	0.00266918	Sucrose__Fermentation	0.6	0.38843
K12872	0.00207734	K12872	0.777778	0.908182		K23567	0.00266779	K23567	0.548387	0.780944
K18195	0.00206787	K18195	0.111111	0.0527273		K19690	0.00264896	K19690	0.0967742	0.388246
K12350	0.00205332	K12350	0.462963	0.691818		K07305	0.00262667	K07305	1	0.702582
C21_Inulin	0.00205177	C21_Inulin	0.0952381	0.127778		K11378	0.00262022	K11378	0.870968	0.824577
K16275	0.00205118	K16275	0.888889	0.729091		C34_5.Keto.D.Gluconate	0.00261086	C34_5.Keto.D.Gluconate	0.333333	0.229226
K10887	0.00200916	K10887	0.296296	0.333636		K17667	0.00260108	K17667	0.0645161	0.401603
K03009	0.00200668	K03009	0.722222	0.905455		K12946	0.0025968	K12946	0.322581	0.306322
K15077	0.00198481	K15077	0.648148	0.725455		C14_Cellobiose	0.00258528	C14_Cellobiose	0.357143	0.645946
K18044	0.00197209	K18044	0.537037	0.828182		K02890	0.00258411	K02890	0.193548	0.37756
K10772	0.00196349	K10772	0.888889	0.963636		K12871	0.00247213	K12871	0.258065	0.22618
K18046	0.00195909	K18046	0.537037	0.744545		K20217	0.00244779	K20217	0.16129	0.13179
K15455	0.00195307					Ethanol__assimilation	0.00243305
K17772	0.00193311					K12826	0.0023648
K12960	0.00191723					K22939	0.00235916
K18732	0.00188823					O1_Cycloheximide_0.01_	0.00235651
K12661	0.00188779					N1_Nitrate	0.00234642
K02914	0.00186763					K02051	0.002333
K23543	0.00185942					K00306	0.00230728
K01127	0.00184358					K03858	0.00230592
D.Galactose__Fermentation	0.00184348					K09569	0.00229735
K17623	0.00184186					K03869	0.00227248
K12837	0.00183622					K18278	0.0022098
K09235	0.00183505					K08141	0.00216619
K16066	0.00182164					K03639	0.00215623
K08712	0.00181626					K12864	0.00214893
K11321	0.00181558					K20457	0.00213023
K01488	0.0018085					K12832	0.00210676
K11319	0.00180521					K18715	0.00209507
K03293	0.00180498					C32_D.Glucono.1_5.lactone	0.00207773
K02153	0.00180254					K02737	0.00207038
K01273	0.00180209					K22072	0.00204962
K15223	0.00180069					K15077	0.00204884
a_a.Trehalose__Fermentation	0.0017991					K18339	0.00204303
K15278	0.00179715					K18720	0.0020374
K10246	0.00178304					K02213	0.00203223
K20463	0.00177608					K01438	0.00200937
K08739	0.00177453					K05546	0.0019849
K12857	0.00177342					K00074	0.00198231
X_50__D.Glucose__O4_	0.00176503					K18852	0.00194995
K14804	0.00176079					K12847	0.00194736
K24158	0.00176069					K10355	0.00189
C38_DL.Lactate	0.00175984					K02153	0.00188432
K15334	0.00175241					K15325	0.00188251
C7_L.Arabinose	0.00175133					K19001	0.00187519
K18715	0.00174122					K22399	0.00186624
K15631	0.0017243					K13122	0.00186191
K00078	0.00172413					K21845	0.00183875
K00974	0.00171088					K07497	0.00183138
K09490	0.00170804					K01808	0.00182522
C16_Arbutin	0.00170698					K09074	0.00181672
K18334	0.0017049					K11762	0.00180697
K00433	0.0017018					K23518	0.00180399
K01092	0.00170056					K15451	0.00178551
C24_Erythritol	0.00169896					K03938	0.00176456
C19_Raffinose	0.00168925					K17738	0.00176376
C5_D.Ribose	0.00167777					K00661	0.00175234
O6_10__NaCl	0.00166878					K15979	0.00174937
K01023	0.00165192					K03455	0.00174252
K20498	0.00165059					K01054	0.00174072
K14411	0.00165007					C17_Melibiose	0.00172556
K11676	0.00163777					C35_D.Gluconate	0.00172405
K12834	0.00161821					K12877	0.00171576
K03767	0.00161555					K09562	0.00171249
K11839	0.00161437					K12836	0.00170982
K08592	0.0016128					K22342	0.00169685
K12158	0.00160451					K10273	0.00167876
K11363	0.00160433					V7_w_o_Pyridoxine	0.00167296
K18278	0.00160389					K22073	0.00165544
K22522	0.00160199					K09142	0.00162498
K18181	0.00159487					K11835	0.00162485
K06127	0.00159196					K14969	0.00160961
K14575	0.00158514					K23107	0.00158487
K13526	0.00158231					C8_D.Arabinose	0.00157249
K01372	0.00158093					K05019	0.00157194
K12236	0.00157961					K08712	0.00156523
K15073	0.00155371					K14533	0.00154426
C4_D.Glucosamine	0.00154698					K00015	0.00152833
K00004	0.00154681					K01852	0.0015035
K02114	0.00153963					K19792	0.00150187
K22278	0.00151455					K22817	0.00149859
C9_L.Rhamnose	0.00151236					K12772	0.00149455
K20477	0.00151159					K01247	0.00149331
K12813	0.00151061					K15306	0.00148729
K15339	0.00150767					K12191	0.00148115
K17780	0.0015008					K07734	0.00146228
K07827	0.0014919					K02947	0.00145342
K02939	0.00149008					K03250	0.00144533
K19815	0.00148186					K12771	0.00144412
K05546	0.00147914					K17362	0.00143383
K03540	0.00147037					K12274	0.00143111
K02737	0.00146837					K01669	0.00142868
K00965	0.00146244					K00877	0.00142489
K03549	0.00146124					K06652	0.00142415
K01693	0.00146061					K08657	0.0014233
K17879	0.00146014					K00860	0.00142173
K17978	0.00145493					K20286	0.0014199
K08158	0.00145304					Methanol__assimilation	0.00141397
K06016	0.00145194					K01405	0.00141064
K08880	0.00144652					K01240	0.00140874
K16842	0.00144634					C18_Lactose	0.00140844
C6_D.Xylose	0.00144523					K06127	0.00140525
K20028	0.00144033					K01501	0.00139947
K13449	0.00142689					K06016	0.0013933
K07052	0.00142023					K22479	0.00137892
K14023	0.00141952					K12394	0.00137441
K15030	0.00141858					C33_2.Keto.D.Gluconate	0.00137085
K11778	0.00141694					K17263	0.0013708
K02142	0.00141129					K20237	0.00136825
K17674	0.00140672					K20183	0.00133826
K10355	0.00139401					K05605	0.00132967
K14528	0.00139241					K00804	0.00132833
K02916	0.00138825					K08073	0.00131201
K01027	0.00138749					K06215	0.00130109
K05389	0.00138678					K06030	0.00130055
K02948	0.00138592					K09967	0.00130033
K11238	0.00138557					K06978	0.00129922
K01456	0.0013825					K12410	0.00129653
K10959	0.00137958					K09703	0.00129192
K15364	0.00136957					K07748	0.00128924
K03455	0.00136763					K23166	0.00128685
K07443	0.00136373					K03978	0.00128411
K02983	0.00136048					K07937	0.00128056
K01455	0.00135817					K06679	0.00127547
K10273	0.0013568					K19932	0.00126259
K23334	0.00135549					K10887	0.00125959
K06041	0.00135466					K14962	0.00125578
K17667	0.001352					K18724	0.00125142
K03635	0.00135116					K07443	0.00124392
K00063	0.00134803					K20477	0.00124257
K12852	0.00134221					K10405	0.00123255
K02947	0.00134124					K02878	0.0012276
Raffinose__Fermentation	0.00132682					V1_w_o_vitamins	0.00122639
K10744	0.00132673					Lactose__Fermentation	0.00122507
K03358	0.00131656					K15271	0.00122437
K17981	0.00131349					K14013	0.00122075
K22745	0.00131318					K18044	0.00121047
K11827	0.00131011					K12816	0.00120218
K12861	0.00130214					K15108	0.00119722
K01740	0.00130075					K02952	0.00119501
K11275	0.00129784					K12897	0.00119465
C25_Ribitol	0.00129325					K14026	0.00117346
K19770	0.001292					K14775	0.00116326
K15449	0.00128894					K12260	0.00115339
K03507	0.00128294					K12373	0.00115164
K17619	0.00127805					K13449	0.00114001
K04371	0.00126562					K17981	0.00111976
K09967	0.00126551					K08504	0.00111956
K03380	0.00126461					K13212	0.00111573
N8_Glucosamine	0.00126344					K15081	0.00110546
C13_Me_a.D.Glucoside	0.00126275					K13577	0.00110063
K00380	0.00126126					K20353	0.0010985
K00344	0.00126077					K17741	0.00108461
K10405	0.0012592					K11887	0.00108439
K08783	0.00125688					K08783	0.00108407
K16489	0.0012549					K22745	0.00107676
K12575	0.00124826					K06942	0.00107445
K16466	0.00122356					K24083	0.00105135
K11399	0.00122309					K22391	0.00104728
C27_L.Arabinitol	0.00122247					K15078	0.00104156
K09647	0.00122046					K12773	0.00103805
K14654	0.00122001					K02914	0.00103417
K14640	0.00121872					K08675	0.00102808
K01240	0.00121115					K06681	0.00102555
K12410	0.00120968					K10563	0.00102502
K10437	0.00120921					K09243	0.0010195
K11133	0.00120776					V9_w_o_Niacin	0.00101521
K15108	0.00120184					K00456	0.00100934
K12826	0.00119499					K00419	0.000998963
K07937	0.00119169					K15508	0.000993595
K00596	0.00118964					K01684	0.000991769
K11118	0.00118934					K18719	0.000991102
K11495	0.00118847					K06695	0.000990496
K11572	0.00118416					K12594	0.000987453
K00860	0.00117812					K16275	0.000986873
K08174	0.00117648					K16575	0.000986099
K19323	0.00117631					K11682	0.000985006
K23544	0.00117364					K07019	0.000983969
K12373	0.00117362					K17879	0.000983891
K06709	0.001173					K10689	0.000983011
K13108	0.00117157					K13682	0.000982792
K12274	0.00116863					K02135	0.000982425
K06942	0.00116784					K23612	0.000981302
K13993	0.00116749					K08336	0.000980519
K11482	0.00116644					K15217	0.000980423
K16575	0.00116361					K14397	0.000979618
K23643	0.0011604					K14640	0.000979531
K22479	0.00114838					K00528	0.000979444
K11098	0.00114405					K01092	0.000977122
K01187	0.00114289					K20498	0.00097272
K23107	0.00114235					K00986	0.000969818
K02260	0.00114133					K19840	0.000968674
K21156	0.00113728					K10427	0.000965746
K11099	0.00113569					K16945	0.000964551
K17644	0.00113013					K11482	0.000963295
K23336	0.00112982					K23006	0.000959961
K17292	0.00112954					K11363	0.000949363
K03787	0.00112725					K12778	0.00094533
K08770	0.00112348					K11415	0.000942942
K19843	0.00112327					K17560	0.000941856
K04488	0.00112294					K23292	0.000936342
C39_Succinate	0.00112254					K18678	0.000933191
K03215	0.00111812					K07208	0.000931695
K18204	0.00111399					K08174	0.000930628
K21768	0.0011139					K10688	0.000928301
K01758	0.00111278					K20102	0.00092752
K08576	0.0011126					K11971	0.000927271
K20102	0.00110822					C3_L.Sorbose	0.000926276
K15171	0.0011069					K19356	0.000922309
K03250	0.00110437					K16938	0.000917965
K08658	0.00110319					K23643	0.000916163
K14960	0.00109499					K10744	0.000911538
K19200	0.0010926					K12834	0.000910852
K07050	0.00109064					K12732	0.000910593
K02904	0.00108794					K06889	0.000907188
K11754	0.00108481					K03949	0.000904804
K03959	0.00108207					K06950	0.000903681
K17069	0.00108124					N10_D.Tryptophan	0.000902086
K08176	0.0010809					K14967	0.000895557
K01405	0.00107721					K08794	0.000891053
K19840	0.00107526					K15462	0.000889731
K02890	0.00107476					K23222	0.000879611
K12946	0.00106945					K06041	0.000879262
X_60__D.Glucose__O5_	0.00106524					K06009	0.000871376
K06950	0.00106333					K12833	0.000868889
K11663	0.00106239					K03441	0.000868232
K12345	0.00104314					K15079	0.000860793
K12847	0.00103746					K00078	0.000857897
K10415	0.00102921					K01288	0.000857669
K08740	0.00102914					K12627	0.00085475
K07497	0.00102713					K08507	0.000848249
K00545	0.00102541					K15222	0.000846964
K00833	0.00102281					K13091	0.000843058
K06647	0.00101907					K19373	0.000837774
K22399	0.00101602					K19952	0.000835022
K00419	0.00101184					K01992	0.000830179
K10991	0.00101013					K01935	0.000828903
K04796	0.00100911					C9_L.Rhamnose	0.000821396
K15306	0.0010082					V2_w_o_myo.Inositol	0.00081343
K02051	0.00100473					K13106	0.000811287
K19356	0.00100293					K14531	0.000806604
K06018	0.00100217					K12392	0.00079529
K03684	0.00100092					K13171	0.000793102
K13122	0.00100036					K03284	0.000791609
K24348	0.000999315					K17797	0.000790093
K12832	0.000997033					K11229	0.000787062
K13093	0.000994095					K10416	0.000781597
K12625	0.000988339					K06694	0.000781454
K14783	0.00098708					K02207	0.000781348
K20938	0.000983063					K14328	0.000780657
Maltose__Fermentation	0.000981311					K00362	0.000780186
K03241	0.000979349					K01459	0.0007764
K10625	0.000978192					K15378	0.000776355
K03186	0.000977863					K17893	0.000772933
K22390	0.000975305					K11272	0.000771204
K18724	0.000974443					K12736	0.000769966
K14360	0.000968505					Starch_formation__M1_	0.000768995
K23568	0.000967242					K13350	0.000767256
K15078	0.000967227					K19225	0.000763284
K13171	0.000962584					K15376	0.000763111
K20410	0.000962209					K10772	0.000753174
at_45_C	0.000958295					K19996	0.000752316
C26_Xylitol	0.000954694					K17815	0.000751278
K20457	0.000952208					K00894	0.000739397
K11835	0.0009511					K23979	0.000732532
K06695	0.000950799					K13941	0.000732301
K08678	0.000944476					K03366	0.000728355
K03869	0.000941177					K10694	0.000725969
K22211	0.000939895					K17772	0.000720623
C17_Melibiose	0.000938072					K17669	0.000713068
K07941	0.000932823					K03534	0.000711118
K13348	0.000924781					K05351	0.000709429
K20628	0.000919072					K07939	0.000709388
K01491	0.000915168					K11827	0.000708299
K12771	0.00091483					K17279	0.000707805
K18551	0.000912725					K13192	0.000706312
K10688	0.000910427					K06101	0.000699106
K18721	0.000910348					V4_w_o_Biotin	0.000692696
K09102	0.000910199					K08856	0.000690381
K09243	0.000908756					K13348	0.000689069
K22541	0.000908181					K23516	0.000688764
K10885	0.0009026					K07050	0.000688635
K09537	0.000900739					K12592	0.000686115
K01808	0.000899776					K12849	0.000682472
K17877	0.000898296					K10998	0.000681587
K19690	0.000897582					K16842	0.000680992
K12833	0.00089691					K09699	0.000675834
K09569	0.000895495					K11713	0.000675504
K03317	0.000892469					K03507	0.000673594
K20297	0.00089196					K08739	0.000671378
K02575	0.000889573					K08740	0.000668907
K07019	0.000889403					K08075	0.000666202
K12200	0.000888824					K00380	0.000665625
K08681	0.000886603					K15859	0.000665342
K01956	0.000886578					K09561	0.000663052
K03564	0.00088442					K15278	0.000661338
K09703	0.000881887					K07053	0.000657797
K11343	0.000879175					K01802	0.0006558
K18678	0.000875872					K10994	0.000655399
K15441	0.000875859					C16_Arbutin	0.000650613
K07407	0.000874678					K23012	0.00064952
K17989	0.000871439					K17714	0.000648522
K21403	0.00086838					K12661	0.000648415
K18757	0.000867838					K06663	0.000646611
K05019	0.000867349					K03381	0.000642972
K00480	0.00086724					K06018	0.000640109
K11117	0.000865214					C31_myo.Inositol	0.00063893
K11680	0.00086293					K09584	0.000638594
K07127	0.000862193					K13726	0.000634734
K06667	0.000860995					K00681	0.000634729
K17714	0.000856997					K20289	0.000633834
K22262	0.000853204					K19786	0.000632185
K06978	0.00085276					K13989	0.000632049
K00986	0.000852541					K02608	0.000630245
C18_Lactose	0.000852139					K09384	0.000626454
K03232	0.000851789					K04796	0.00062252
K05349	0.000849639					K07941	0.000620151
K11649	0.000849231					K23334	0.000616001
K15442	0.000848728					K03186	0.000614423
K18599	0.000847844					K22240	0.000609638
K08336	0.000847159					K15541	0.000604283
K21845	0.000846468					K18717	0.000600572
K19952	0.000845734					K09595	0.000599868
K18720	0.000842391					K19323	0.000599072
K24364	0.000840605					K12625	0.000596872
N3_Ethylamine	0.000837105					K19992	0.000595165
K09074	0.000836135					K21403	0.000592954
K09658	0.000835804					K04508	0.000592595
K11569	0.00083518					K18469	0.000591899
K13996	0.000824313					K11268	0.000588434
K21997	0.000822375					K22496	0.000587473
K14526	0.000816928					K22834	0.000585423
K22686	0.000814155					K03946	0.000584349
K15271	0.00081085					K17644	0.000583313
K05351	0.000809942					K08266	0.00058146
Ethanol__assimilation	0.000806863					K12819	0.00058074
K12394	0.000804241					K12880	0.000578851
N1_Nitrate	0.000802219					K20463	0.0005784
Melezitose__Fermentation	0.000800597					K17780	0.0005784
K02608	0.000799939					K03636	0.000573798
K23566	0.000799176					K09175	0.000572621
K10396	0.000798702					K01078	0.000572304
K09528	0.000796916					K18551	0.000571266
K09964	0.00079322					K07127	0.000569687
K13448	0.000791765					Acid_acetic_production__M2_	0.000569004
K01811	0.000790426					K01785	0.000568567
K22725	0.000789574					K02179	0.000567045
K07973	0.000786869					K23314	0.000566954
C2_D.Galactose	0.000786534					K03943	0.000564987
K04409	0.000785692					K06709	0.000562243
K03966	0.000784936					N8_Glucosamine	0.000557881
K10364	0.000784227					K12868	0.000556615
K22494	0.000783995					K16466	0.000556563
C3_L.Sorbose	0.000783542					K11399	0.000554446
K06110	0.000781419					K09537	0.000547757
K02269	0.000780019					K08192	0.000544148
K03034	0.000778657					K03183	0.000541181
K11092	0.000777862					K20794	0.00053801
K16830	0.000776034					a_a.Trehalose__Fermentation	0.000534498
K22855	0.000773779					K20003	0.000532976
K18097	0.000772243					K01693	0.000532427
K14531	0.00077207					K14360	0.00053062
K05989	0.000771872					K00459	0.000530597
K00265	0.000771827					K03564	0.00052841
K15508	0.000766673					K10863	0.000526231
K06902	0.000765332					K00265	0.000525161
K10903	0.000764793					K11377	0.000524828
K10731	0.000760112					K14022	0.000523968
K00661	0.000758035					K11400	0.000522875
K22342	0.000756654					K03247	0.000522875
K15376	0.000756446					K14685	0.000522253
K00528	0.000756131					K01784	0.000519299
K09384	0.000754785					K11234	0.000517558
V7_w_o_Pyridoxine	0.000753855					C26_Xylitol	0.000512366
K14328	0.00075343					K10256	0.000512071
K11971	0.000751256					K03934	0.000511943
V2_w_o_myo.Inositol	0.000748909					K12626	0.000510826
K15979	0.000748014					K13728	0.000510612
K05916	0.000745069					K08869	0.000509728
K00108	0.000744782					K17877	0.000504829
K12819	0.000744065					K08576	0.000500663
K01935	0.000743758					K11826	0.000498905
K01182	0.00074283					K08853	0.000496504
D.Xylose__Fermentation	0.000742334					K18732	0.000494325
C15_Salicin	0.000740621					K17674	0.000491668
K02963	0.000740528					K01392	0.000490521
K13201	0.000740264					K10534	0.000488375
K02304	0.000737901					K01045	0.000487638
K20353	0.000737286					K03508	0.000485376
K17669	0.000737206					K04532	0.000484808
K13113	0.000736269					K09425	0.00048443
K02427	0.000726667					K08165	0.000482831
K03284	0.000726095					K15205	0.000481383
K18726	0.000725227					K17619	0.000481127
K20176	0.000723519					K11321	0.000480645
C47_D.Galactonate	0.000723194					K02216	0.000472784
K00767	0.000721807					K03504	0.000471973
K07213	0.000719513					K13075	0.000471001
K02895	0.000719434					K15340	0.000470709
K06889	0.00071894					K21155	0.000469692
K10877	0.000717672					K14526	0.000468031
K12392	0.00071651					K07874	0.000468012
K06679	0.000715122					K11323	0.000465906
K01066	0.000711972					K02895	0.000464138
K18819	0.000711354					K06667	0.000460769
K18716	0.00071075					K01455	0.000456075
K04706	0.000708443					K23568	0.000452831
K20303	0.000708367					K05821	0.000452128
K09425	0.00070823					K15423	0.000449192
K17738	0.000707556					K19770	0.000448159
K00894	0.00070706					K18561	0.000448133
K12765	0.000704825					K20316	0.000446475
K01061	0.000700156					K03498	0.00044629
K12389	0.000698076					K16369	0.000442573
K12877	0.00069305					O2_Cycloheximide_0.1_	0.000440356
K00459	0.000692954					C45_Quinic_acid	0.000438893
K15222	0.000692735					K07213	0.000437382
K17743	0.000691559					K20938	0.000436317
K13357	0.000690433					K03351	0.000433638
K15777	0.000687546					K11759	0.000433408
K11268	0.00068608					K13113	0.000433346
K12814	0.000685098					K09245	0.000431103
K00065	0.000682314					K18334	0.000431103
K17263	0.000680974					K08293	0.000429955
K14819	0.000678825					K08741	0.000428095
K03695	0.000678455					K03241	0.000426431
K18177	0.000676084					K10740	0.000425676
K12191	0.000672251					K01514	0.000425082
K00332	0.000671261					K22541	0.00042484
C45_Quinic_acid	0.000671231					K02304	0.000423465
K15450	0.000670978					K01443	0.00042215
K22496	0.00067027					K23735	0.000419008
K09561	0.000669196					K04518	0.000418354
K09159	0.000668181					K09247	0.000416645
K09595	0.000667761					K03952	0.000416509
K12627	0.000665631					K11680	0.000416178
K14543	0.000665004					K15130	0.000410747
K12816	0.000663651					C27_L.Arabinitol	0.000409743
C43_Propane_1_2_diol	0.000661037					K13711	0.000408887
K01209	0.000660282					K10089	0.000407901
K20476	0.000658545					K03544	0.000407081
K15333	0.000657578					K03261	0.000404846
K20526	0.000657483					K03684	0.000400925
K07939	0.000656409					K12200	0.000400453
K01120	0.00065633					K10088	0.000400251
K13212	0.000655895					K16830	0.000399454
K00008	0.000651135					K13526	0.000396543
K13026	0.000650953					K09238	0.000394251
K17980	0.000645838					K21249	0.000390032
K18722	0.000645698					K11098	0.00038833
K07494	0.000644188					K11092	0.000387402
K13367	0.000643579					K11133	0.000386621
C20_Melezitose	0.000642867					K05989	0.00038445
K18372	0.000642814					K03872	0.000381429
K18469	0.000640583					K11206	0.000381016
K06867	0.000640249					K07052	0.000380696
K01054	0.000639341					K17971	0.000379535
K12864	0.000637934					K18369	0.000379184
K20289	0.000636859					K05275	0.000376883
K17893	0.000636696					K12389	0.000376123
K01785	0.000635694					K17918	0.000375384
K00587	0.000635242					Cellobiose__Fermentation	0.000370879
K18064	0.000634997					K10520	0.000369055
K07223	0.000634534					K12857	0.00036664
K03949	0.000634008					K15454	0.000366475
K14303	0.000633995					K10777	0.00036625
K18337	0.00063257					K22611	0.000361711
N9_Imidazole	0.000631476					C43_Propane_1_2_diol	0.000361708
K22939	0.000629426					K06661	0.00036021
K02980	0.000627477					K03249	0.00035935
K23388	0.000627272					K17679	0.000358357
K11429	0.000625306					K13354	0.000357799
K01012	0.000625067					K13719	0.000356686
K03534	0.000623333					at_30_C	0.000351106
C50_L.Malic_acid	0.000622463					K15364	0.000349837
K02958	0.000622061					K15628	0.000349743
K19786	0.000621021					K22522	0.000349091
K08293	0.00061982					K12345	0.000345445
Methanol__assimilation	0.000619022					K03685	0.000344342
K05658	0.000618942					K06125	0.00034371
K16945	0.000618328					K15303	0.000341182
K10601	0.000617375					X_60__D.Glucose__O5_	0.00034041
K15451	0.000611098					K20311	0.000337976
K22889	0.000610012					K19880	0.000337868
K22834	0.00060991					K02260	0.000333575
K17742	0.000608111					K17788	0.000330339
K02878	0.000604449					K02142	0.000329405
K18581	0.00060355					K18726	0.000328976
K11887	0.000603473					K02939	0.000328689
K15140	0.000602382					K09159	0.000328327
K11126	0.00059964					K12960	0.000327986
Acid_acetic_production__M2_	0.000598521					K11968	0.000324907
K17797	0.000594484					C4_D.Glucosamine	0.000321775
K07160	0.000594478					K11352	0.000316332
K12626	0.000593609					K01372	0.000314328
K15130	0.000592865					K01273	0.000313959
K18102	0.000586417					K11649	0.000311386
K11242	0.000583731					K19940	0.000311015
K18163	0.000582478					K02919	0.000308722
K00216	0.00058189					K06110	0.00030679
K09238	0.000580432					K09422	0.00030569
K12836	0.000577605					K14675	0.000304662
K14313	0.000575128					K12601	0.000302952
K00456	0.00057474					K00802	0.00030229
K08794	0.000573123					K01027	0.000301882
K14778	0.000567146					K03635	0.000300436
K12880	0.000566337					K17793	0.000299154
K10689	0.00056618					K09235	0.000294838
K05776	0.000566084					K18588	0.00029253
K16219	0.000564624					K14853	0.000292323
K00788	0.00056155					K06133	0.000285048
K12849	0.00056119					K01692	0.000282233
K03750	0.000561158					K15457	0.000280506
K08197	0.000560622					K11676	0.000279859
K17741	0.000560619					K14960	0.000276584
K22611	0.000559227					K06123	0.000273578
K22066	0.000557986					K19846	0.000272726
V4_w_o_Biotin	0.000557701					K24348	0.000271495
K13719	0.000556454					K22278	0.00026803
K17434	0.000555487					C44_Butane_2_3_diol	0.000268026
K01505	0.000555245					K11401	0.00026653
K18167	0.000555182					K18716	0.00026537
C37_D.Galacturonate	0.000552435					K03317	0.000264374
V5_w_o_Thiamin	0.000552209					K11563	0.000263278
K08787	0.000551022					K08158	0.000258625
K11339	0.000550664					K07904	0.000256142
K10426	0.000548107					K00334	0.000256063
K09142	0.000547168					K16066	0.000255814
K01784	0.000546541					K14530	0.000254828
K11369	0.000546241					K13025	0.000253769
K12778	0.000545821					K03798	0.000251836
K15165	0.000544245					K05853	0.000251042
K11996	0.000541121					K11121	0.000250671
K17802	0.000540297					K01127	0.000248478
K11093	0.00053929					K13367	0.0002467
K00804	0.000538071					K12575	0.000245563
K15033	0.000536477					O7_16__NaCl	0.00024351
K10872	0.000532731					K08773	0.000242712
K06680	0.000532173					K21633	0.000242712
K14300	0.000532035					K23543	0.000241708
K12732	0.000530599					K14303	0.000238976
K11568	0.000530165					K11243	0.000238667
K11826	0.000529807					K18338	0.000238401
K13354	0.000525896					K01227	0.000235564
K01992	0.000524883					K01111	0.000235419
K02537	0.000524357					K07973	0.000234934
K22315	0.000522784					K00273	0.000233263
K04075	0.000520177					K07055	0.000233033
K12846	0.000517547					K13201	0.000231798
C44_Butane_2_3_diol	0.000517107					K11881	0.000231798
K01078	0.00051707					K12874	0.000231529
K01443	0.000514551					N5_Cadaverine	0.000231318
K11881	0.000514206					K14522	0.000231095
K02952	0.000512847					K11226	0.000230677
K18718	0.00051279					K15507	0.000229137
K12411	0.000511739					K17437	0.000226314
K14967	0.000510932					K09658	0.000225653
K00941	0.000510826					K09358	0.0002242
K14721	0.000507437					V5_w_o_Thiamin	0.000224187
V9_w_o_Niacin	0.000503202					K09528	0.00022369
K03868	0.000501978					K17434	0.000222134
K11234	0.000499533					K07541	0.000221444
K03498	0.000498945					K14635	0.000220976
K11273	0.000498279					C50_L.Malic_acid	0.000220694
K15446	0.00049797					K08597	0.000219313
K10245	0.000497066					K14551	0.000218691
K09419	0.000496614					K04409	0.000218552
K23735	0.000496145					K13206	0.000216613
K08165	0.000494854					K06664	0.000214353
K16841	0.000493721					K17802	0.000211463
K01852	0.000493497					K01720	0.000211463
K18339	0.000493162					K12861	0.000211449
K03798	0.000492099					K17415	0.000210439
V1_w_o_vitamins	0.000491512					K04488	0.00020906
K02216	0.000490102					K20288	0.00020863
K23292	0.000488953					K16841	0.000208555
K22009	0.000487438					V3_w_o_Pantothenate	0.000206898
K20311	0.000487222					K01440	0.000206677
K24083	0.000486366					K23719	0.000206632
K11799	0.000486318					K18046	0.000206289
K20177	0.00048577					K16570	0.000205361
K15217	0.000484381					K16489	0.000203071
K21388	0.000478429					K22337	0.000199077
K15457	0.000478143					K06902	0.000198784
K16329	0.000473541					K19245	0.000197393
K13726	0.000473236					K01120	0.000197172
K08741	0.000471674					K22210	0.000187802
K04518	0.000468537					K00065	0.000184619
K04532	0.000468347					K09313	0.000180921
K12592	0.000468302					K12734	0.000178621
K19373	0.000465387					K02983	0.000177217
K01111	0.000464967					K09490	0.000175323
K15710	0.000464224					K20950	0.000174863
K18719	0.000463067					K11872	0.000173913
Lactose__Fermentation	0.000462606					K19718	0.000171367
K09424	0.00046145					K15437	0.000169582
K14551	0.000460596					K14767	0.000169104
K03249	0.000458211					K20295	0.000167982
K10694	0.000457934					K01012	0.000166712
K08075	0.000457517					K01811	0.000164922
K01190	0.000457211					K00941	0.000164922
K09983	0.000456218					K14154	0.000163302
K09358	0.000455682					K15442	0.000161813
K08711	0.000454955					K11766	0.000159111
K18338	0.000453715					K19782	0.000158777
K02181	0.000450746					K10684	0.000158268
K14024	0.00045073					K11984	0.000158268
K11582	0.000450664					K14644	0.000155389
K14022	0.000449161					K01056	0.000151099
K00362	0.000447803					K05536	0.000150632
K07055	0.000447425					O6_10__NaCl	0.000147072
Me_a.D.Glucoside__Fermentation	0.000446142					K24364	0.000145465
K15423	0.000443776					K17978	0.000145321
K12735	0.000443402					K11650	0.000144982
K16938	0.000441288					K15265	0.000144982
N5_Cadaverine	0.000439462					K15562	0.000142679
K20039	0.000437416					K06518	0.000138648
K23338	0.000436704					K01758	0.000132114
K19836	0.000435469					K22483	0.00012203
K03099	0.000435189					K11552	0.000117337
K08657	0.00043427					K23338	0.000115278
K21633	0.000432294					K03034	0.000110312
K15562	0.000430944					K01607	0.000109124
K08192	0.000427701					K11238	0.000108459
K11426	0.000426512					K12815	0.000107135
K23309	0.000426226					K00974	0.000107071
Cellobiose__Fermentation	0.000425397					K02927	0.000103435
K00306	0.000424607					K13093	9.4e-05
K19880	0.000424544					K03099	9.19e-05
K01720	0.00042443					K10396	9.11e-05
K11567	0.000424108					K04706	8.89e-05
K01126	0.000422882					K01760	8.67e-05
K17279	0.000422478					K15435	8.52e-05
C23_Glycerol	0.000420616					K00452	8.52e-05
K05523	0.000420477					K11344	7.97e-05
K01207	0.000420141					K17265	7.6e-05
K00618	0.000420071					K15171	7.33e-05
K22210	0.000419966					K23336	7.02e-05
K23700	0.000418348					K11564	6.42e-05
K12851	0.000417682					K17292	6.41e-05
K07904	0.000416482					K09647	6.4e-05
K06125	0.00041418					K10997	6.35e-05
K09484	0.000413419					K09780	5.7e-05
K15323	0.000412275					K00102	5.37e-05
K23222	0.000411699					K13127	5.2e-05
K06640	0.000409911					K18442	5.2e-05
K12815	0.000409852					K04649	5.15e-05
C8_D.Arabinose	0.000407535					K22243	4.64e-05
K18171	0.000405553					K08851	4.53e-05
K09241	0.000404327					K10398	4.29e-05
K11879	0.000403589					K20304	4.15e-05
K22831	0.000402817					K16219	4.13e-05
K18123	0.000401857					K20989	4.02e-05
K17771	0.000400116					K08486	3.98e-05
K15158	0.000398164					K03657	3.93e-05
K18999	0.000397516					K07827	3.89e-05
K22817	0.000397313
K06063	0.000396617
K03351	0.000394738
K10427	0.00039344
K14547	0.00039256
Urea_hydrolysis__M3_	0.000390515
K02135	0.000388414
K01714	0.0003882
K11232	0.000384112
K03938	0.00038367
K21671	0.00038357
K11400	0.000383256
K09359	0.000381404
N4_L.Lysine	0.000380869
K14347	0.000378556
K17787	0.000377175
K22391	0.000377097
K21249	0.00037586
K12161	0.00037576
K03247	0.000375336
K11377	0.00037533
K00878	0.000375254
K01268	0.000374771
K06681	0.000373755
K10256	0.00037336
K20794	0.000373165
K15219	0.00037224
K10089	0.000369514
K03941	0.000366627
K12176	0.000366532
K23012	0.00036607
K18694	0.000365931
K15205	0.000364721
K00521	0.000364496
K11552	0.000364
K14685	0.000363528
K22133	0.000363249
K15734	0.000362607
K10849	0.000360676
K02218	0.000359408
K07112	0.000357806
K10777	0.000356622
K14407	0.00035508
K05821	0.000350556
K18738	0.000350485
K00355	0.000350043
K04393	0.000349018
K19476	0.000348588
K06518	0.00034735
K14154	0.000346684
K05535	0.000346184
K12818	0.000343647
K12180	0.000343514
K16944	0.000343026
K08497	0.000342613
K17617	0.00034252
K12770	0.000340167
K21155	0.000338771
O7_16__NaCl	0.000338417
K08773	0.000338216
K01771	0.000337791
C11_Maltose	0.000337602
K00729	0.000336818
K11401	0.000335764
C30_Galactitol	0.000335645
K14969	0.000335018
K10570	0.000334152
Diazonium_Blue_B_reaction__M4_	0.00033189
K07734	0.000329531
K04755	0.000328893
K20003	0.000327402
K22724	0.000323771
K18759	0.000323445
K23612	0.000322145
K22386	0.000321468
K09660	0.000321212
K08505	0.000319139
K01288	0.000319011
K13107	0.000316944
K22072	0.000314574
K04555	0.000314157
K11090	0.000313317
K13130	0.000313184
K03007	0.000312775
K03544	0.000311846
K06009	0.000310858
K10144	0.000308594
K01501	0.000306982
K00354	0.00030516
K00863	0.000304173
K23166	0.000303814
K08956	0.000303783
K17262	0.000303578
K20312	0.000302547
K13350	0.000301793
K10863	0.000300772
K06659	0.00030047
K10867	0.000300124
K12859	0.000299471
K12736	0.00029706
K07748	0.000296907
K14394	0.000296512
K20308	0.000296469
K06215	0.000295468
K06947	0.000294153
K10416	0.00029183
K14002	0.00029147
K11564	0.000291149
K12821	0.000289789
C32_D.Glucono.1_5.lactone	0.000289097
K00566	0.000288501
K11882	0.000287916
K11558	0.000287408
K08869	0.00028719
K11984	0.000286199
K13192	0.000285139
K05538	0.00028475
K15340	0.000282294
K02986	0.000279017
K10994	0.000278485
K15541	0.000277869
V3_w_o_Pantothenate	0.00027579
K22241	0.000273645
K13939	0.000272761
K12737	0.000272741
K00062	0.000272457
K11380	0.000271915
K22073	0.000271745
K15072	0.000271348
K06649	0.000270333
K15028	0.000270083
K22240	0.000269246
K17788	0.000268812
K03258	0.000268706
K02433	0.000268096
K14003	0.00026783
K07188	0.000266959
K19225	0.000266769
K06663	0.000265316
K07238	0.000265148
K00477	0.000264619
K01580	0.000264539
K11696	0.000264441
K09584	0.000264212
K02858	0.00026259
K00877	0.000262478
K11274	0.000262384
K15454	0.000262221
K03849	0.000261154
K18737	0.000259733
K15163	0.000257475
K00474	0.000257148
K12839	0.000256257
K06671	0.000254309
K03515	0.000254207
K12734	0.000253717
K14396	0.00025291
K03636	0.000251851
K18065	0.000251261
K14294	0.000250925
K19308	0.000249977
K17799	0.000249189
K15425	0.000248665
K08507	0.000247596
K01408	0.000247461
K03104	0.000247296
K01536	0.00024672
K00334	0.0002464
K17971	0.000245965
K14644	0.000244822
K01524	0.00024349
K17290	0.00024297
K15532	0.000242631
K13941	0.000241965
K03537	0.000241124
K02919	0.000241033
K07117	0.000240331
K04569	0.000240282
K05906	0.000240252
K01094	0.000240161
K01392	0.000239327
K12780	0.000238607
K13979	0.00023801
K15435	0.000237933
K02515	0.000236283
K11095	0.000235931
K12668	0.000234456
K11681	0.00023313
K12874	0.000232697
K00685	0.000232015
C36_D.Glucuronate	0.000231252
K21632	0.000230969
K09549	0.000230456
K23741	0.000230217
K06668	0.00022978
K17361	0.000229048
K20475	0.000227047
at_30_C	0.000226825
K06660	0.000226519
K13206	0.00022489
K15204	0.000224692
K01568	0.000223975
K00107	0.00022198
O1_Cycloheximide_0.01_	0.000220125
K14713	0.000219902
K18442	0.000219868
K18717	0.000219731
K00486	0.000219421
K14859	0.000218529
K17066	0.000215399
K05530	0.000215057
K07207	0.000212647
K18658	0.000211301
K09659	0.000207732
K19717	0.000207731
K14301	0.00020611
K01227	0.000205048
K14311	0.00020503
K14963	0.000204118
K15507	0.000203066
K22243	0.000202688
C14_Cellobiose	0.000202645
K11245	0.000202362
K03872	0.000201471
K09265	0.000198976
K02257	0.000198654
K05534	0.000197946
K18083	0.000197795
K12624	0.000197424
K13025	0.000197224
K14635	0.00019656
K07766	0.000196197
K10970	0.000195741
K09710	0.000195446
K15218	0.000194545
K09955	0.000194098
K17759	0.000193936
K12763	0.000192944
K15265	0.000192897
K15147	0.000192772
Starch_formation__M1_	0.000192343
K11600	0.000192341
K03965	0.000192263
K15908	0.000191982
K23339	0.00019186
K08330	0.00019131
K14397	0.000191179
K21797	0.000190228
K03942	0.000190047
K19838	0.000189946
K20288	0.000189505
K01514	0.000189071
K23719	0.000188227
K20318	0.000187179
K07836	0.000186984
K11240	0.000186876
K17944	0.000185761
K02213	0.000183014
K18369	0.000182748
K01053	0.000182674
K12623	0.000181462
K20950	0.000180778
K17867	0.000180622
K04508	0.00017987
K08329	0.000179847
K03183	0.000179165
at_21_C	0.000179004
K12397	0.000178687
K16569	0.000178547
K13711	0.000177643
K03952	0.000176931
K01383	0.000176722
K11229	0.000176383
K22483	0.00017568
C31_myo.Inositol	0.000175065
K01522	0.000174887
K00469	0.000172115
K14533	0.000171126
K10413	0.000170707
K17663	0.000169137
K00420	0.00016784
K07252	0.000167295
K11272	0.000167015
K15627	0.000166854
K03964	0.000165235
K16315	0.000164982
K10740	0.00016495
K15903	0.000163369
K10520	0.000163357
K12769	0.000163168
K03003	0.00016312
K19828	0.00016285
K06656	0.000162718
K02128	0.000162669
K01904	0.000162628
K09562	0.00016102
K08486	0.000159254
K10398	0.000159102
K03943	0.000158834
K14532	0.000157793
K08492	0.000157312
K03850	0.000157082
K11593	0.000155928
C1_D.Glucose	0.000155453
K08287	0.000155335
K10958	0.00015484
K21767	0.000152077
K10401	0.000151945
K11402	0.000151619
K01669	0.000150471
K10884	0.000149126
C46_D.glucarate	0.000147986
K13237	0.000147861
K01440	0.000147752
K18178	0.000147669
K15081	0.00014618
K03785	0.000146139
K00140	0.000145141
K06664	0.000142985
K07541	0.000142786
K19841	0.000139502
K00821	0.00013925
K02178	0.000138996
K23878	0.000138499
K05853	0.000135731
K12863	0.000135649
K09248	0.00013509
K15042	0.00013474
K12472	0.000134289
K15708	0.000133347
K17781	0.000132814
K11415	0.000132308
K14416	0.000132244
K12868	0.000132003
K12773	0.00013129
K01259	0.000131058
K14169	0.000129506
K15146	0.000129119
K14522	0.000128815
K00293	0.000127049
K02326	0.000126731
K03786	0.000126547
K18170	0.000126469
K09413	0.000126449
C40_Citrate	0.000125902
K12594	0.000125714
K08054	0.000124677
K02119	0.000124545
K11372	0.000124359
K12261	0.0001236
K17793	0.000123433
K12782	0.000123188
K08762	0.000122781
K19860	0.000122633
K09580	0.000121851
O9_Growth_at_pH_9.5	0.000120931
K10997	0.000120676
K13352	0.000119913
K05681	0.000117459
K15458	0.000117011
K14326	0.00011677
K12871	0.00011659
K14853	0.000115735
K07943	0.000113809
K15193	0.000111803
K12185	0.000111352
C29_D.Mannitol	0.000111324
K19983	0.000110666
K22493	0.000110341
K04708	0.000109131
K20242	0.000108464
K03055	0.000108277
K11766	0.000108023
K00276	0.000107568
K04739	0.000106979
K17086	0.000106216
K18043	0.000106167
K15901	0.000105686
K00624	0.000105306
K18191	0.000105024
K10258	0.000104192
O2_Cycloheximide_0.1_	0.000103446
K11667	0.000102718
K06133	0.000101725
K08966	0.000100449
K00852	9.98e-05
C49_Levulinate	9.81e-05
Inulin__Fermentation	9.77e-05
K14688	9.7e-05
K23404	9.66e-05
C48_Palatinose	9.65e-05
K13621	9.61e-05
V8_w_o_Pyridoxine___Thiamin	9.57e-05
K10862	9.57e-05
K06221	9.54e-05
K23979	9.52e-05
K00452	9.5e-05
K00074	9.36e-05
K03657	9.3e-05
K11378	9.23e-05
K00993	9.12e-05
K20522	9.12e-05
K00802	9.11e-05
K03019	9.11e-05
K15303	9.08e-05
K00599	9.07e-05
K01607	9.01e-05
K00273	8.98e-05
K11872	8.93e-05
K05275	8.82e-05
K02121	8.82e-05
K23542	8.72e-05
K01056	8.62e-05
K17415	8.6e-05
K17362	8.59e-05
K04464	8.54e-05
K07401	8.53e-05
K02307	8.52e-05
K19839	8.52e-05
K17970	8.46e-05
K05954	8.42e-05
Melibiose__Fermentation	8.42e-05
K17414	8.41e-05
K11137	8.38e-05
K15918	8.36e-05
K10759	8.34e-05
K10729	8.34e-05
K02907	8.21e-05
K03646	8.17e-05
K14829	8.11e-05
K12741	8.05e-05
K08073	8e-05
K21631	7.99e-05
K11968	7.97e-05
K04460	7.82e-05
K11396	7.65e-05
K13137	7.57e-05
K17815	7.5e-05
K23952	7.49e-05
K22069	7.42e-05
K01858	7.23e-05
K10882	7.22e-05
K18664	7.04e-05
K20247	6.88e-05
K11599	6.85e-05
K12853	6.83e-05
at_25_C	6.72e-05
K11682	6.55e-05
K19940	6.35e-05
K20241	5.86e-05
K01760	5.67e-05
K14285	5.44e-05
K20060	5.41e-05
K01751	5.39e-05
K20286	5.29e-05
K03955	5.26e-05
K12733	4.81e-05
K02831	4.67e-05
K10736	4.54e-05
K16570	3.65e-05
K20304	3.44e-05
K18477	3.43e-05
K03861	3.2e-05
K22337	3.2e-05
K11368	3.2e-05
K18467	3.17e-05
K10735	3.12e-05
K09191	3.09e-05
K15114	3.06e-05
K13103	2.94e-05
K22438	2.91e-05
K17422	2.75e-05
K14171	2.71e-05
K12188	2.7e-05
K01900	2.69e-05
K03366	2.49e-05
K22684	2.48e-05
K07441	2.48e-05
K00450	2.48e-05
K07106	2.48e-05
K11303	2.47e-05
K19844	2.43e-05
K11562	2.26e-05
K02927	2.24e-05
K03365	2.24e-05
K16230	2.22e-05
K08856	2.21e-05
K15109	2.18e-05
K20183	2.16e-05
K13509	2.16e-05
K19691	2.15e-05
K15437	2.14e-05
K11871	2.09e-05
K00537	2.08e-05
K03260	2.06e-05
K15859	1.97e-05
K11344	1.94e-05
K08597	1.94e-05
K19782	1.93e-05
K11557	1.88e-05
K06030	1.85e-05
K00109	1.81e-05
K19932	1.73e-05

## Sheet: Only metabolic
Table S2. Raw machine learning results. Features are ranked by feature importance (from most important to less important). Proportion of presence in cactophilic and non-cactophilic species are shown for the top 100 most important features for the RF runs using both genomic and metabolic data. For the RF runs using either genomic or metabolic data separately, only feature importances are shown.
Strict + Transient			Only strict cactophilic
feature	feature_importance		feature	feature_importance
at_37_C	0.0494249		at_37_C	0.0545439
at_40_C	0.0333688		C10_Sucrose	0.0360812
at_42_C	0.0251523		C13_Me_a.D.Glucoside	0.0310833
at_35_C	0.0234566		Raffinose__Fermentation	0.0296963
C12_a_a.Trehalose	0.0228448		C12_a_a.Trehalose	0.0294348
C10_Sucrose	0.0216001		C11_Maltose	0.0287264
O6_10__NaCl	0.0165927		at_42_C	0.0275251
at_45_C	0.0165217		at_40_C	0.0272656
C22_Starch	0.0164922		at_35_C	0.0261585
C39_Succinate	0.0159741		C5_D.Ribose	0.0251885
C2_D.Galactose	0.0139518		C19_Raffinose	0.024646
N10_D.Tryptophan	0.0135916		C34_5.Keto.D.Gluconate	0.021864
N3_Ethylamine	0.0133919		C22_Starch	0.0202265
C28_D.Glucitol	0.0133755		C39_Succinate	0.0183058
C32_D.Glucono.1_5.lactone	0.0133698		D.Galactose__Fermentation	0.0178249
C47_D.Galactonate	0.0130227		Sucrose__Fermentation	0.0169503
C24_Erythritol	0.0127229		Maltose__Fermentation	0.0167433
N2_Nitrite	0.0125591		Lactose__Fermentation	0.0167134
C34_5.Keto.D.Gluconate	0.0125461		C7_L.Arabinose	0.0165267
V1_w_o_vitamins	0.0123371		X_50__D.Glucose__O4_	0.0159666
C33_2.Keto.D.Gluconate	0.0123313		C24_Erythritol	0.0151041
C25_Ribitol	0.0121229		V1_w_o_vitamins	0.0144111
N8_Glucosamine	0.0116289		C25_Ribitol	0.0143701
C7_L.Arabinose	0.0116129		O1_Cycloheximide_0.01_	0.0133856
C3_L.Sorbose	0.0115953		C28_D.Glucitol	0.0126125
O7_16__NaCl	0.0113284		Ethanol__assimilation	0.0122947
C50_L.Malic_acid	0.0113103		O2_Cycloheximide_0.1_	0.0114179
C14_Cellobiose	0.0109142		C32_D.Glucono.1_5.lactone	0.0113198
a_a.Trehalose__Fermentation	0.0108562		C38_DL.Lactate	0.0105909
Sucrose__Fermentation	0.010688		N2_Nitrite	0.0105522
at_30_C	0.0106398		at_45_C	0.0105062
C11_Maltose	0.0104145		C35_D.Gluconate	0.0102869
C13_Me_a.D.Glucoside	0.0102621		V7_w_o_Pyridoxine	0.00993412
C45_Quinic_acid	0.0102334		N10_D.Tryptophan	0.00984419
C19_Raffinose	0.0102228		C2_D.Galactose	0.00968091
C35_D.Gluconate	0.0101091		C3_L.Sorbose	0.00965991
C40_Citrate	0.0100128		C8_D.Arabinose	0.00961967
O1_Cycloheximide_0.01_	0.00997744		at_30_C	0.0096148
C26_Xylitol	0.00992958		C9_L.Rhamnose	0.00949993
C9_L.Rhamnose	0.00988526		C26_Xylitol	0.00903609
C4_D.Glucosamine	0.00986173		a_a.Trehalose__Fermentation	0.00887618
Starch_formation__M1_	0.00985386		O6_10__NaCl	0.00884919
Raffinose__Fermentation	0.00982634		C6_D.Xylose	0.00882465
C8_D.Arabinose	0.00976092		V8_w_o_Pyridoxine___Thiamin	0.00875809
C29_D.Mannitol	0.00973741		C33_2.Keto.D.Gluconate	0.00865177
O2_Cycloheximide_0.1_	0.00961959		C27_L.Arabinitol	0.00857045
C16_Arbutin	0.0096009		N1_Nitrate	0.00850173
C38_DL.Lactate	0.00956781		D.Glucose__Fermentation	0.00850104
V7_w_o_Pyridoxine	0.00956014		N8_Glucosamine	0.00821709
C5_D.Ribose	0.00949399		C43_Propane_1_2_diol	0.00789718
N7_Creatinine	0.0093658		C21_Inulin	0.00789059
C6_D.Xylose	0.00921375		C15_Salicin	0.00738863
C18_Lactose	0.00914074		C29_D.Mannitol	0.00679271
N1_Nitrate	0.00909882		Starch_formation__M1_	0.00662759
C43_Propane_1_2_diol	0.0090837		X_60__D.Glucose__O5_	0.00654455
Methanol__assimilation	0.0090567		C4_D.Glucosamine	0.00621414
C15_Salicin	0.00882029		C14_Cellobiose	0.00611321
Lactose__Fermentation	0.00876833		C36_D.Glucuronate	0.00609037
Acid_acetic_production__M2_	0.00853047		O3_Acetic_acid_1_	0.00585127
C20_Melezitose	0.00836774		C40_Citrate	0.00571442
C27_L.Arabinitol	0.00828757		Methanol__assimilation	0.00548786
V2_w_o_myo.Inositol	0.00777301		C16_Arbutin	0.00536034
D.Galactose__Fermentation	0.00762621		C17_Melibiose	0.00525887
C21_Inulin	0.00734462		V9_w_o_Niacin	0.00513278
Ethanol__assimilation	0.00724941		C50_L.Malic_acid	0.00508532
X_50__D.Glucose__O4_	0.00712089		V5_w_o_Thiamin	0.00505566
Melibiose__Fermentation	0.00697035		C30_Galactitol	0.00486075
Diazonium_Blue_B_reaction__M4_	0.00684086		C23_Glycerol	0.0048308
D.Glucose__Fermentation	0.00681811		C44_Butane_2_3_diol	0.00479705
Maltose__Fermentation	0.00680704		C20_Melezitose	0.00477685
V5_w_o_Thiamin	0.00679303		C18_Lactose	0.00474797
V8_w_o_Pyridoxine___Thiamin	0.00678866		Diazonium_Blue_B_reaction__M4_	0.00449383
N4_L.Lysine	0.0064789		N3_Ethylamine	0.00413404
V3_w_o_Pantothenate	0.00641401		V2_w_o_myo.Inositol	0.00410584
C17_Melibiose	0.00631899		V4_w_o_Biotin	0.00410486
C37_D.Galacturonate	0.00619849		Cellobiose__Fermentation	0.00391321
C46_D.glucarate	0.00605323		N5_Cadaverine	0.00359147
V4_w_o_Biotin	0.00595099		Acid_acetic_production__M2_	0.00355816
D.Xylose__Fermentation	0.00573342		Urea_hydrolysis__M3_	0.00338977
Cellobiose__Fermentation	0.00569827		C37_D.Galacturonate	0.00308664
C30_Galactitol	0.00565983		C1_D.Glucose	0.00305333
Me_a.D.Glucoside__Fermentation	0.00563573		C47_D.Galactonate	0.00295637
X_60__D.Glucose__O5_	0.00562276		C45_Quinic_acid	0.00287683
C23_Glycerol	0.00549714		Me_a.D.Glucoside__Fermentation	0.00265456
C36_D.Glucuronate	0.00547753		Melibiose__Fermentation	0.00265414
Melezitose__Fermentation	0.00543917		C46_D.glucarate	0.00255663
C44_Butane_2_3_diol	0.00538776		D.Xylose__Fermentation	0.00237005
at_21_C	0.00524831		N4_L.Lysine	0.00233515
V9_w_o_Niacin	0.00497711		at_25_C	0.00217637
O3_Acetic_acid_1_	0.00473093		C31_myo.Inositol	0.0017709
N9_Imidazole	0.00416388		Melezitose__Fermentation	0.00152589
C1_D.Glucose	0.00413588		C60_Tween_80	0.00138377
Urea_hydrolysis__M3_	0.00408432		Starch__Fermentation	0.00135516
V6_w_o_Biotin___Thiamin	0.00330272		N6_Creatine	0.00121882
N5_Cadaverine	0.0026958		at_21_C	0.00116898
N6_Creatine	0.00237528		V3_w_o_Pantothenate	0.000860093
at_25_C	0.00232187		O7_16__NaCl	0.000747408
C48_Palatinose	0.00201777		Inulin__Fermentation	0.00026946
C60_Tween_80	0.00172534		N7_Creatinine	0.000206721
Starch__Fermentation	0.0015409		C48_Palatinose	0
C31_myo.Inositol	0.00142253		C49_Levulinate	0
at_4_C	0.00131883		C51_L.Tartaric_acid	0
C49_Levulinate	0.00118337		C52_D.Tartaric_acid	0
Inulin__Fermentation	0.00110345		C53_meso.Tartaric_acid	0
C56_Gentobiose	0.000956198		C54_Galactaric_acid	0
C59_Tween_60	0.00075952		C55_Uric_acid	0
at_18_C	0.000419671		C56_Gentobiose	0
at_15_C	0.000383735		C57_Ethylene_glycol	0
V10_w_o_PABA	0.000193839		C58_Tween_40	0
C53_meso.Tartaric_acid	0.000134828		C59_Tween_60	0
at_12_C	0.000117256		N9_Imidazole	0
C51_L.Tartaric_acid	0		N11_D.Proline	0
C52_D.Tartaric_acid	0		N12_Putrescine	0
C54_Galactaric_acid	0		V6_w_o_Biotin___Thiamin	0
C55_Uric_acid	0		V10_w_o_PABA	0
C57_Ethylene_glycol	0		O8_Growth_at_pH_3	0
C58_Tween_40	0		O9_Growth_at_pH_9.5	0
N11_D.Proline	0		O10_Fluconazole	0
N12_Putrescine	0		at_4_C	0
O8_Growth_at_pH_3	0		at_12_C	0
O9_Growth_at_pH_9.5	0		at_15_C	0
O10_Fluconazole	0		at_18_C	0

## Sheet: Only genomic
Table S2. Raw machine learning results. Features are ranked by feature importance (from most important to less important). Proportion of presence in cactophilic and non-cactophilic species are shown for the top 100 most important features for the RF runs using both genomic and metabolic data. For the RF runs using either genomic or metabolic data separately, only feature importances are shown.
Strict + Transient			Only strict cactophilic
feature	feature_importance		feature	feature_importance
K14001	0.00803547		K19783	0.011982
K15325	0.00769704		K14001	0.0115815
K00826	0.0053037		K08139	0.0109389
K03146	0.0047985		K00547	0.0100984
K19996	0.00478092		K03146	0.00934066
K13333	0.00474153		K11511	0.00903617
K11762	0.00473701		K14649	0.00900712
K00547	0.00452328		K01192	0.00878475
K18174	0.00435945		K19996	0.00831123
K08339	0.00417473		K11370	0.00773689
K03685	0.004107		K00432	0.00757216
K08139	0.00406294		K01078	0.00698592
K12398	0.0040141		K06116	0.00685215
K13682	0.00399943		K11880	0.00664885
K14784	0.00390981		K14784	0.00660484
K01078	0.00390399		K03325	0.00651534
K11370	0.00385136		K23978	0.00616874
K03231	0.00382332		K07512	0.00594968
K01192	0.00371518		K21455	0.00587033
K06116	0.00367798		K15073	0.00575786
K18372	0.003572		K21631	0.00564128
K12772	0.0035525		K01568	0.0056
K19564	0.00350103		K00006	0.00559828
K23978	0.00342565		K08141	0.00549249
K07305	0.00341807		K03686	0.00545466
K01464	0.00340438		K12158	0.00521385
K01438	0.00331106		K16315	0.00516946
K00273	0.0033036		K06998	0.00516081
K06035	0.00324494		K15223	0.00505452
K02207	0.00323427		K02979	0.00505164
K07304	0.00319435		K03261	0.0047114
K03325	0.00315247		K13682	0.00469705
K03767	0.00311748		K13993	0.0044763
K00432	0.00307934		K11879	0.00440043
K05349	0.00307649		K14575	0.00429698
K09885	0.00305602		K03549	0.00428797
K06998	0.00302137		K17989	0.00424732
K06111	0.0030041		K20475	0.00421496
K08711	0.00300075		K09885	0.00421426
K03469	0.00298149		K20457	0.00417021
K05864	0.00297542		K06035	0.00415768
K06867	0.00294848		K19564	0.00414664
K01459	0.00293314		K07305	0.00409077
K00799	0.00285807		K12398	0.00408408
K17989	0.00285248		K14543	0.00404572
K14649	0.00282643		K15445	0.00398094
K19783	0.00280663		K18693	0.00394287
K01759	0.00278251		K10246	0.0039135
K03686	0.00269479		K17741	0.00390652
K03320	0.00266698		K12846	0.00390031
K17417	0.00262861		K08339	0.00386399
K21849	0.00262335		K20060	0.00386225
K01488	0.00261377		K07939	0.00382349
K00587	0.0026032		K00326	0.00378765
K00015	0.00260253		K17623	0.00376656
K13993	0.00260083		K22438	0.0036711
K13127	0.00259311		K19245	0.00366389
K01101	0.00257934		K14709	0.00362665
K24158	0.00256177		K00545	0.00358762
K22646	0.00252957		K08869	0.00357961
K17741	0.00248867		K01464	0.00351032
K19245	0.00248848		K12837	0.00350274
K08853	0.0024879		K20217	0.00338465
K19001	0.00245397		K03017	0.00334447
K09422	0.00242139		K17742	0.00322011
K00128	0.00241738		K01239	0.00321861
K08712	0.00241138		K18278	0.00318772
K13449	0.00240169		K18327	0.00315923
K15455	0.00237537		K05349	0.00307123
K15505	0.00236811		K19770	0.0030629
K11118	0.00230686		K03448	0.00305803
K12471	0.00230675		K14023	0.00304408
K15445	0.00230086		K15140	0.00298103
K08141	0.00226712		K19690	0.00297879
K16066	0.00226248		K18852	0.00295421
K10845	0.00224491		K17778	0.00295182
K09184	0.00224391		K00004	0.00290368
K12837	0.00223659		K13333	0.00289388
K06173	0.00223649		K18174	0.00285512
K14686	0.00221435		K03767	0.00283932
K00101	0.00221432		K11253	0.00281901
K20217	0.00219044		K07034	0.0027799
K01426	0.00218293		K08192	0.00277834
K00134	0.00218029		K22262	0.00276862
K17742	0.00217614		K06041	0.00275635
K22211	0.00215587		K02207	0.00275342
K01992	0.00214488		K01992	0.0027242
K11561	0.00213437		K01426	0.00271275
K18852	0.00213347		K07300	0.00268988
K09238	0.00213132		K01488	0.00268804
K17773	0.00212834		K15079	0.00267633
K07512	0.00209307		K06867	0.00267358
K03498	0.00207869		K02978	0.00266819
K15030	0.00206264		K12946	0.00260893
K09967	0.00206251		K10601	0.00259849
K03327	0.00205354		K00833	0.00257085
K14709	0.00204851		K11343	0.00256532
K08257	0.00204478		K01240	0.00254476
K10744	0.0020437		K06111	0.00253388
K06041	0.00203945		K14969	0.0025267
K05389	0.00201989		K00102	0.00251993
K12373	0.00201979		K03809	0.00249348
K21843	0.0020102		K11561	0.00248634
K02979	0.00200617		K08712	0.00246925
K01456	0.00197508		K08286	0.00246122
K00326	0.00197253		K00900	0.0024514
K06911	0.00197199		K12350	0.00245002
K23006	0.00196606		K11244	0.00243426
K13289	0.00196454		K03508	0.0024318
K20457	0.00195341		K17667	0.00239859
K00004	0.00194973		K01759	0.00236835
K20301	0.00194639		K13212	0.00234583
K15171	0.00194574		K14783	0.00233095
K22832	0.0019273		K12833	0.00233061
K08192	0.00191498		K02135	0.00230971
K15529	0.00190951		K07497	0.00230646
K01480	0.00190892		K13953	0.00226455
K00900	0.00190658		K03424	0.00224644
K08197	0.00189416		K09184	0.00222126
K11879	0.00188855		K23107	0.00221686
K09705	0.00188781		K18339	0.00221152
K12872	0.00187489		K01210	0.00220038
K20989	0.00187162		K01530	0.00216725
K14575	0.0018693		K15529	0.00216453
K06972	0.00186184		K03320	0.00215767
K12350	0.00186132		K23856	0.00215619
K02179	0.00185468		K00804	0.00213389
K22494	0.00185053		K00681	0.00211858
K20475	0.00184509		K03305	0.00211101
K00974	0.00184039		K03241	0.00210686
K20938	0.00183232		K06652	0.00210308
K10752	0.00182912		K20477	0.00208404
K15223	0.00181957		K00863	0.00207676
K09561	0.00181462		K12772	0.002051
K11244	0.00181016		K15278	0.00203703
K06013	0.0017983		K01301	0.00202734
K08158	0.00179602		K10752	0.0020229
K00615	0.0017817		K06972	0.00200987
K18097	0.00178149		K10405	0.0019938
K23107	0.00178035		K00706	0.00197336
K00706	0.00177519		K12826	0.00196689
K00833	0.00177115		K22684	0.00196475
K05538	0.00176955		K24083	0.00195617
K21631	0.00176094		K00276	0.00195125
K20247	0.00175805		K03457	0.00194507
K01689	0.00175082		K07001	0.00190487
K00006	0.00173982		K20242	0.00188333
K01835	0.0017339		K20989	0.00182663
K22438	0.00171635		K11835	0.00181889
K01568	0.00171234		K01689	0.00181887
K04488	0.00170959		K00128	0.00180133
K17778	0.00168531		K18097	0.00178664
K17100	0.00168186		K15334	0.00178243
K18044	0.00167886		K06661	0.0017759
K00804	0.00167263		K03695	0.00174319
K11880	0.00167031		K16842	0.00173866
K09043	0.00166415		K08197	0.00172207
K11319	0.00165722		K23567	0.0017205
K23856	0.00165121		K03498	0.00170871
K03781	0.00162501		K00232	0.00170376
K09647	0.00162425		K15325	0.00169448
K12274	0.0016233		K02051	0.00167696
K15077	0.00162042		K12771	0.00166967
K03809	0.00161714		K03959	0.00166529
K12763	0.00161625		K05351	0.00163245
K03448	0.00161443		K15451	0.00162305
K22342	0.00160268		K00799	0.00161012
K12158	0.00159856		K08257	0.00160402
K22686	0.00159306		K11238	0.00159114
K14783	0.00158337		K24160	0.00159104
K13201	0.0015813		K00698	0.00158771
K17980	0.00158055		K12627	0.00154633
K01239	0.00157519		K01835	0.00154624
K18339	0.0015703		K07304	0.00152675
K14640	0.0015691		K14644	0.00152318
K08869	0.00155339		K01180	0.00152236
K00389	0.00154998		K13237	0.00151696
K01210	0.00154866		K01438	0.00151506
K08178	0.00153901		K19373	0.00151408
K15902	0.00153861		K21543	0.00151376
K04371	0.00153165		K21843	0.00151215
K18757	0.00152395		K14686	0.00150674
K18693	0.00151974		K03231	0.00149613
K13367	0.00151502		K11827	0.00149498
K03009	0.00150112		K17714	0.0014862
K00078	0.001496		K05535	0.0014662
K01530	0.00149546		K12947	0.00145529
K15073	0.00148129		K19791	0.00143081
K13953	0.00148126		K19880	0.00143027
K08157	0.00147402		K15219	0.00142858
K20028	0.00146999		K16261	0.00142261
K00354	0.00146849		K07127	0.00142159
K00344	0.00146711		K03426	0.00141257
K17743	0.00146532		K02263	0.00141194
K01023	0.0014552		K00344	0.00140325
K03305	0.00145517		K02952	0.00140237
K09022	0.001453		K16841	0.00139981
K08176	0.00144765		K07942	0.00139801
K16842	0.00144057		K13367	0.00138943
K03457	0.00143999		K13357	0.00138473
K01301	0.00143879		K13721	0.00138028
K22684	0.00143877		K22745	0.0013765
K01372	0.00143877		K03955	0.00137623
K09245	0.0014121		K00587	0.00137516
K03787	0.00141068		K09780	0.00137507
K03768	0.00140738		K08174	0.00137368
K07034	0.00140046		K17619	0.00137276
K14845	0.00139287		K12763	0.00136821
K00232	0.00138306		K18737	0.00136088
K01077	0.00138305		K18716	0.00135192
K23567	0.0013813		K00354	0.00134114
K03261	0.00138127		K09102	0.00134083
K11343	0.00137897		K01480	0.00133548
K22075	0.00137548		K22342	0.00132427
K09102	0.00137494		K24139	0.00131358
K03424	0.00137035		K07126	0.00131198
K19786	0.00135977		K09265	0.00131189
K03455	0.00134658		K03676	0.00130498
K10246	0.00133586		K20102	0.00130315
K14684	0.00133355		K20368	0.00128829
K15111	0.00133269		K17981	0.00128694
K01669	0.00133135		K22686	0.00128444
K13535	0.0013264		K15777	0.00128166
K11511	0.00132422		K01669	0.00128122
K01535	0.00132231		K12832	0.00127933
K12857	0.00132074		K19787	0.00126926
K02938	0.00131653		K13201	0.00126835
K17772	0.00131302		K23612	0.00126385
K23490	0.00130764		K09562	0.00125883
K13025	0.00130483		K20120	0.00124251
K01247	0.00130419		K15111	0.00123194
K09248	0.00130283		K18561	0.00122524
K24160	0.00129417		K01598	0.00121885
K10967	0.00129215		K01580	0.00121879
K18724	0.0012779		K10245	0.00121863
K10998	0.0012694		K19843	0.00121797
K01273	0.00126929		K20463	0.00120675
K19225	0.00126889		K09238	0.00120559
K18046	0.00126701		K18732	0.00120357
K10887	0.00126285		K01935	0.00119612
K00863	0.00126164		K10703	0.001195
K10873	0.00125745		K12861	0.00119165
K14407	0.00124909		K07541	0.00118782
K09191	0.00124766		K20003	0.00118259
K11654	0.00124435		K12819	0.00117986
K17619	0.00123778		K17434	0.00117972
K17686	0.00123612		K18724	0.00116379
K03017	0.00123073		K01456	0.00116353
K23516	0.00123036		K20724	0.00115679
K03676	0.00122616		K01101	0.00115457
K10256	0.00122586		K01792	0.0011533
K12846	0.00122278		K01514	0.00115002
K06942	0.00122172		K14816	0.00114915
K05535	0.00121713		K02919	0.00114719
K20303	0.00121185		K18044	0.00114708
K01536	0.00120707		K06889	0.0011425
K13354	0.00120115		K10355	0.00114003
K07052	0.00120067		K20286	0.00113827
K21991	0.00119882		K24348	0.00113602
K03854	0.00119733		K19952	0.00113246
K07126	0.00119536		K08157	0.00112169
K20061	0.00119452		K00860	0.00111097
K12832	0.00118896		K15306	0.0011055
K18327	0.0011882		K01056	0.00109414
K13721	0.00118264		K00616	0.00109338
K02737	0.00117884		K22072	0.00108976
K14528	0.00117747		K14013	0.00108804
K11835	0.00117423		K12836	0.00108399
K18167	0.00117239		K11649	0.00108068
K10405	0.00117127		K14684	0.00108041
K15777	0.00117114		K01405	0.00107869
K09142	0.00116917		K22494	0.00107739
K05821	0.00115902		K06999	0.00107531
K18738	0.00115305		K06518	0.00107391
K11786	0.00113503		K01023	0.00106522
K01624	0.00113087		K05546	0.00105531
K03241	0.00112676		K17644	0.00103694
K02143	0.0011235		K18715	0.00103564
K20628	0.00112135		K13449	0.00103105
K18732	0.00111829		K00728	0.00102699
K03215	0.00111615		K00456	0.00102197
K11676	0.00111439		K01624	0.00101741
K00838	0.00111333		K03854	0.00101702
K02936	0.00111174		K23490	0.00101353
K12661	0.00111054		K00948	0.00100853
K10959	0.00110828		K08505	0.00100582
K07973	0.00110371		K10256	0.00100548
K11238	0.00110326		K06911	0.00100361
K08739	0.00110268		K03564	0.00100079
K07497	0.00110223		K03284	0.00100001
K13577	0.00110109		K02905	0.00099306
K07019	0.00109989		K00389	0.000982163
K12735	0.00109933		K01487	0.000977918
K14411	0.0010951		K11303	0.000967528
K00306	0.0010942		K00008	0.000962986
K13171	0.00109228		K10089	0.000956314
K09780	0.00108909		K01852	0.000956301
K22399	0.00108864		K00029	0.00095519
K15109	0.00108838		K07973	0.000954174
K06999	0.00108793		K01536	0.000953566
K07243	0.00108083		K13127	0.000953473
K01111	0.00107808		K22066	0.000953403
K15306	0.00107407		K19845	0.000951169
K00077	0.00107234		K17100	0.00095027
K22278	0.00107137		K11369	0.00094961
K23541	0.00106987		K03858	0.000949048
K19787	0.00106849		K18177	0.00094394
K15441	0.00106737		K06215	0.00091414
K01392	0.00106283		K19786	0.000914048
K09235	0.00105936		K03327	0.00091392
K02260	0.00105848		K01092	0.000909699
K08507	0.00105623		K06978	0.000903541
K18561	0.00105399		K00107	0.000903299
K06679	0.00104914		K11363	0.000896146
K01811	0.00104667		K18726	0.000892791
K19992	0.00104387		K14360	0.000884653
K01127	0.00104057		K15217	0.000884054
K17644	0.00104007		K09043	0.000883435
K01293	0.00103212		K02948	0.000880082
K20477	0.0010315		K04508	0.000875676
K23568	0.00103085		K06910	0.000870071
K11098	0.00102469		K21996	0.000869929
K07199	0.00102108		K05275	0.000869813
K22745	0.00102105		K11887	0.000868459
K01092	0.00101606		K00101	0.000867701
K23309	0.00101451		K12818	0.000865168
K05528	0.00101119		K24364	0.000859912
K15283	0.00100851		K23334	0.000859039
K09490	0.00100554		K12160	0.000858164
K16489	0.00100197		K13289	0.000856263
K10398	0.00099771		K13217	0.000854306
K11799	0.000996604		K01469	0.000851044
K06695	0.000995877		K18678	0.000850482
K00276	0.000993599		K13350	0.000843593
K18737	0.000989575		K15206	0.000839154
K20498	0.0009877		K11482	0.0008377
K22725	0.000987032		K12811	0.00083561
K09359	0.000982665		K11399	0.000831805
K09703	0.000969603		K12592	0.000828358
K00860	0.000967147		K03469	0.000827546
K06123	0.000966221		K05821	0.000827462
K12345	0.0009637		K17738	0.000825873
K11649	0.000952776		K01227	0.000822047
K03549	0.000946921		K12769	0.000818265
K02916	0.000942885		K17686	0.000816173
K19356	0.000942089		K15158	0.000816096
K11339	0.000938205		K06127	0.000814188
K18719	0.00093304		K07889	0.000813102
K11363	0.00093218		K11378	0.000810594
K01180	0.000924798		K13113	0.00081015
K18204	0.000922845		K02940	0.000808469
K00102	0.000922337		K01459	0.000804366
K02153	0.000921512		K12410	0.000803494
K15078	0.00091961		K16830	0.000798197
K17623	0.000919503		K00826	0.000797952
K16329	0.000918018		K19225	0.000796287
K18678	0.000914255		K11234	0.000791114
K04513	0.000911932		K08336	0.000786615
K03684	0.000909848		K00065	0.000782277
K08681	0.000909812		K16073	0.000781604
K16261	0.000908366		K14960	0.00078093
K12592	0.000905802		K21849	0.000779321
K09595	0.00090324		K00986	0.000771958
K15457	0.000902728		K01207	0.000769856
K12852	0.00089786		K00480	0.000768521
K07442	0.00089566		K15280	0.000766185
K00698	0.000894883		K09242	0.00076206
K01405	0.00089476		K09595	0.000761945
K01054	0.000884509		K03250	0.000760292
K11234	0.000883696		K15222	0.000758218
K00986	0.000874328		K02216	0.00075332
K01935	0.000871929		K15115	0.000752616
K01187	0.000868396		K00273	0.000749879
K01182	0.00086637		K12877	0.000749326
K14572	0.00086632		K01012	0.000747956
K06009	0.000865418		K11099	0.000746648
K18599	0.00086291		K14009	0.000742574
K11206	0.000859998		K02737	0.000738626
K22262	0.000857918		K02996	0.000729236
K13526	0.000853107		K17679	0.000728836
K15081	0.000853044		K05658	0.000727705
K11252	0.000852598		K12782	0.000723924
K18278	0.000851422		K12864	0.000720952
K15255	0.000850418		K14526	0.000720528
K07562	0.000850107		K17893	0.000718565
K03858	0.000849007		K02934	0.000717655
K00654	0.0008448		K16945	0.00071631
K00480	0.000841476		K18638	0.000716104
K04518	0.000841196		K10744	0.000715544
K22008	0.000840286		K00015	0.000713623
K07297	0.000839992		K13108	0.00071089
K06950	0.00083845		K11252	0.000710501
K02905	0.000836445		K13171	0.000709177
K02915	0.000834641		K14407	0.000706448
K05665	0.000834548		K00750	0.000704104
K21768	0.000834252		K06016	0.00070115
K16275	0.000829181		K22733	0.000700432
K10355	0.000827279		K10873	0.000699777
K07766	0.000822845		K10967	0.000697806
K02914	0.000821874		K23006	0.000695462
K15364	0.000820911		K19992	0.000690514
K09562	0.000817886		K08739	0.000685331
K17780	0.000813126		K08711	0.000682984
K12815	0.000807607		K07904	0.000678767
K14967	0.000806704		K13719	0.00067543
K22939	0.000804902		K18757	0.000675168
K20242	0.000802998		K00452	0.000673436
K03126	0.000799245		K01802	0.000672098
K12819	0.000798337		K17278	0.000670554
K03250	0.000796134		K15364	0.000663999
K15079	0.000792237		K23719	0.000662699
K10731	0.00078918		K22493	0.000660927
K10601	0.000789123		K00528	0.000655207
K09484	0.000786947		K00265	0.000639823
K02983	0.000786165		K06699	0.000638384
K03671	0.000778809		K22278	0.00063835
K12816	0.000778113		K13354	0.000637722
K17679	0.000776205		K17263	0.000637552
K01941	0.000774439		K11762	0.000632897
K23518	0.00077419		K08783	0.000632025
K19200	0.000771265		K03768	0.000630396
K03381	0.000770762		K00262	0.000628712
K18102	0.000769822		K13711	0.000627407
K07836	0.000768767		K02427	0.000627074
K19791	0.000768595		K13621	0.000627009
K02890	0.000768		K00661	0.000623122
K09419	0.000765673		K12834	0.000619278
K02433	0.000763576		K17788	0.000618651
K08286	0.000762896		K22834	0.000616552
K02939	0.000757886		K01247	0.000614664
K11517	0.000746637		K06695	0.00061361
K02051	0.000745508		K08794	0.00061125
K07942	0.000743824		K22831	0.000610625
K15339	0.000740969		K00615	0.000610598
K05658	0.000734348		K03215	0.000607215
K11839	0.000733544		K18369	0.000603311
K00419	0.000733511		K13076	0.000601719
K15271	0.000731001		K08176	0.000598248
K15334	0.000729265		K12732	0.000592808
K08794	0.000724672		K22721	0.000591756
K17278	0.00072251		K15271	0.000591426
K24083	0.000721234		K00306	0.000591019
K06127	0.000718911		K08678	0.000587752
K11253	0.000718578		K12773	0.000586797
K18181	0.000715215		K14967	0.00058609
K11240	0.000714743		K03949	0.000586082
K05523	0.000711617		K18581	0.000583363
K17738	0.000711077		K09568	0.000581939
K23700	0.00070953		K07019	0.000581699
K03963	0.0007065		K14347	0.000580932
K16841	0.000706328		K20183	0.000579405
K17978	0.000705763		K12394	0.000579315
K24139	0.000704892		K16275	0.000579292
K12762	0.000704371		K18191	0.000578493
K12410	0.000700939		K15078	0.000577463
K02984	0.000699095		K12260	0.000576504
K01852	0.000698189		K10887	0.000570004
K12260	0.000693494		K22337	0.000566589
K12160	0.000693204		K11650	0.000566078
K02948	0.000691044		K09191	0.000565564
K03540	0.000690973		K02257	0.000564699
K23887	0.000690073		K03249	0.000563644
K11368	0.000688139		K08741	0.000562762
K05019	0.000688089		K12345	0.000562493
K19476	0.000687927		K11396	0.000560364
K10389	0.000687212		K07101	0.000557008
K22522	0.000685399		K11799	0.000556787
K21403	0.000682343		K13526	0.000556655
K18588	0.000682238		K05538	0.00055489
K01740	0.000681656		K01784	0.000553753
K04409	0.000677062		K00838	0.000552504
K24364	0.000676325		K13348	0.000552203
K11232	0.000675727		K02213	0.00054871
K22831	0.000674343		K17508	0.000547754
K01166	0.000672929		K01054	0.000547713
K19308	0.000672306		K15289	0.000547005
K15278	0.000670875		K17775	0.000546867
K07050	0.000668126		K12872	0.000543101
K02114	0.000666165		K03869	0.000542551
K04345	0.000665935		K06942	0.000541283
K14328	0.000664582		K15109	0.000540078
K18337	0.000664145		K01282	0.000538553
K18718	0.000662889		K02984	0.00053788
K12776	0.000662591		K03381	0.000537827
K07374	0.000662203		K14774	0.000536567
K18715	0.000661323		K22832	0.00053456
K10777	0.000657183		K20498	0.000533818
K05989	0.000654827		K00362	0.000532134
K09241	0.000654693		K12274	0.000531111
K12817	0.00065407		K09243	0.000529128
K21997	0.00065354		K05665	0.000528697
K12462	0.000651986		K11495	0.000528235
K13726	0.000651933		K00894	0.000528033
K12346	0.000651772		K09245	0.000527129
K02934	0.000651494		K12132	0.000525212
K12191	0.000646518		K20279	0.000524729
K14404	0.000646067		K11206	0.00052408
K14570	0.000645465		K09022	0.000523972
K13122	0.000644555		K12609	0.000522884
K03534	0.000642188		K15108	0.000522025
K16315	0.000640824		K09422	0.000521969
K15217	0.000639523		K11118	0.000519323
K12833	0.000637953		K10144	0.000518903
K14285	0.000637263		K03247	0.000515138
K11399	0.000632666		K12373	0.000514315
K14297	0.000631377		K02983	0.000511284
K07407	0.000630955		K00135	0.000505885
K14778	0.000629218		K11971	0.000504854
K03293	0.00062737		K15283	0.000504637
K08336	0.00062396		K12859	0.000504374
K16945	0.000621257		K11321	0.000504237
K16368	0.0006196		K12625	0.000503431
K21545	0.000617962		K01679	0.00050215
K01183	0.000612365		K15564	0.000499991
K02996	0.000609465		K11564	0.000498585
K24195	0.000609276		K11871	0.000498564
K15280	0.000609119		K15979	0.000495998
K00661	0.000608136		K01066	0.000494783
K10991	0.000607431		K22382	0.000494338
K03284	0.000607149		K01693	0.000492946
K16466	0.000606653		K02608	0.000492827
K22479	0.000606379		K06659	0.000492805
K00750	0.000606105		K11548	0.000492592
K06652	0.000606057		K06199	0.000489748
K12773	0.000604185		K03798	0.000489707
K11778	0.000603535		K13025	0.000488733
K03366	0.000603298		K23541	0.000487347
K07300	0.00060108		K23222	0.00048544
K16216	0.000599282		K09648	0.000484426
K22889	0.000598195		K01293	0.000481476
K17867	0.000597062		K08178	0.000474975
K14644	0.000596332		K13093	0.000473492
K10807	0.000594003		K04796	0.000469502
K03955	0.000592798		K08658	0.000467623
K11273	0.000589012		K09703	0.000467466
K00122	0.000588935		K03885	0.000467419
K11996	0.000588927		K06005	0.000462085
K08956	0.000587724		K15030	0.000461956
K00108	0.000587504		K06656	0.000461861
K03537	0.000586558		K11759	0.00045959
K11971	0.000585823		K04382	0.000456988
K20526	0.000585766		K03507	0.000456665
K21156	0.000585335		K01166	0.000451299
K17290	0.000585047		K14721	0.000451137
K02326	0.000583694		K03938	0.000450328
K11582	0.000581384		K18442	0.000448665
K18442	0.000578658		K00451	0.000447078
K23166	0.000576885		K12874	0.000447003
K12389	0.000576761		K00419	0.000446994
K10772	0.000575851		K14531	0.000446159
K02135	0.000575664		K01941	0.000444778
K03249	0.000574427		K22138	0.000443827
K15442	0.000574201		K02433	0.000441306
K05287	0.000574198		K15628	0.000440676
K00275	0.000573276		K14006	0.000439889
K03234	0.00057264		K12873	0.000437697
K00545	0.000571602		K14003	0.000436688
K14209	0.000570679		K07232	0.000436399
K14347	0.000570247		K05528	0.000435252
K12881	0.000570017		K00941	0.000435069
K12394	0.000568636		K13577	0.000434407
K22541	0.00056858		K03781	0.000434012
K08293	0.000566365		K10689	0.000430658
K12183	0.000564849		K20301	0.000430235
K00993	0.000564535		K07055	0.00042864
K01784	0.000564084		K11093	0.000428613
K17667	0.000562686		K15255	0.000427857
K12960	0.000562307		K10599	0.000427349
K20794	0.000560127		K02260	0.000426594
K10661	0.000560065		K14640	0.000422541
K10706	0.000559666		K15160	0.000421312
K18123	0.000558539		K18176	0.000419703
K15454	0.00055736		K15102	0.00041816
K13107	0.000556864		K00599	0.000417469
K03507	0.000556235		K22391	0.000416659
K22493	0.00055617		K14708	0.000416261
K11117	0.000555173		K18999	0.000411865
K01240	0.000555038		K02142	0.000411826
K14960	0.000549087		K08853	0.000411522
K11680	0.000548967		K17877	0.000410598
K01693	0.00054878		K18759	0.000407762
K19770	0.000545805		K10398	0.000407541
K07904	0.000545028		K14445	0.000407469
K00966	0.000543528		K07374	0.000407394
K01254	0.000543496		K05681	0.000407244
K10625	0.000542929		K08576	0.000406665
K01514	0.000541809		K21642	0.00040618
K08174	0.000541346		K07297	0.000405192
K17560	0.000541163		K11680	0.000405108
K17787	0.000536929		K13352	0.000403106
K10396	0.000536249		K05916	0.000402648
K01934	0.000536184		K12236	0.000400913
K07494	0.000535963		K20289	0.000400622
K04555	0.000532115		K14300	0.000400004
K02889	0.000527449		K14307	0.000399057
K01469	0.000527192		K01934	0.00039876
K12946	0.000527018		K12471	0.000395322
K02919	0.000525238		K01724	0.000394955
K12821	0.00052393		K13535	0.000393504
K06978	0.000521747		K02915	0.000392585
K00877	0.000521465		K09561	0.000392582
K19816	0.000518902		K13115	0.00039231
K21767	0.000518237		K09528	0.000389245
K22723	0.000517984		K08880	0.000388039
K07941	0.000517682		K09705	0.000387597
K20279	0.000516572		K03186	0.000386594
K01560	0.000515608		K18551	0.000386131
K09384	0.000513882		K09250	0.000384552
K10245	0.000512373		K03872	0.00038311
K03885	0.000511166		K08287	0.000381184
K20304	0.000509943		K08266	0.000380167
K21455	0.000509718		K13205	0.000377983
K19717	0.000508631		K12762	0.000376896
K06910	0.000508373		K03232	0.000376237
K01126	0.000508241		K01120	0.000375609
K03352	0.000506218		K00877	0.000375269
K03283	0.000506185		K01127	0.000371429
K11372	0.000505133		K07734	0.000371155
K13348	0.000505084		K09468	0.000370402
K21850	0.000499834		K17879	0.000368676
K02858	0.000499123		K07117	0.000368541
K17674	0.000498489		K22541	0.00036529
K10426	0.000495532		K02947	0.000364439
K11321	0.000494405		K02989	0.000363611
K03094	0.000493237		K10437	0.000363165
K21845	0.000491942		K19940	0.000363004
K13346	0.000491444		K20938	0.000361632
K12393	0.000491215		K04554	0.000358532
K07939	0.000490846		K15376	0.000357615
K07952	0.000485409		K14404	0.000356362
K01802	0.00048489		K18334	0.000356087
K10908	0.000484237		K23336	0.000356076
K13026	0.000484014		K03380	0.000353529
K15222	0.0004827		K00275	0.000351267
K05534	0.000480278		K12389	0.000350879
K23362	0.000479923		K17970	0.000350607
K23544	0.000479661		K17279	0.000350448
K17262	0.00047929		K18171	0.000350386
K01771	0.000477071		K21768	0.000350003
K11304	0.000474916		K19950	0.000343236
K15221	0.000473082		K14007	0.000341924
K14775	0.000472539		K15265	0.0003405
K20102	0.000472211		K15561	0.000339485
K16575	0.0004707		K08770	0.00033933
K21632	0.000466437		K11881	0.000339276
K15108	0.000463829		K09467	0.000338933
K14400	0.000463465		K02938	0.000337088
K21989	0.000462847		K06101	0.000332828
K03003	0.000462611		K00993	0.000332669
K15423	0.000460342		K10401	0.000331634
K08486	0.000459524		K04513	0.000331599
K20300	0.000458294		K19815	0.00033107
K08658	0.000454021		K06063	0.000329548
K11126	0.000453841		K15901	0.00032917
K15015	0.000453308		K06133	0.000328641
K08678	0.000453272		K21403	0.000327359
K03259	0.000451705		K01783	0.000327186
K00459	0.000451571		K02181	0.000327186
K00107	0.000450996		K02326	0.00032692
K12834	0.000449459		K04706	0.00032569
K01491	0.000448631		K14430	0.000325123
K06699	0.000448433		K00134	0.000323855
K07889	0.000448405		K12185	0.000323649
K11380	0.000448104		K22939	0.000321596
K23499	0.000445659		K11676	0.000319781
K11495	0.000443878		K19850	0.000319214
K01895	0.000441798		K14968	0.000319143
K15069	0.000441445		K03293	0.000319074
K00844	0.000441304		K03019	0.000318952
K17800	0.000441221		K20247	0.000316806
K07827	0.000440822		K11582	0.00031648
K03966	0.000437442		K18204	0.000315234
K06518	0.000437195		K22817	0.000313558
K12625	0.000437023		K12854	0.000312592
K13113	0.000436014		K06173	0.000312264
K00008	0.000433668		K17676	0.000311834
K14804	0.000432502		K23887	0.000310982
K07975	0.000431628		K11130	0.000310658
K00948	0.000429904		K09539	0.000309705
K20359	0.000429676		K02153	0.000306315
K01027	0.000429219		K14635	0.000304133
K06640	0.00042821		K19806	0.000302666
K01045	0.00042544		K17786	0.000302496
K01207	0.000424792		K21989	0.000302131
K02980	0.00042452		K11372	0.000301837
K13566	0.0004231		K23166	0.000300823
K10415	0.000422423		K10661	0.000298402
K01673	0.000421724		K09647	0.000298138
K17086	0.000421402		K06269	0.000298087
K22072	0.000421074		K01190	0.000296871
K16073	0.000420483		K02078	0.0002946
K23012	0.000419066		K02927	0.000293909
K17981	0.000417669		K22611	0.000292918
K14654	0.00041742		K21155	0.000292595
K14292	0.000415829		K23339	0.000292054
K12847	0.000415807		K13106	0.000291984
K01113	0.000415646		K11426	0.000291463
K12732	0.000414383		K16219	0.000290801
K19718	0.000414263		K17415	0.000289258
K11251	0.000413895		K08956	0.000288925
K03949	0.000413023		K23012	0.000288458
K00814	0.00041258		K21633	0.000283292
K12741	0.000410299		K01182	0.000282831
K05351	0.00040994		K10590	0.000282644
K12780	0.000409495		K10427	0.000282416
K01647	0.000408766		K11268	0.000282069
K12818	0.000404731		K15146	0.00028116
K14303	0.000404131		K01522	0.000280594
K14007	0.000403372		K20028	0.00027851
K10755	0.000402303		K15507	0.000278404
K16938	0.000400559		K00802	0.000277849
K07513	0.000399342		K10998	0.000277311
K03646	0.000399294		K11251	0.00027544
K13102	0.00039854		K03506	0.000274149
K23334	0.000398486		K15015	0.000273876
K13126	0.00039759		K11415	0.000273721
K23643	0.000397552		K18738	0.000271969
K00380	0.000395477		K02917	0.000269603
K07443	0.00039498		K05291	0.000268826
K09567	0.000394752		K10396	0.000268802
K18819	0.000394668		K14396	0.000268802
K06215	0.000393099		K09235	0.000268624
K15708	0.000392254		K01560	0.00026211
K11213	0.000392099		K09529	0.000255484
K06133	0.000391758		K01027	0.000254304
K15289	0.000391283		K07750	0.000254304
K01679	0.00039108		K03966	0.000254304
K07213	0.000390815		K00332	0.000252002
K02515	0.000390445		K07213	0.000251777
K11400	0.000389385		K02889	0.000251354
K15114	0.000389114		K01424	0.000250675
K00327	0.000386958		K10418	0.000250187
K15563	0.000386827		K01455	0.000247192
K11095	0.000386515		K19327	0.000246564
K23543	0.000382263		K02179	0.000244145
K13350	0.00038198		K10991	0.000244145
K03426	0.000381725		K21632	0.00024357
K23678	0.000381538		K01524	0.000243053
K03564	0.000380711		K00966	0.000241761
K23336	0.00038051		K01336	0.000238204
K19840	0.000379902		K03685	0.00023539
K15508	0.000378394		K22399	0.000234823
K14713	0.000378197		K13754	0.00023437
K12880	0.000377638		K20047	0.000234211
K12859	0.000377474		K11644	0.000233412
K02924	0.000376114		K01094	0.000232393
K03232	0.000373755		K04564	0.000231812
K14969	0.000372323		K12770	0.000231748
K15562	0.000371558		K16368	0.00023098
K16219	0.000370972		K17878	0.000230213
K02940	0.000369928		K14796	0.000227795
K02142	0.000368393		K17978	0.000227183
K15462	0.000365706		K08486	0.000225477
K20368	0.000365159		K04488	0.000225054
K19323	0.000363727		K14328	0.000224886
K18712	0.000362585		K11599	0.000224804
K22496	0.000362181		K09358	0.000223892
K01760	0.000359027		K03455	0.000220023
K09424	0.00035887		K05925	0.000217843
K09358	0.000356483		K01254	0.000217732
K08783	0.000356469		K16466	0.000217732
K19844	0.00035595		K01230	0.000217451
K23612	0.000355927		K01262	0.000217213
K03509	0.000355599		K15171	0.000211305
K04796	0.000354992		K23643	0.000210369
K11497	0.000354493		K10416	0.000209317
K07101	0.000352933		K00939	0.000206598
K23952	0.000352712		K01834	0.000206183
K19952	0.000352598		K02980	0.000201158
K21141	0.00035243		K08158	0.000200973
K13217	0.000351156		K00063	0.000198641
K04393	0.000350667		K22496	0.000198269
K03861	0.000350215		K11274	0.000197584
K16944	0.000348624		K06123	0.000196851
K04075	0.000346403		K15423	0.000196726
K14313	0.000346045		K06902	0.000196002
K20476	0.000345362		K03135	0.00019459
K18726	0.000345199		K07432	0.00019459
K00681	0.000344923		K19842	0.000193123
K09569	0.000343225		K23362	0.000192588
K14546	0.000342111		K04371	0.000190396
K21642	0.00034182		K11187	0.000187973
K02213	0.000341336		K14400	0.000181617
K01412	0.000341258		K00486	0.000177368
K05275	0.000340214		K03351	0.000177298
K13357	0.000339122		K20241	0.000173609
K00528	0.000338313		K23952	0.000173609
K01505	0.000338311		K01273	0.00017133
K20724	0.000334403		K15437	0.000171168
K01714	0.000334329		K03317	0.000171075
K08330	0.000333516		K11270	0.000170452
K06647	0.000333266		K20353	0.000170025
K15130	0.000332703		K21752	0.000170025
K11881	0.000332123		K19730	0.00016981
K18171	0.000332042		K03233	0.000166821
K08504	0.000330757		K03787	0.000165989
K17775	0.000330445		K10877	0.000165225
K22733	0.000329771		K00334	0.000164958
K11564	0.000328984		K00596	0.000163555
K11887	0.000326747		K06125	0.000162844
K11215	0.000326235		K09074	0.000159427
K12236	0.000325245		K12852	0.000158489
K11088	0.000324971		K07478	0.000154983
K14360	0.000322247		K01383	0.000152305
K11275	0.000320242		K01785	0.000151555
K15102	0.000319853		K12816	0.000149767
K01209	0.000318754		K01638	0.000149008
K11756	0.00031819		K14675	0.000146298
K02876	0.000317512		K11272	0.000144898
K12200	0.000315318		K23979	0.000143266
K12858	0.000314291		K12821	0.000142029
K07393	0.0003132		K03126	0.000141122
K02269	0.000312961		K01607	0.000140061
K02263	0.000312652		K17781	0.000135801
K03358	0.000312031		K19323	0.000134106
K03846	0.000311839		K13566	0.000125612
K12765	0.000311659		K14528	0.00012402
K11323	0.00031104		K18160	0.000121654
K22337	0.000310933		K05994	0.000119939
K03786	0.000310221		K11872	0.000117015
K23719	0.000309423		K22723	0.000116331
K04563	0.000309229		K20628	0.000116331
K10694	0.000309027		K03671	0.000116069
K02078	0.000308144		K18167	0.00011405
K00265	0.000307923		K02876	0.000110016
K19900	0.000307752		K02943	0.000108066
K11268	0.000307645		K19001	9.9949e-05
K02864	0.000307136		K02304	9.85873e-05
K07252	0.000306692		K10994	9.0717e-05
K05546	0.000306071		K07238	7.75708e-05
K14774	0.00030515		K18717	7.39874e-05
K01262	0.000304832		K23338	7.04275e-05
K02119	0.00030414		K13288	6.69968e-05
K07232	0.000303808		K01392	5.62625e-05
K11568	0.000302613		K06671	5.55222e-05
K23979	0.000302483		K01760	4.36648e-05
K24348	0.00030177		K01179	4.20827e-05
K11482	0.000300721		K03366	4.10807e-05
K08740	0.000300287		K08675	4.05945e-05
K18065	0.000299175		K15435	3.96215e-05
K10866	0.000298822		K03952	3.94347e-05
K08770	0.000298479		K12191	3.53447e-05
K02904	0.000297097		K05019	3.49517e-05
K24137	0.000296928		K12815	3.43325e-05
K23222	0.000296764		K23678	3.23545e-05
K11231	0.000296005		K15114	3.09468e-05
K01783	0.00029593		K08851	3.00128e-05
K07160	0.000295793		K18477	2.8636e-05
K06005	0.000295771		K01728	0
K13288	0.000295474		K03515	0
K07541	0.000294033		K14565	0
K03114	0.000292722		K02973	0
K07937	0.000292511		K17498	0
K10144	0.000291449		K13511	0
K18172	0.000291366		K08762	0
K09710	0.000291332		K12767	0
K05776	0.000290365		K07252	0
K22390	0.000290108		K02898	0
K10703	0.000289583		K07441	0
K14685	0.000289538		K09549	0
K02564	0.000289407		K14829	0
K20346	0.000288596		K06927	0
K15507	0.000288096		K01151	0
K19828	0.000286414		K23499	0
K17508	0.000285654		K03002	0
K04711	0.000285339		K03012	0
K12877	0.000284698		K00145	0
K09250	0.000283084		K02958	0
K06669	0.0002826		K15196	0
K01785	0.000282077		K01900	0
K21543	0.000281681		K20363	0
K08150	0.000281364		K02328	0
K06694	0.000281109		K17972	0
K22483	0.000280602		K12396	0
K07270	0.00028053		K12581	0
K04755	0.0002785		K15026	0
K10798	0.000278361		K02866	0
K15136	0.000278121		K08496	0
K01823	0.000277853		K11756	0
K03959	0.000277048		K00382	0
K22066	0.000276163		K17583	0
K02937	0.000275998		K22530	0
K09537	0.000274381		K17783	0
K12736	0.000273805		K10592	0
K02943	0.000273044		K01875	0
K18195	0.000272803		K01858	0
K08773	0.000272792		K14862	0
K08165	0.000272342		K11843	0
K03938	0.00027169		K11246	0
K01758	0.000271389		K14301	0
K02871	0.000271319		K03036	0
K02932	0.000270879		K22483	0
K07023	0.000270025		K15040	0
K15449	0.000269286		K14308	0
K22721	0.000268631		K03365	0
K03380	0.000267236		K02154	0
K13985	0.000265515		K03016	0
K19842	0.000265347		K17435	0
K20063	0.00026481		K22855	0
K08495	0.000264337		K01874	0
K12813	0.000264221		K00850	0
K06030	0.000262384		K03850	0
K15446	0.000261262		K17674	0
K13093	0.000261223		K17796	0
K15206	0.000260803		K08330	0
K17871	0.000260347		K04802	0
K14300	0.000259249		K15414	0
K04508	0.000257661		K10706	0
K12668	0.000257578		K17866	0
K08657	0.000257557		K06268	0
K14543	0.000256487		K15174	0
K08065	0.000256442		K01876	0
K11415	0.000256273		K14790	0
K09246	0.000255794		K12472	0
K18551	0.000255583		K06655	0
K24205	0.00025483		K15447	0
K17879	0.000254805		K04441	0
K17434	0.000254523		K00872	0
K19852	0.000254363		K03661	0
K08576	0.000253083		K03028	0
K18163	0.00025276		K01412	0
K03635	0.000252744		K05954	0
K08075	0.000251817		K17803	0
K00589	0.00025015		K03679	0
K03233	0.000249543		K15429	0
K11092	0.000248212		K00327	0
K20308	0.000247923		K14846	0
K01012	0.000247852		K14289	0
K19373	0.000247701		K02604	0
K04706	0.000247573		K00228	0
K17279	0.000247522		K00143	0
K10882	0.000245449		K03099	0
K00433	0.000245336		K01537	0
K03263	0.000245237		K19844	0
K18716	0.000244687		K01866	0
K13754	0.000244409		K01758	0
K04564	0.000243994		K18748	0
K07112	0.000243858		K09495	0
K20353	0.000241027		K17065	0
K00685	0.000241023		K15731	0
K09243	0.000240401		K06684	0
K11968	0.000239538		K16302	0
K13621	0.000239284		K02831	0
K10570	0.000239046		K06636	0
K01738	0.000236892		K02736	0
K15138	0.000236529		K11262	0
K05863	0.000236476		K05543	0
K18177	0.00023527		K11229	0
K10427	0.000233381		K20522	0
K08266	0.000232656		K22132	0
K02181	0.000232345		K00889	0
K11093	0.000231598		K21797	0
K10994	0.000231063		K09831	0
K01066	0.000230889		K04739	0
K01191	0.000230415		K14292	0
K21388	0.000229654		K03097	0
K00135	0.000229577		K02882	0
K13212	0.000229534		K20792	0
K15265	0.000229473		K11121	0
K00029	0.000229062		K03283	0
K03849	0.000227242		K03537	0
K00555	0.000226033		K14152	0
K14327	0.00022546		K00013	0
K03001	0.000225452		K03660	0
K07127	0.000224829		K02900	0
K18721	0.00022467		K01001	0
K22210	0.000224644		K14841	0
K02978	0.000224221		K02991	0
K23039	0.000224116		K22503	0
K01537	0.000223933		K14826	0
K15033	0.000223257		K03260	0
K06997	0.000222759		K05767	0
K01190	0.000222575		K11584	0
K06902	0.00022228		K04354	0
K07055	0.000221699		K02265	0
K11369	0.000221698		K03943	0
K00621	0.000220862		K01823	0
K10727	0.00022075		K21842	0
K09425	0.000219798		K00237	0
K08497	0.000219532		K02266	0
K10885	0.000219518		K02218	0
K10578	0.00021808		K11339	0
K00065	0.000217939		K10591	0
K00332	0.000217203		K10733	0
K14968	0.000217108		K06667	0
K20121	0.00021707		K17408	0
K10958	0.000216533		K03108	0
K06016	0.000216249		K19838	0
K06110	0.000216113		K00133	0
K07195	0.000215926		K02914	0
K00728	0.000215458		K02863	0
K01638	0.000215416		K15027	0
K11663	0.000214915		K14961	0
K15218	0.000214838		K06030	0
K01052	0.000214329		K03122	0
K07750	0.000214329		K17868	0
K06655	0.000214174		K02912	0
K03186	0.000213176		K17615	0
K12826	0.000212993		K11230	0
K05994	0.000212376		K14855	0
K11713	0.000212373		K17362	0
K11426	0.000211543		K17430	0
K02952	0.000211541		K03029	0
K17553	0.000211332		K02320	0
K01455	0.000210805		K15620	0
K00560	0.000210052		K08900	0
K00616	0.000209692		K05756	0
K17069	0.000208885		K14570	0
K03505	0.00020791		K00764	0
K07117	0.000207771		K14815	0
K03515	0.000206222		K17797	0
K14309	0.000206032		K00928	0
K16230	0.000205544		K09554	0
K00452	0.000204822		K03134	0
K15128	0.0002034		K17637	0
K15140	0.000203376		K20409	0
K11572	0.000202983		K11293	0
K17263	0.000201304		K07179	0
K03097	0.000201303		K03364	0
K03508	0.000200948		K00211	0
K09549	0.000200676		K02555	0
K17425	0.000200127		K03136	0
K15734	0.000199947		K13726	0
K20463	0.000199834		K02955	0
K02892	0.00019965		K11352	0
K20003	0.000199079		K00809	0
K03964	0.000198928		K14541	0
K16830	0.000198692		K01457	0
K12836	0.00019831		K11874	0
K08787	0.000198214		K03008	0
K20047	0.000198193		K03163	0
K12627	0.000197797		K03263	0
K11882	0.000197698		K12412	0
K15414	0.000197501		K03011	0
K10970	0.000197492		K18749	0
K12864	0.000197451		K14793	0
K06961	0.000197324		K00566	0
K11402	0.000195875		K12194	0
K10877	0.000195814		K01764	0
K15901	0.000195789		K11400	0
K06067	0.000195413		K17785	0
K01524	0.0001949		K03027	0
K11130	0.000193701		K17800	0
K09074	0.000193593		K11294	0
K14003	0.000193555		K17804	0
K01834	0.000193408		K13344	0
K12386	0.000193142		K11493	0
K00382	0.000192624		K20061	0
K00288	0.000191366		K12667	0
K22069	0.00019126		K03033	0
K20289	0.000190305		K00286	0
K05681	0.000189684		K14785	0
K14829	0.000188352		K19782	0
K02878	0.000188293		K17774	0
K08287	0.000187874		K00381	0
K11303	0.000187402		K20404	0
K18334	0.000187237		K20803	0
K11243	0.000187212		K19800	0
K10416	0.000186915		K15859	0
K17788	0.000186791		K03259	0
K15451	0.000186655		K19704	0
K15541	0.00018435		K03062	0
K15204	0.000184087		K18586	0
K11560	0.000183915		K07562	0
K11754	0.000183765		K10756	0
K00878	0.00018367		K03177	0
K00818	0.000182707		K08657	0
K01265	0.000182332		K01620	0
K11229	0.000182089		K02937	0
K03347	0.000181814		K11572	0
K12132	0.000181593		K14539	0
K02216	0.0001814		K03132	0
K12188	0.000181303		K03034	0
K14006	0.00018105		K02885	0
K17802	0.000180719		K08333	0
K07734	0.00018057		K10882	0
K06709	0.000180367		K01265	0
K12849	0.000180324		K01489	0
K13719	0.000178921		K16948	0
K15532	0.000178817		K00766	0
K03317	0.000178649		K12404	0
K00898	0.000178454		K11397	0
K23314	0.000178372		K13172	0
K13075	0.000178354		K03065	0
K18759	0.000178216		K10881	0
K04718	0.000177416		K03018	0
K03351	0.000177339		K18725	0
K20298	0.000176387		K12346	0
K00033	0.00017581		K11766	0
K02927	0.00017539		K11401	0
K02154	0.000175298		K02141	0
K21804	0.000174687		K20304	0
K03019	0.000174496		K18043	0
K00063	0.00017379		K07827	0
K01102	0.000173134		K02515	0
K13509	0.000172708		K06018	0
K13711	0.000172028		K03237	0
K00456	0.000172017		K12199	0
K00596	0.000171707		K06648	0
K00525	0.000169805		K14997	0
K10599	0.000168711		K10997	0
K04708	0.0001687		K00565	0
K12811	0.000168632		K03124	0
K01807	0.000168538		K10627	0
K01649	0.000168194		K14002	0
K01067	0.000167451		K17900	0
K05916	0.000167449		K00077	0
K02913	0.000166156		K00859	0
K20950	0.000165758		K00914	0
K14816	0.000165509		K11648	0
K00145	0.00016499		K14811	0
K10418	0.000163737		K22243	0
K06018	0.000163726		K06678	0
K09580	0.000163097		K02145	0
K09159	0.000163082		K00559	0
K14416	0.000162832		K17361	0
K22241	0.0001625		K08507	0
K11365	0.00016239		K01288	0
K10849	0.000161609		K18179	0
K11562	0.000160052		K03639	0
K09528	0.000159702		K14537	0
K21633	0.000159681		K17265	0
K03055	0.000159342		K04649	0
K00941	0.000158599		K00293	0
K07441	0.00015837		K10365	0
K11573	0.000158336		K19708	0
K06063	0.000157176		K14807	0
K03869	0.000155504		K19833	0
K03115	0.000155418		K14522	0
K21848	0.000155331		K03657	0
K18550	0.000155032		K20298	0
K12868	0.000154069		K02908	0
K00599	0.000154035		K02896	0
K18469	0.000153007		K24394	0
K00600	0.000152868		K11292	0
K06660	0.000152757		K03037	0
K14531	0.000152412		K10570	0
K19785	0.000152171		K13122	0
K20366	0.000151638		K09481	0
K11827	0.000151215		K01881	0
K10688	0.000151147		K23568	0
K15428	0.000150724		K07188	0
K11378	0.000150495		K12275	0
K15378	0.000149978		K13985	0
K01620	0.000149074		K17945	0
K22991	0.000148032		K03267	0
K13192	0.00014724		K00667	0
K09467	0.000147219		K16944	0
K03441	0.000147213		K01497	0
K11563	0.000147161		K03243	0
K11873	0.000146921		K11654	0
K14533	0.000146673		K03593	0
K14171	0.000146126		K18720	0
K07542	0.000146003		K14297	0
K03377	0.000144704		K02999	0
K23735	0.000144334		K00762	0
K21864	0.000144159		K00784	0
K14396	0.000143678		K20291	0
K01013	0.000143609		K03234	0
K12734	0.000142378		K06944	0
K19327	0.000141979		K00235	0
K05906	0.000141871		K00240	0
K16569	0.000141333		K00236	0
K20318	0.000141169		K17491	0
K23788	0.000140957		K02907	0
K05533	0.000140823		K10884	0
K10689	0.000140288		K01173	0
K00641	0.000139732		K17496	0
K08054	0.000139266		K05533	0
K17786	0.000139136		K10761	0
K11242	0.000139136		K08064	0
K10872	0.000138561		K18423	0
K14708	0.000138393		K00767	0
K06676	0.00013815		K03357	0
K11872	0.000138107		K08740	0
K12828	0.000137959		K13525	0
K13448	0.000137888		K02503	0
K03639	0.000137648		K00463	0
K17900	0.000137458		K11344	0
K02989	0.000137386		K08054	0
K17757	0.000137077		K01751	0
K00467	0.000136858		K11996	0
K14308	0.000136063		K07178	0
K14721	0.000136003		K15323	0
K17906	0.00013579		K03846	0
K02121	0.000135264		K11353	0
K01956	0.000134863		K04565	0
K20410	0.0001347		K22803	0
K22817	0.000134314		K22484	0
K03104	0.000133956		K06669	0
K03943	0.000133633		K08272	0
K09648	0.000133574		K15081	0
K12861	0.000133485		K12869	0
K18730	0.000132305		K04563	0
K07078	0.000131957		K16230	0
K15979	0.000131048		K04348	0
K17430	0.000130903		K12812	0
K13205	0.000130233		K17871	0
K15219	0.000129953		K01588	0
K12392	0.00012851		K17662	0
K11397	0.000128452		K03005	0
K13115	0.000128055		K17867	0
K02908	0.000127654		K01883	0
K22834	0.000127399		K10866	0
K03636	0.00012701		K06997	0
K21626	0.000125204		K07836	0
K03785	0.000125041		K13939	0
K00062	0.000125024		K13941	0
K14853	0.000124802		K00796	0
K12874	0.000120847		K00950	0
K02973	0.00012056		K13120	0
K18083	0.000119467		K01507	0
K21544	0.000117913		K11269	0
K08517	0.000117908		K13075	0
K14859	0.000117427		K00858	0
K13137	0.000117238		K12599	0
K12947	0.000116954		K10577	0
K02128	0.000116881		K15305	0
K17970	0.000114288		K14554	0
K14024	0.000113621		K14799	0
K03965	0.00011334		K02603	0
K03695	0.000110793		K06682	0
K00852	0.00011066		K23552	0
K20286	0.000110487		K00927	0
K14301	0.000108609		K14548	0
K11293	0.000108554		K01634	0
K10401	0.000108394		K11364	0
K11272	0.000106698		K04487	0
K01408	0.000106581		K00052	0
K14758	0.000105841		K03256	0
K06667	0.000105407		K17768	0
K07874	0.000105205		K18185	0
K09539	0.000105071		K14169	0
K19690	0.000103463		K20308	0
K12623	0.000102994		K17261	0
K03868	0.00010101		K11422	0
K12472	0.000100515		K03937	0
K00821	0.00010006		K11131	0
K14715	9.97457e-05		K12183	0
K18664	9.94234e-05		K17769	0
K19932	9.91066e-05		K03372	0
K00788	9.74055e-05		K00162	0
K01724	9.71641e-05		K12820	0
K14642	9.67741e-05		K06276	0
K00626	9.67273e-05		K18655	0
K18158	9.63242e-05		K03504	0
K05012	9.55285e-05		K20069	0
K14567	9.39421e-05		K08492	0
K18184	9.29331e-05		K00560	0
K17771	9.25001e-05		K00295	0
K01549	9.18559e-05		K20360	0
K10884	9.17659e-05		K01958	0
K12601	9.0576e-05		K11672	0
K03034	9.0419e-05		K14835	0
K14522	9.02216e-05		K16570	0
K14817	9.02216e-05		K12733	0
K11557	8.97513e-05		K17560	0
K04554	8.90827e-05		K14521	0
K07207	8.73769e-05		K12584	0
K01501	8.61147e-05		K02929	0
K04348	8.50263e-05		K14763	0
K04739	8.49559e-05		K02259	0
K01637	8.47825e-05		K12621	0
K10842	8.43455e-05		K11885	0
K05530	8.2799e-05		K17255	0
K23339	8.22408e-05		K11839	0
K01178	8.20599e-05		K20307	0
K09964	8.16246e-05		K01719	0
K11099	8.09785e-05		K02332	0
K01869	8.00809e-05		K04532	0
K15115	7.97065e-05		K14809	0
K11121	7.8487e-05		K01855	0
K18064	7.76504e-05		K12188	0
K11097	7.66365e-05		K01557	0
K00362	7.65247e-05		K10669	0
K02917	7.59882e-05		K11786	0
K00420	7.52645e-05		K17806	0
K14547	7.50688e-05		K07442	0
K07238	7.48906e-05		K08866	0
K06199	7.45077e-05		K20403	0
K17617	7.39779e-05		K22835	0
K21249	7.39779e-05		K09140	0
K01282	7.29717e-05		K10777	0
K00914	7.22631e-05		K02901	0
K00121	7.10132e-05		K01613	0
K00767	7.09507e-05		K06072	0
K22696	7.06584e-05		K03000	0
K06947	7.04917e-05		K09497	0
K18717	7.00754e-05		K24104	0
K23566	6.98511e-05		K15446	0
K00249	6.94351e-05		K21850	0
K12848	6.89514e-05		K00797	0
K02991	6.88903e-05		K17422	0
K20062	6.87407e-05		K01655	0
K21751	6.75449e-05		K15192	0
K03657	6.61263e-05		K12669	0
K11569	6.59849e-05		K15165	0
K01440	6.59773e-05		K10735	0
K22315	6.54532e-05		K09829	0
K20312	6.33659e-05		K02735	0
K18467	6.23757e-05		K18172	0
K18164	6.16421e-05		K12492	0
K10534	6.11971e-05		K00968	0
K17781	6.10087e-05		K11684	0
K17785	6.07558e-05		K07936	0
K04709	6.04184e-05		K11227	0
K03183	6.0148e-05		K12776	0
K01268	6.0148e-05		K03509	0
K15450	5.9258e-05		K03964	0
K16302	5.78955e-05		K11681	0
K01808	4.79706e-05		K11314	0
K00477	4.76539e-05		K02962	0
K06221	4.7323e-05		K13303	0
K00031	4.71572e-05		K03750	0
K02555	4.52929e-05		K20521	0
K13106	4.46064e-05		K16196	0
K15146	4.25426e-05		K10865	0
K03952	4.2019e-05		K12411	0
K18477	4.15773e-05		K20288	0
K14781	4.00835e-05		K03236	0
K03872	3.91893e-05		K11968	0
K08762	3.75486e-05		K11429	0
K11274	3.5687e-05		K20406	0
K08851	2.88382e-05		K13336	0
K17714	2.82731e-05		K12391	0
K01556	2.42308e-05		K19801	0
K12609	2.27333e-05		K03842	0
K03099	2.26277e-05		K02183	0
K01751	2.24835e-05		K13448	0
K02958	2.23341e-05		K17275	0
K17797	2.18439e-05		K09827	0
K05236	2.1707e-05		K06628	0
K20522	2.15165e-05		K15322	0
K10592	2.13408e-05		K08490	0
K19704	2.11328e-05		K12855	0
K00873	2.07119e-05		K14848	0
K01858	2.03408e-05		K03950	0
K20241	2.01946e-05		K20476	0
K15437	1.9162e-05		K05765	0
K10735	1.8721e-05		K10908	0
K00850	1.86266e-05		K06685	0
K12782	1.73759e-05		K00618	0
K17783	1.73575e-05		K03025	0
K14763	1.71849e-05		K01599	0
K15631	1.70789e-05		K08288	0
K22243	1.68966e-05		K17617	0
K01728	0		K03240	0
K14565	0		K02875	0
K17498	0		K10364	0
K13511	0		K02995	0
K12767	0		K14792	0
K02898	0		K00602	0
K06927	0		K03094	0
K01151	0		K15542	0
K03002	0		K17906	0
K03012	0		K15428	0
K15196	0		K07152	0
K01900	0		K17267	0
K20363	0		K07375	0
K02328	0		K00974	0
K17972	0		K02877	0
K02304	0		K03680	0
K12396	0		K01895	0
K12581	0		K00873	0
K15026	0		K24205	0
K02866	0		K11365	0
K08496	0		K01194	0
K17583	0		K15356	0
K22530	0		K14819	0
K01875	0		K01869	0
K14862	0		K21544	0
K11843	0		K11518	0
K11246	0		K00679	0
K03036	0		K10847	0
K15040	0		K01067	0
K03365	0		K00921	0
K03016	0		K20059	0
K17435	0		K12195	0
K22855	0		K01698	0
K01874	0		K10755	0
K03850	0		K01115	0
K17796	0		K14813	0
K04802	0		K22255	0
K17866	0		K06630	0
K06268	0		K06316	0
K15174	0		K03104	0
K01876	0		K03946	0
K06671	0		K08504	0
K14790	0		K23679	0
K15447	0		K07466	0
K19845	0		K19691	0
K04441	0		K14776	0
K00872	0		K00671	0
K03661	0		K14791	0
K03028	0		K15113	0
K05954	0		K03936	0
K17803	0		K20048	0
K03679	0		K05294	0
K15429	0		K18637	0
K14846	0		K02971	0
K14289	0		K07756	0
K02604	0		K15331	0
K00228	0		K10732	0
K23338	0		K14806	0
K00143	0		K03239	0
K01866	0		K14832	0
K18748	0		K19932	0
K09495	0		K06134	0
K15435	0		K11434	0
K17065	0		K15430	0
K15731	0		K00074	0
K06684	0		K02966	0
K02831	0		K02883	0
K06636	0		K00898	0
K02736	0		K18802	0
K11262	0		K17790	0
K05543	0		K15042	0
K22132	0		K05283	0
K11270	0		K17815	0
K00889	0		K01309	0
K21797	0		K17541	0
K09831	0		K23785	0
K02882	0		K08966	0
K20792	0		K02355	0
K14152	0		K01495	0
K00013	0		K22531	0
K03660	0		K05544	0
K02900	0		K05545	0
K01001	0		K02930	0
K14841	0		K01953	0
K22503	0		K17103	0
K14826	0		K14568	0
K03260	0		K12578	0
K05767	0		K02985	0
K11584	0		K14781	0
K04354	0		K03164	0
K02265	0		K04567	0
K00334	0		K01490	0
K21842	0		K00252	0
K00237	0		K05841	0
K02266	0		K02021	0
K02218	0		K14530	0
K10591	0		K00641	0
K10733	0		K14376	0
K17408	0		K22285	0
K03108	0		K12876	0
K19838	0		K20062	0
K00133	0		K12761	0
K02863	0		K07198	0
K05291	0		K17421	0
K15027	0		K04460	0
K14961	0		K14780	0
K03122	0		K02997	0
K17868	0		K14674	0
K02912	0		K12871	0
K00939	0		K02127	0
K17615	0		K01811	0
K11230	0		K06665	0
K14855	0		K03841	0
K17362	0		K10956	0
K03029	0		K09413	0
K02320	0		K21249	0
K15620	0		K20237	0
K08900	0		K21767	0
K05756	0		K18162	0
K00764	0		K16578	0
K14815	0		K17425	0
K10590	0		K11806	0
K00928	0		K04464	0
K09554	0		K19983	0
K03134	0		K06013	0
K17637	0		K15267	0
K20409	0		K10729	0
K07179	0		K00916	0
K03364	0		K11826	0
K00211	0		K03456	0
K03136	0		K22315	0
K02955	0		K01733	0
K11352	0		K12594	0
K00809	0		K14558	0
K14541	0		K22991	0
K01457	0		K03264	0
K11874	0		K02307	0
K11644	0		K02734	0
K03008	0		K02684	0
K03163	0		K14818	0
K12412	0		K00793	0
K03011	0		K15216	0
K18749	0		K13345	0
K14793	0		K00965	0
K00566	0		K15075	0
K12194	0		K10743	0
K01764	0		K14561	0
K03027	0		K21456	0
K11294	0		K15163	0
K17804	0		K10356	0
K13344	0		K11557	0
K11493	0		K01551	0
K12667	0		K03246	0
K03033	0		K12848	0
K00286	0		K02960	0
K14785	0		K02942	0
K19782	0		K18658	0
K17774	0		K01581	0
K00381	0		K03235	0
K20404	0		K14564	0
K20803	0		K04798	0
K19800	0		K18587	0
K15859	0		K00121	0
K03062	0		K06961	0
K18586	0		K01011	0
K10756	0		K02350	0
K03177	0		K07870	0
K03247	0		K01556	0
K14539	0		K11132	0
K03132	0		K03165	0
K02885	0		K21848	0
K08333	0		K12604	0
K01489	0		K00384	0
K16948	0		K13137	0
K00766	0		K01098	0
K12404	0		K15505	0
K13172	0		K03845	0
K03065	0		K20221	0
K10881	0		K12623	0
K03018	0		K17086	0
K18725	0		K03350	0
K11766	0		K19365	0
K11401	0		K01057	0
K02141	0		K03844	0
K18043	0		K17943	0
K03237	0		K03439	0
K12199	0		K02864	0
K06648	0		K03678	0
K19940	0		K00791	0
K14997	0		K12200	0
K10997	0		K14538	0
K00565	0		K12580	0
K03124	0		K02932	0
K10627	0		K19386	0
K14002	0		K14642	0
K00859	0		K00521	0
K11648	0		K01013	0
K14811	0		K03965	0
K13076	0		K05863	0
K06678	0		K23787	0
K02145	0		K03141	0
K00559	0		K11569	0
K17361	0		K07941	0
K01288	0		K01807	0
K18179	0		K01102	0
K14537	0		K15152	0
K17265	0		K05609	0
K04649	0		K23802	0
K00293	0		K22008	0
K10365	0		K12605	0
K19708	0		K18532	0
K14807	0		K05287	0
K19833	0		K14401	0
K02896	0		K05290	0
K24394	0		K11215	0
K11292	0		K03386	0
K03037	0		K17656	0
K09481	0		K11673	0
K01881	0		K01899	0
K07188	0		K01902	0
K12275	0		K11313	0
K17945	0		K10357	0
K03267	0		K08269	0
K00667	0		K20176	0
K01497	0		K09659	0
K03243	0		K08832	0
K03593	0		K01515	0
K18720	0		K11368	0
K02999	0		K20643	0
K00762	0		K09523	0
K00784	0		K22696	0
K20291	0		K07200	0
K06944	0		K16732	0
K00235	0		K02998	0
K00240	0		K17411	0
K00236	0		K21864	0
K17491	0		K17805	0
K02907	0		K01647	0
K01173	0		K20178	0
K17496	0		K18718	0
K10761	0		K15204	0
K08064	0		K07573	0
K18423	0		K10696	0
K03357	0		K00294	0
K13525	0		K22913	0
K02503	0		K01923	0
K00463	0		K07393	0
K11344	0		K13524	0
K07178	0		K19877	0
K15323	0		K02151	0
K11353	0		K18189	0
K04565	0		K14831	0
K22803	0		K14802	0
K22484	0		K06681	0
K08272	0		K08870	0
K12869	0		K14319	0
K12812	0		K14787	0
K01588	0		K09650	0
K17662	0		K14843	0
K03005	0		K15136	0
K01883	0		K00222	0
K13939	0		K14817	0
K13941	0		K02988	0
K00796	0		K00658	0
K00950	0		K23469	0
K13120	0		K03627	0
K01507	0		K00869	0
K11269	0		K23503	0
K00858	0		K05955	0
K12599	0		K05012	0
K10577	0		K03038	0
K15305	0		K17292	0
K14554	0		K13091	0
K14799	0		K07975	0
K02603	0		K18083	0
K06682	0		K17053	0
K20183	0		K14688	0
K23552	0		K14685	0
K00927	0		K18065	0
K14548	0		K11376	0
K01634	0		K12397	0
K11364	0		K05292	0
K04487	0		K06680	0
K00052	0		K17764	0
K03256	0		K16938	0
K17768	0		K02911	0
K18185	0		K11323	0
K14169	0		K01196	0
K09568	0		K13950	0
K17261	0		K12897	0
K11422	0		K02950	0
K03937	0		K14837	0
K11131	0		K01372	0
K17769	0		K24272	0
K12769	0		K11600	0
K03372	0		K05284	0
K00162	0		K21845	0
K12820	0		K03138	0
K06276	0		K00765	0
K18655	0		K13341	0
K03504	0		K03349	0
K20069	0		K04627	0
K08492	0		K18170	0
K00295	0		K03120	0
K20360	0		K22384	0
K01958	0		K03115	0
K11672	0		K00685	0
K14835	0		K00967	0
K16570	0		K12817	0
K12733	0		K14556	0
K14521	0		K09704	0
K12584	0		K23565	0
K02929	0		K06963	0
K02259	0		K12828	0
K12621	0		K14171	0
K11885	0		K05532	0
K17255	0		K17917	0
K20307	0		K00940	0
K01719	0		K12882	0
K02332	0		K00668	0
K04532	0		K18192	0
K14809	0		K00031	0
K01855	0		K02272	0
K01557	0		K02269	0
K10669	0		K11373	0
K17806	0		K08502	0
K08866	0		K11501	0
K20403	0		K22804	0
K22835	0		K20361	0
K09140	0		K17609	0
K02901	0		K00814	0
K01613	0		K17606	0
K06072	0		K01267	0
K03000	0		K10808	0
K09497	0		K00526	0
K24104	0		K10742	0
K00262	0		K00511	0
K00797	0		K00161	0
K00802	0		K20372	0
K17422	0		K11360	0
K01655	0		K07565	0
K15192	0		K17678	0
K21996	0		K09580	0
K12669	0		K14397	0
K15165	0		K14557	0
K09829	0		K06662	0
K02735	0		K07390	0
K12492	0		K14293	0
K00968	0		K14851	0
K11684	0		K13346	0
K07936	0		K22381	0
K11227	0		K00773	0
K11681	0		K11375	0
K11314	0		K02258	0
K02962	0		K01887	0
K13303	0		K14566	0
K15376	0		K02964	0
K03750	0		K02926	0
K20521	0		K10773	0
K16196	0		K09518	0
K10865	0		K02327	0
K12411	0		K15083	0
K20288	0		K15732	0
K03236	0		K03183	0
K11429	0		K12813	0
K20406	0		K14303	0
K13336	0		K23114	0
K12391	0		K03123	0
K19801	0		K16369	0
K03842	0		K10844	0
K02183	0		K08737	0
K17275	0		K24350	0
K09827	0		K16833	0
K06628	0		K15458	0
K15322	0		K08597	0
K08490	0		K01164	0
K12855	0		K14532	0
K14848	0		K17069	0
K03950	0		K01740	0
K05765	0		K06185	0
K06685	0		K06158	0
K00618	0		K15028	0
K03025	0		K22943	0
K01599	0		K08516	0
K08288	0		K01641	0
K03240	0		K01079	0
K02875	0		K13192	0
K10364	0		K00643	0
K02995	0		K07897	0
K14792	0		K14840	0
K00602	0		K02872	0
K15542	0		K08967	0
K07152	0		K12823	0
K17267	0		K14830	0
K07375	0		K00290	0
K02877	0		K03353	0
K03680	0		K07050	0
K01194	0		K11566	0
K15356	0		K10251	0
K02257	0		K13954	0
K14819	0		K17907	0
K11518	0		K14766	0
K00679	0		K03035	0
K10847	0		K02976	0
K00921	0		K05236	0
K20059	0		K03026	0
K12195	0		K14767	0
K01698	0		K09496	0
K01115	0		K08744	0
K14813	0		K21157	0
K22255	0		K01736	0
K06630	0		K12272	0
K08675	0		K12608	0
K06316	0		K00122	0
K03946	0		K02150	0
K23679	0		K17605	0
K07466	0		K14310	0
K19691	0		K12190	0
K14776	0		K07151	0
K00671	0		K00223	0
K14791	0		K01535	0
K15113	0		K06640	0
K03936	0		K21156	0
K20048	0		K15560	0
K05294	0		K12880	0
K18637	0		K03113	0
K02971	0		K03352	0
K07756	0		K19487	0
K15331	0		K03128	0
K10732	0		K02607	0
K14806	0		K13099	0
K03239	0		K02324	0
K14832	0		K20362	0
K06134	0		K04712	0
K11434	0		K01952	0
K15430	0		K00963	0
K00074	0		K23481	0
K02966	0		K05302	0
K02883	0		K23735	0
K18802	0		K14860	0
K17790	0		K18588	0
K15042	0		K11267	0
K05283	0		K19788	0
K17815	0		K12606	0
K01309	0		K11775	0
K17541	0		K18156	0
K23785	0		K03131	0
K08966	0		K10731	0
K02355	0		K02331	0
K01495	0		K14191	0
K22531	0		K17413	0
K14009	0		K10704	0
K05544	0		K01836	0
K05545	0		K11315	0
K02930	0		K06672	0
K01953	0		K19984	0
K17103	0		K14574	0
K14568	0		K02977	0
K12578	0		K00627	0
K02985	0		K03020	0
K03164	0		K08876	0
K04567	0		K14838	0
K01490	0		K06287	0
K00252	0		K23566	0
K05841	0		K17919	0
K02021	0		K15441	0
K14530	0		K09490	0
K14376	0		K02537	0
K22285	0		K14050	0
K12876	0		K17757	0
K12761	0		K12737	0
K07198	0		K03031	0
K17421	0		K02210	0
K04460	0		K03253	0
K14780	0		K06679	0
K02997	0		K14713	0
K14674	0		K11552	0
K12871	0		K09500	0
K02127	0		K20299	0
K06665	0		K14859	0
K03841	0		K10694	0
K10956	0		K10875	0
K09413	0		K18694	0
K20237	0		K01126	0
K18162	0		K07874	0
K16578	0		K03843	0
K11806	0		K11155	0
K04464	0		K08734	0
K19983	0		K22825	0
K14635	0		K01409	0
K15267	0		K10589	0
K10729	0		K14402	0
K11871	0		K00693	0
K00916	0		K15378	0
K11826	0		K06675	0
K03456	0		K14408	0
K19850	0		K11233	0
K01733	0		K06674	0
K12594	0		K02936	0
K14558	0		K20312	0
K03264	0		K11667	0
K02307	0		K15631	0
K02734	0		K02540	0
K02684	0		K11979	0
K14818	0		K09667	0
K00793	0		K17677	0
K15216	0		K11362	0
K13345	0		K08343	0
K00965	0		K12182	0
K15075	0		K11662	0
K10743	0		K14849	0
K14561	0		K22139	0
K21456	0		K00231	0
K15163	0		K01082	0
K10356	0		K11237	0
K01551	0		K14758	0
K03246	0		K12617	0
K02960	0		K01381	0
K02942	0		K15371	0
K18658	0		K22063	0
K01581	0		K00549	0
K03235	0		K01892	0
K17893	0		K01626	0
K14564	0		K01663	0
K04798	0		K14797	0
K18587	0		K17787	0
K01011	0		K02879	0
K02350	0		K02136	0
K07870	0		K00605	0
K11132	0		K07893	0
K03165	0		K22685	0
K12604	0		K17801	0
K00384	0		K07739	0
K01098	0		K04797	0
K03845	0		K10849	0
K20221	0		K14567	0
K03350	0		K02726	0
K19365	0		K18181	0
K01057	0		K11763	0
K03844	0		K22074	0
K17943	0		K00818	0
K03439	0		K17438	0
K03678	0		K12849	0
K00791	0		K11087	0
K14538	0		K10258	0
K12580	0		K03013	0
K19386	0		K14654	0
K00521	0		K12619	0
K23787	0		K20408	0
K03141	0		K02134	0
K15152	0		K14805	0
K05609	0		K03265	0
K23802	0		K12670	0
K12605	0		K12883	0
K18532	0		K00655	0
K14401	0		K11563	0
K21155	0		K03514	0
K05290	0		K00140	0
K03386	0		K01652	0
K17656	0		K15033	0
K11673	0		K00721	0
K01899	0		K01656	0
K01902	0		K01658	0
K11313	0		K12661	0
K10357	0		K19054	0
K01120	0		K00987	0
K08269	0		K00227	0
K20176	0		K14209	0
K09659	0		K04518	0
K08832	0		K03868	0
K01515	0		K17808	0
K20643	0		K17302	0
K09523	0		K07953	0
K07200	0		K14569	0
K16732	0		K14018	0
K02998	0		K14856	0
K17411	0		K00411	0
K17805	0		K11870	0
K20178	0		K01922	0
K07573	0		K15148	0
K10696	0		K08997	0
K00294	0		K01277	0
K22913	0		K07243	0
K01923	0		K14439	0
K13524	0		K23327	0
K19877	0		K15508	0
K02151	0		K13024	0
K18189	0		K00981	0
K14831	0		K06943	0
K14802	0		K03178	0
K06681	0		K05534	0
K08870	0		K18372	0
K14319	0		K02910	0
K14787	0		K15455	0
K09650	0		K03248	0
K14843	0		K15117	0
K00222	0		K15287	0
K02988	0		K15072	0
K00658	0		K01070	0
K23469	0		K14778	0
K03627	0		K03979	0
K00869	0		K20305	0
K23503	0		K15105	0
K05955	0		K14842	0
K03038	0		K14822	0
K17292	0		K17918	0
K06101	0		K08066	0
K01607	0		K06100	0
K13091	0		K13103	0
K17053	0		K08329	0
K14688	0		K01868	0
K11376	0		K15175	0
K12397	0		K17979	0
K05292	0		K00626	0
K06680	0		K17782	0
K17764	0		K10259	0
K02911	0		K02894	0
K01196	0		K03024	0
K13950	0		K12879	0
K12897	0		K04718	0
K02950	0		K14288	0
K14837	0		K01526	0
K24272	0		K01939	0
K11600	0		K15544	0
K05284	0		K09506	0
K03138	0		K08342	0
K00765	0		K11092	0
K13341	0		K14154	0
K03349	0		K00878	0
K04627	0		K00788	0
K18170	0		K14547	0
K03120	0		K14765	0
K22384	0		K03111	0
K00967	0		K16066	0
K14556	0		K00474	0
K09704	0		K02870	0
K23565	0		K14779	0
K06963	0		K17437	0
K01598	0		K19846	0
K05532	0		K00288	0
K17917	0		K01938	0
K00940	0		K10736	0
K12882	0		K01174	0
K01179	0		K12597	0
K00668	0		K00876	0
K18192	0		K04708	0
K02272	0		K03363	0
K11373	0		K08827	0
K08502	0		K00763	0
K11501	0		K11232	0
K22804	0		K07168	0
[truncated: 3,046 more rows]
