# Supplementary material for: Diverse signatures of convergent evolution in cactus-associated yeasts
Source: PLoS Biol. 2024 Sep 23;22(9):e3002832. doi: 10.1371/journal.pbio.3002832 (PMC11449361; doi:10.1371/journal.pbio.3002832)
Supplement: S3 Table — Cactophilic species considered for both analyses are highlighted in bold. (XLSX) [file pbio.3002832.s010.xlsx]

## Sheet: Folha1
Table S3. List of species used for gene family analyses and RER converge analyses. Cactophilic species considered for both analyses are highlighted in bold.
Group	Species	Proteome	Analyses
LDT group	Magnusiomyces ingens	magnusiomyces_ingens.final.fas	RER, Gene family
LDT group	Magnusiomyces clavatus	saprochaete_clavata.final.fas	RER, Gene family
LDT group	Saprochaete fungicola	saprochaete_fungicola.final.fas	RER, Gene family
LDT group	Saprochaete ingens	saprochaete_ingens.final.fas	RER, Gene family
LDT group	Saprochaete suaveolens	saprochaete_suaveolens.final.fas	RER, Gene family
LDT group	Myxozyma mucilagina	yHDO354_Myxozyma_mucilagina_SPADES.final.fas	RER, Gene family
LDT group	Magnusiomyces capitatus	yHDO581_magnusiomyces_capitatus_190924.final.fas	RER, Gene family
LDT group	Botryozyma mucatilis	yHDO584_brettanomyces_mucatilis_190924.haplomerger2.final.fas	RER, Gene family
LDT group	Tortispora agaves	yHDO602_tortispora_agaves_180604.final.fas	RER, Gene family
LDT group	Myxozyma geophila	yHJFW83_myxozyma_geophila_210210.final.fas	RER, Gene family
LDT group	Myxozyma melibiosi	yHJFW85_myxozyma_melbiosi_210210.final.fas	RER, Gene family
LDT group	Myxozyma nipponensis	yHJFW87_myxozyma_nipponensis_210210.final.fas	RER, Gene family
LDT group	Dipodascus klebahnii	yHMPu5000026072_geotrichum_klebahnii_190924.final.fas	RER, Gene family
LDT group	Galactomyces reessii	yHMPu5000026130_galactomyces_reessii_190924.final.fas	RER, Gene family
LDT group	Myxozyma neglecta	yHMPu5000026240_myxozyma_neglecta_201018.final.fas	RER, Gene family
LDT group	Tortispora mauiana	yHMPu5000034571_tortispora_mauiana_190924.final.fas	RER, Gene family
LDT group	Tortispora caseinolytica	yHMPu5000034572_tortispora_caseinolytica_180604.final.fas	RER, Gene family
LDT group	Magnusiomyces magnusii	yHMPu5000034630_Magnusiomyces_magnusii_S134_MASURCA.haplomerger2.final.fas	RER, Gene family
LDT group	Botryozyma nematodophila	yHMPu5000034655_botryozyma_nematodophila_190924.haplomerger2.final.fas	RER, Gene family
LDT group	Dipodascus albidus	yHMPu5000034661_dipodascus_albidus_180604.final.fas	RER, Gene family
LDT group	Galactomyces geotrichum	yHMPu5000034662_galactomyces_geotrichum_201018.final.fas	RER, Gene family
LDT group	Myxozyma kluyveri	yHMPu5000034727_myxozyma_kluyveri_210210.final.fas	RER, Gene family
LDT group	Myxozyma lipomycoides	yHMPu5000034728_myxozyma_lipomycoides_210210.final.fas	RER, Gene family
LDT group	Myxozyma monticola	yHMPu5000034730_myxozyma_monticola_201018.final.fas	RER, Gene family
LDT group	Myxozyma neotropica	yHMPu5000034733_myxozyma_neotropica_210210.final.fas	RER, Gene family
LDT group	Myxozyma sirexii	yHMPu5000034735_myxozyma_sirexii_201018.final.fas	RER, Gene family
LDT group	Myxozyma udenii	yHMPu5000034736_myxozyma_udenii_200128.final.fas	RER, Gene family
LDT group	Myxozyma vanderwaltii	yHMPu5000034737_Myxozyma_vanderwaltii_SPADES.final.fas	RER, Gene family
LDT group	Lipomyces yarrowii	yHMPu5000034739_lipomyces_yarrowii_190924.final.fas	RER, Gene family
LDT group	Lipomyces yamadae	yHMPu5000034740_lipomyces_yamadae_SPADES.final.fas	RER, Gene family
LDT group	Lipomyces tetrasporus	yHMPu5000034741_lipomyces_tetrasporus_170307.final.fas	RER, Gene family
LDT group	Kockiozyma suomiensi	yHMPu5000034742_lipomyces_suomiensis_160519.final.fas	RER, Gene family
LDT group	Lipomyces starkeyi	yHMPu5000034743_lipomyces_starkeyi_190924.final.fas	RER, Gene family
LDT group	Lipomyces spencer-martinsiae	yHMPu5000034744_lipomyces_spencer-martinsiae_170307.final.fas	RER, Gene family
LDT group	Limtongia smithiae	yHMPu5000034746_lipomyces_smithiae_170713.final.fas	RER, Gene family
LDT group	Lipomyces orientalis	yHMPu5000034747_lipomyces_orientalis_170307.final.fas	RER, Gene family
LDT group	Lipomyces oligophaga	yHMPu5000034748_lipomyces_oligophaga_160519.final.fas	RER, Gene family
LDT group	Lipomyces mesembrius	yHMPu5000034749_lipomyces_mesembrius_160519.final.fas	RER, Gene family
LDT group	Dipodascopsis tothii	yHMPu5000034751_dipodascopsis_tothii_210210.final.fas	RER, Gene family
LDT group	Dipodascopsis uninucleata var. uninucleata	yHMPu5000034752_dipodascopsis_uninucleata_var_uninucleata_170713.final.fas	RER, Gene family
LDT group	Dipodascopsis uninucleata var. wickerhamii	yHMPu5000034753_dipodascopsis_uninucleata_var_wickerhamii_170713.final.fas	RER, Gene family
LDT group	Lipomyces arxii	yHMPu5000034754_lipomyces_arxii_170713.final.fas	RER, Gene family
LDT group	Lipomyces chichibuensis	yHMPu5000034755_lipomyces_chichibuensis_170713.final.fas	RER, Gene family
LDT group	Lipomyces japonicus	yHMPu5000034758_lipomyces_japonicus_160519.final.fas	RER, Gene family
LDT group	Lipomyces kockii	yHMPu5000034759_lipomyces_kockii_170307.final.fas	RER, Gene family
LDT group	Lipomyces sp.	yHMPu5000034760_lipomyces_kononenkoae_160519.final.fas	RER, Gene family
LDT group	Lipomyces lipofer	yHMPu5000034761_Lipomyces_lipofer_SPAdes.final.fas	RER, Gene family
LDT group	Tortispora phaffii	yHMPu5000035278_tortispora_phaffii_170713.final.fas	RER, Gene family
LDT group	Tortispora starmeri	yHMPu5000035279_tortispora_starmeri_170307.final.fas	RER, Gene family
LDT group	Trigonopsis californica	yHMPu5000035280_trigonopsis_californica_190924.final.fas	RER, Gene family
LDT group	Trigonopsis cantarellii	yHMPu5000035281_trigonopsis_cantarellii_170307.final.fas	RER, Gene family
LDT group	Trigonopsis vinaria	yHMPu5000035282_trigonopsis_vinaria_170307.final.fas	RER, Gene family
LDT group	Trigonopsis variabilis	yHMPu5000035650_trigonopsis_variabilis_160613.final.fas	RER, Gene family
LDT group	Tortispora ganteri	yHMPu5000035654_tortispora_ganteri_160519.haplomerger2.final.fas	RER, Gene family
LDT group	Botryozyma americana	yHMPu5000035710_botryozyma_americana_190924.final.fas	RER, Gene family
LDT group	Botryozyma cognata	yHMPu5000035711_botryozyma_cognata_160613.final.fas	RER, Gene family
LDT group	Lipomyces yamanashiensis	yHMPu5000037231_lipomyces_yamanashiensis_210210.final.fas	RER, Gene family
LDT group	Dipodascus aggregatus	yHMPu5000037874_dipodascus_aggregatus_190924.final.fas	RER, Gene family
LDT group	Dipodascus carabidarus	yHMPu5000037875_geotrichum_carabidarum_190924.final.fas	RER, Gene family
LDT group	Dipodascus fermentans	yHMPu5000037876_geotrichum_fermentans_190924.final.fas	RER, Gene family
LDT group	Geotrichum europaeum	yHMPu5000038073_geotrichum_europaeum_170912.final.fas	RER, Gene family
LDT group	Tortispora sangerardonensis	yHMPu5000038317_tortispora_sangerardonensis_170713.final.fas	RER, Gene family
LDT group	Dipodascus restrictus	yHMPu5000038338_geotrichum_restrictum_190924.final.fas	RER, Gene family
LDT group	Geotrichum phurueaensis	yHMPu5000038339_geotrichum_phurueaensis_190924.final.fas	RER, Gene family
LDT group	Dipodascus ghanensis	yHMPu5000038340_geotrichum_ghanensis_190924.final.fas	RER, Gene family
LDT group	Dipodascus macrosporus	yHMPu5000038342_dipodascus_macrosporus_180604.final.fas	RER, Gene family
LDT group	Dipodascus australiensis	yHMPu5000038343_dipodascus_australiensis_170713.final.fas	RER, Gene family
LDT group	Dipodascus siamensis	yHMPu5000040915_geotrichum_siamensis_201018.final.fas	RER, Gene family
LDT group	Geotrichum citri-aurantii	yHMPu5000040917_geotrichum_citri-aurantii_201018.final.fas	RER, Gene family
LDT group	Magnusiomyces tetraspermus	yHMPu5000041818_magnusiomyces_tetrasperma_170307.final.fas	RER, Gene family
LDT group	Magnusiomyces starmeri	yHMPu5000041819_magnusiomyces_starmeri_201018.final.fas	RER, Gene family
LDT group	Dipodascus histeridarus	yHMPu5000041820_geotrichum_histeridarum_201018.final.fas	RER, Gene family
LDT group	Dipodascus cucujoidarus	yHMPu5000041821_geotrichum_cucujoidarum_170912.final.fas	RER, Gene family
LDT group	Dipodascus geniculatus	yHMPu5000041822_dipodascus_geniculatus_170307.final.fas	RER, Gene family
LDT group	Dipodascus armillariae	yHMPu5000041823_dipodascus_armillariae_190924.haplomerger2.final.fas	RER, Gene family
Phaffomycetales	Wicherhamomyces queroliae	yHDO582_wickerhamomyces_queroliae_180604.final.fas	RER, Gene family
Phaffomycetales	Candida easanensis	yHMPu5000026073_candida_easanensis_180604.final.fas	RER, Gene family
Phaffomycetales	Wickerhamomyces silvicola	yHMPu5000026170_wickerhamomyces_silvicola_170307.haplomerger2.final.fas	RER, Gene family
Phaffomycetales	Starmera quercuum	yHMPu5000034594_Starmera_quercuum_p31_SPADES.final.fas	RER, Gene family
Phaffomycetales	Candida stellimalicola	yHMPu5000034597_candida_stellimalicola_180604.final.fas	RER, Gene family
Phaffomycetales	Candida dendrica	yHMPu5000034598_Candida_dendrica_SPADES.final.fas	RER, Gene family
Phaffomycetales	Candida berthetii	yHMPu5000034599_candida_berthetii_190924.haplomerger2.final.fas	RER, Gene family
Phaffomycetales	Starmera dryadoides	yHMPu5000034601_starmera_dryadoides_180604.final.fas	RER, Gene family
Phaffomycetales	Starmera pachycereana	yHMPu5000034602_starmera_pachycereana_170307.final.fas	RER, Gene family
Phaffomycetales	Candida norvegica	yHMPu5000034954_candida_norvegica_201018.final.fas	RER, Gene family
Phaffomycetales	Cyberlindnera sargentensis	yHMPu5000034966_cyberlindnera_sargentensis_160519.final.fas	RER, Gene family
Phaffomycetales	Candida freyschussii	yHMPu5000034967_candida_freyschussii_160519.final.fas	RER, Gene family
Phaffomycetales	Cyberlindnera maritima	yHMPu5000034968_candida_maritima_160519.final.fas	RER, Gene family
Phaffomycetales	Cyberlindnera mrakii	yHMPu5000034978_cyberlindnera_mrakii_160519.final.fas	RER, Gene family
Phaffomycetales	Cyberlindnera misumaiensis	yHMPu5000034979_cyberlindnera_misumaiensis_160519.final.fas	RER, Gene family
Phaffomycetales	Cyberlindnera lachancei	yHMPu5000034980_cyberlindnera_lachancei_160519.haplomerger2.final.fas	RER, Gene family
Phaffomycetales	Cyberlindnera euphorbiae	yHMPu5000034981_cyberlindnera_euphorbiae_160519.haplomerger2.final.fas	RER, Gene family
Phaffomycetales	Candida montana	yHMPu5000035037_candida_montana_160519.final.fas	RER, Gene family
Phaffomycetales	Barnettozyma californica	yHMPu5000035044_barnettozyma_californica_160519.final.fas	RER, Gene family
Phaffomycetales	Barnettozyma hawaiiensis	yHMPu5000035045_barnettozyma_hawaiiensis_160613.final.fas	RER, Gene family
Phaffomycetales	Barnettozyma populi	yHMPu5000035046_barnettozyma_populi_160613.final.fas	RER, Gene family
Phaffomycetales	Barnettozyma pratensis	yHMPu5000035047_barnettozyma_pratensis_160519.final.fas	RER, Gene family
Phaffomycetales	Barnettozyma salicaria	yHMPu5000035048_Barnettozyma_salicaria_SPADES.final.fas	RER, Gene family
Phaffomycetales	Barnettozyma wickerhamii	yHMPu5000035049_Barnettozyma_wickerhamii_SPAdes.haplomerger2.final.fas	RER, Gene family
Phaffomycetales	Wickerhamomyces pijperi	yHMPu5000035254_wickerhamomyces_pijperi_160928.haplomerger2.final.fas	RER, Gene family
Phaffomycetales	Wickerhamomyces rabaulensis	yHMPu5000035255_wickerhamomyces_rabaulensis_170307.haplomerger2.final.fas	RER, Gene family
Phaffomycetales	Wickerhamomyces strasburgensis	yHMPu5000035257_wickerhamomyces_strasburgensis_170307.haplomerger2.final.fas	RER, Gene family
Phaffomycetales	Wickerhamomyces subpelliculosus	yHMPu5000035258_wickerhamomyces_subpelliculosus_160928.haplomerger2.final.fas	RER, Gene family
Phaffomycetales	Wickerhamomyces sydowiorum	yHMPu5000035259_wickerhamomyces_sydowiorum_170307.haplomerger2.final.fas	RER, Gene family
Phaffomycetales	Candida peoriensis	yHMPu5000035260_candida_peoriensis_170713.final.fas	RER, Gene family
Phaffomycetales	Candida ponderosae	yHMPu5000035261_candida_ponderosae_170307.final.fas	RER, Gene family
Phaffomycetales	Candida silvicultrix	yHMPu5000035262_candida_silvicultrix_170307.final.fas	RER, Gene family
Phaffomycetales	Wickerhamomyces onychis	yHMPu5000035266_wickerhamomyces_onychis_170307.haplomerger2.final.fas	RER, Gene family
Phaffomycetales	Wickerhamomyces hampshirensis	yHMPu5000035268_wickerhamomyces_hampshirensis_160928.final.fas	RER, Gene family
Phaffomycetales	Wickerhamomyces chambardii	yHMPu5000035270_wickerhamomyces_chambardii_180604.haplomerger2.final.fas	RER, Gene family
Phaffomycetales	Wickerhamomyces bovis	yHMPu5000035271_wickerhamomyces_bovis_160928.final.fas	RER, Gene family
Phaffomycetales	Wickerhamomyces bisporus	yHMPu5000035272_wickerhamomyces_bisporus_170307.final.fas	RER, Gene family
Phaffomycetales	Wickerhamomyces anomalus	yHMPu5000035273_wickerhamomyces_anomalus_180604.haplomerger2.final.fas	RER, Gene family
Phaffomycetales	Wickerhamomyces alni	yHMPu5000035274_wickerhamomyces_alni_170307.final.fas	RER, Gene family
Phaffomycetales	Cyberlindnera subsufficiens	yHMPu5000035324_cyberlindnera_subsufficiens_A3_201018.final.fas	RER, Gene family
Phaffomycetales	Cyberlindnera petersonii	yHMPu5000035325_cyberlindnera_petersonii_180604.final.fas	RER, Gene family
Phaffomycetales	Cyberlindnera mississippiensis	yHMPu5000035337_cyberlindnera_mississippiensis_190924.final.fas	RER, Gene family
Phaffomycetales	Wickerhamomyces canadensis	yHMPu5000035639_wickerhamomyces_canadensis_160613.final.fas	RER, Gene family
Phaffomycetales	Starmera amethionina	yHMPu5000035658_starmera_amethionina_160613.haplomerger2.final.fas	RER, Gene family
Phaffomycetales	Phaffomyces opuntiae	yHMPu5000035670_phaffomyces_opuntiae_160613.final.fas	RER, Gene family
Phaffomycetales	Phaffomyces antillensis	yHMPu5000035671_phaffomyces_antillensis_160613.final.fas	RER, Gene family
Phaffomycetales	Phaffomyces thermotolerans	yHMPu5000035672_phaffomyces_thermotolerans_160613.final.fas	RER, Gene family
Phaffomycetales	Candida orba	yHMPu5000035673_candida_orba_160613.final.fas	RER, Gene family
Phaffomycetales	Cyberlindnera saturnus	yHMPu5000035686_Cyberlindnera_saturnus_SPADES.final.fas	RER, Gene family
Phaffomycetales	Cyberlindnera suaveolens	yHMPu5000035687_cyberlindnera_suaveolens_160613.final.fas	RER, Gene family
Phaffomycetales	Cyberlindnera xylosilytica	yHMPu5000035688_Cyberlindnera_xylosilytica_SPADES.final.fas	RER, Gene family
Phaffomycetales	Cyberlindnera mycetangii	yHMPu5000035689_candida_mycetangii_160613.final.fas	RER, Gene family
Phaffomycetales	Candida vartiovaarae	yHMPu5000035690_candida_vartiovaarae_160613.final.fas	RER, Gene family
Phaffomycetales	Cyberlindnera meyerae	yHMPu5000035698_cyberlindnera_meyerae_160519.haplomerger2.final.fas	RER, Gene family
Phaffomycetales	Cyberlindnera maclurae	yHMPu5000035699_cyberlindnera_maclurae_160613.final.fas	RER, Gene family
Phaffomycetales	Cyberlindnera japonica	yHMPu5000035700_cyberlindnera_japonica_160519.final.fas	RER, Gene family
Phaffomycetales	Cyberlindnera fabianii	yHMPu5000035701_cyberlindnera_fabianii_160519.final.fas	RER, Gene family
Phaffomycetales	Cyberlindnera amylophila	yHMPu5000035702_cyberlindnera_amylophila_160613.haplomerger2.final.fas	RER, Gene family
Phaffomycetales	Cyberlindnera americana	yHMPu5000035703_cyberlindnera_americana_160613.final.fas	RER, Gene family
Phaffomycetales	Candida flosculorum	yHMPu5000035708_candida_flosculorum_160613.haplomerger2.final.fas	RER, Gene family
Phaffomycetales	Wickerhamomyces kurtzmanii	yHMPu5000037207_Wickerhamomyces_kurtzmanii_SPADES.final.fas	RER, Gene family
Phaffomycetales	Cyberlindnera xishuangbannaensis	yHMPu5000037227_cyberlindnera_xishuangbannaensis_210210.final.fas	RER, Gene family
Phaffomycetales	Cyberlindnera galapagoensis	yHMPu5000037256_cyberlindnera_galapagoensis_210210.final.fas	RER, Gene family
Phaffomycetales	Starmera caribaea	yHMPu5000037842_starmera_caribaea_210210.final.fas	RER, Gene family
Phaffomycetales	Cyberlindnera euphorbiiphila	yHMPu5000037872_cyberlindnera_euphorbiiphila_180604.final.fas	RER, Gene family
Phaffomycetales	Candida quercuum	yHMPu5000037888_candida_quercuum_170210.final.fas	RER, Gene family
Phaffomycetales	Cyberlindnera nakhonratchasimensis	yHMPu5000037904_candida_nakhonratchasimensis_170912.final.fas	RER, Gene family
Phaffomycetales	Candida odintsovae	yHMPu5000037905_candida_odintsovae_180604.final.fas	RER, Gene family
Phaffomycetales	Wickerhamomyces mucosus	yHMPu5000038048_wickerhamomyces_mucosus_170912.haplomerger2.final.fas	RER, Gene family
Phaffomycetales	Wickerhamomyces xylosica	yHMPu5000038049_wickerhamomyces_xylosica_180604.final.fas	RER, Gene family
Phaffomycetales	Cyberlindnera bimundalis	yHMPu5000038067_cyberlindnera_bimundalis_190924.final.fas	RER, Gene family
Phaffomycetales	Cyberlindnera samutprakarnensis	yHMPu5000038068_cyberlindnera_samutprakarnensis_170912.haplomerger2.final.fas	RER, Gene family
Phaffomycetales	Candida ulmi	yHMPu5000038075_candida_ulmi_170912.final.fas	RER, Gene family
Phaffomycetales	Candida taoyuanica	yHMPu5000038078_candida_taoyuanica_170912.final.fas	RER, Gene family
Phaffomycetales	Candida takata	yHMPu5000038081_candida_takata_180604.final.fas	RER, Gene family
Phaffomycetales	Candida stauntonica	yHMPu5000038084_candida_stauntonica_170912.final.fas	RER, Gene family
Phaffomycetales	Candida maesa	yHMPu5000038105_candida_maesa_201018.final.fas	RER, Gene family
Phaffomycetales	Barnettozyma sucrosica	yHMPu5000038111_barnettozyma_sucrosica_170912.final.fas	RER, Gene family
Phaffomycetales	Barnettozyma vustinii	yHMPu5000038112_barnettozyma_vustinii_170912.final.fas	RER, Gene family
Phaffomycetales	Candida adriatica	yHMPu5000038113_candida_adriatica_170912.final.fas	RER, Gene family
Phaffomycetales	Candida coquimbonensis	yHMPu5000038119_candida_coquimbonensis_170912.final.fas	RER, Gene family
Phaffomycetales	Candida hungchunana	yHMPu5000038121_candida_hungchunana_170912.final.fas	RER, Gene family
Phaffomycetales	Wickerhamomyces tratensis	yHMPu5000038315_wickerhamomyces_tratensis_190924.haplomerger2.final.fas	RER, Gene family
Phaffomycetales	Wickerhamomyces chaumierensis	yHMPu5000038316_wickerhamomyces_chaumierensis_170713.haplomerger2.final.fas	RER, Gene family
Phaffomycetales	Cyberlindnera veronae	yHMPu5000038345_cyberlindnera_veronae_170713.final.fas	RER, Gene family
Phaffomycetales	Cyberlindnera rhodanensis	yHMPu5000038346_cyberlindnera_rhodanensis_170713.haplomerger2.final.fas	RER, Gene family
Phaffomycetales	Candida yuanshanica	yHMPu5000038347_candida_yuanshanica_170713.final.fas	RER, Gene family
Phaffomycetales	Candida sanyiensis	yHMPu5000038351_candida_sanyiensis_170713.final.fas	RER, Gene family
Phaffomycetales	Candida qinlingensis	yHMPu5000038364_Candida_qinlingensis_SPADES.final.fas	RER, Gene family
Phaffomycetales	Candida namnaoensis	yHMPu5000038385_candida_namnaoensis_170713.final.fas	RER, Gene family
Phaffomycetales	Candida jianshihensis	yHMPu5000038386_candida_jianshihensis_170713.haplomerger2.final.fas	RER, Gene family
Phaffomycetales	Candida ficus	yHMPu5000038389_candida_ficus_170713.final.fas	RER, Gene family
Phaffomycetales	Candida dajiaensis	yHMPu5000038396_candida_dajiaensis_170713.final.fas	RER, Gene family
Phaffomycetales	Barnettozyma siamensis	yHMPu5000038398_barnettozyma_siamensis_170713.final.fas	RER, Gene family
Phaffomycetales	Candida galis	yHMPu5000040931_candida_galis_201018.final.fas	RER, Gene family
Pichiales	Saturnispora besseyi	yHDO580_saturnispora_besseyi_180604.final.fas	RER, Gene family
Pichiales	Kregervanrija pseudodelftensis	yHMPu5000026068_kregervanrija_pseudodelftensis_170713.final.fas	RER, Gene family
Pichiales	Pichia pseudocacophila	yHMPu5000026208_pichia_pseudocactophila_170307.haplomerger2.final.fas	RER, Gene family
Pichiales	Saturnispora gosingensis	yHMPu5000034609_saturnispora_gosingensis_170307.final.fas	RER, Gene family
Pichiales	Saturnispora hagleri	yHMPu5000034610_saturnispora_hagleri_160519.final.fas	RER, Gene family
Pichiales	Saturnispora mendoncae	yHMPu5000034611_saturnispora_mendoncae_160519.haplomerger2.final.fas	RER, Gene family
Pichiales	Saturnispora saitoi	yHMPu5000034612_saturnispora_saitoi_180604.final.fas	RER, Gene family
Pichiales	Saturnispora serradocipensis	yHMPu5000034613_saturnispora_serradocipensis_180604.final.fas	RER, Gene family
Pichiales	Saturnispora silvae	yHMPu5000034614_saturnispora_silvae_180604.final.fas	RER, Gene family
Pichiales	Saturnispora zaruensis	yHMPu5000034615_saturnispora_zaruensis_160519.final.fas	RER, Gene family
Pichiales	Candida rugopelliculosa	yHMPu5000034618_candida_rugopelliculosa_170307.final.fas	RER, Gene family
Pichiales	Candida ethanolica	yHMPu5000034619_candida_ethanolica_170307.haplomerger2.final.fas	RER, Gene family
Pichiales	Pichia occidentalis	yHMPu5000034622_pichia_occidentalis_160519.haplomerger2.final.fas	RER, Gene family
Pichiales	Pichia norvegensis	yHMPu5000034623_pichia_norvegensis_160519.haplomerger2.final.fas	RER, Gene family
Pichiales	Pichia kudriavzevii	yHMPu5000034625_pichia_kudriavzevii_180604.haplomerger2.final.fas	RER, Gene family
Pichiales	Pichia kluyveri	yHMPu5000034626_pichia_kluyveri_170307.haplomerger2.final.fas	RER, Gene family
Pichiales	Pichia heedii	yHMPu5000034627_pichia_heedii_180604.final.fas	RER, Gene family
Pichiales	Pichia fermentans	yHMPu5000034628_pichia_fermentans_160519.haplomerger2.final.fas	RER, Gene family
Pichiales	Pichia exigua	yHMPu5000034629_pichia_exigua_180604.final.fas	RER, Gene family
Pichiales	Pichia deserticola	yHMPu5000034640_pichia_deserticola_170307.final.fas	RER, Gene family
Pichiales	Pichia eremophila	yHMPu5000034641_pichia_eremophila_170307.haplomerger2.final.fas	RER, Gene family
Pichiales	Saturnispora diversa	yHMPu5000035293_saturnispora_diversa_170307.final.fas	RER, Gene family
Pichiales	Candida californica	yHMPu5000035298_candida_californica_170307.haplomerger2.final.fas	RER, Gene family
Pichiales	Pichia terricola	yHMPu5000035301_pichia_terricola_170307.final.fas	RER, Gene family
Pichiales	Pichia scutulata	yHMPu5000035309_pichia_scutulata_180604.haplomerger2.final.fas	RER, Gene family
Pichiales	Pichia sporocuriosa	yHMPu5000035313_pichia_sporocuriosa_170307.haplomerger2.final.fas	RER, Gene family
Pichiales	Saturnispora dispora	yHMPu5000035659_saturnispora_dispora_160519.final.fas	RER, Gene family
Pichiales	Pichia membranifaciens	yHMPu5000035661_pichia_membranifaciens_160519.final.fas	RER, Gene family
Pichiales	Kregervanrija delftensis	yHMPu5000035674_kregervanrija_delftensis_160613.final.fas	RER, Gene family
Pichiales	Kregervanrija fluxuum	yHMPu5000035675_kregervanrija_fluxuum_160613.final.fas	RER, Gene family
Pichiales	Pichia paraexigua	yHMPu5000037198_Pichia_paraexigua_SPADES.final.fas	RER, Gene family
Pichiales	Pichia nanzhaoensis	yHMPu5000037203_Pichia_nanzhaoensis_SPADES.final.fas	RER, Gene family
Pichiales	Saturnispora galanensis	yHMPu5000037213_saturnispora_galanensis_210210.final.fas	RER, Gene family
Pichiales	Saturnispora galanensis	yHMPu5000037214_saturnispora_kantuleensis_210210.final.fas	RER, Gene family
Pichiales	Pichia gijzenarium	yHMPu5000037219_Pichia_gijzenarium_SPADES.final.fas	RER, Gene family
Pichiales	Pichia cephalocereana	yHMPu5000037847_pichia_cephalocereana_201018.final.fas	RER, Gene family
Pichiales	Saturnispora ahearnii	yHMPu5000037851_saturnispora_ahearnii_170912.final.fas	RER, Gene family
Pichiales	Martiniozyma asiatica	yHMPu5000037881_martiniozyma_asiatica_190924.final.fas	RER, Gene family
Pichiales	Candida sorboxylosa	yHMPu5000037882_candida_sorboxylosa_180604.haplomerger2.final.fas	RER, Gene family
Pichiales	Saturnispora quitensis	yHMPu5000038038_saturnispora_quitensis_170912.final.fas	RER, Gene family
Pichiales	Pichia insulana	yHMPu5000038055_pichia_insulana_190924.haplomerger2.final.fas	RER, Gene family
Pichiales	Candida thaimueangensis	yHMPu5000038077_candida_thaimueangensis_170912.haplomerger2.final.fas	RER, Gene family
Pichiales	Candida phayaonensis	yHMPu5000038087_candida_phayaonensis_170912.final.fas	RER, Gene family
Pichiales	Candida pseudolambica	yHMPu5000038091_candida_pseudolambica_201018.final.fas	RER, Gene family
Pichiales	Candida cabralensos	yHMPu5000038118_candida_cabralensis_170912.haplomerger2.final.fas	RER, Gene family
Pichiales	Saturnispora sanitii	yHMPu5000038325_saturnispora_sanitii_170713.final.fas	RER, Gene family
Pichiales	Pichia cacticola	yHMPu5000038335_pichia_cactophila_170713.haplomerger2.final.fas	RER, Gene family
Pichiales	Candida inconspicua	yHMPu5000038388_candida_inconspicua_170713.final.fas	RER, Gene family
Pichiales	Candida awuae	yHMPu5000038403_candida_awuaii_170713.final.fas	RER, Gene family
Pichiales	Saturnispora sekii	yHMPu5000040911_saturnispora_sekii_201018.final.fas	RER, Gene family
Pichiales	Saturnispora halmiae	yHMPu5000040912_saturnispora_halmiae_201018.final.fas	RER, Gene family
Pichiales	Pichia manshurica	yHMPu5000040913_pichia_manshurica_201018.final.fas	RER, Gene family
Pichiales	Ogataea henricii	yHMPu5000026124_ogataea_henricii_160519.final.fas	Gene family
Pichiales	Ambrosiozyma ambrosiae	yHMPu5000026137_ambrosiozyma_ambrosiae_160519.final.fas	Gene family
Pichiales	Ambrosiozyma vanderkliftii	yHMPu5000026145_ambrosiozyma_vanderkliftii_160519.final.fas	Gene family
Pichiales	Candida pignaliae	yHMPu5000026167_candida_pignaliae_201018.final.fas	Gene family
Pichiales	Ogataea parapolymorpha	yHMPu5000026177_ogataea_parapolymorpha_160519.final.fas	Gene family
Pichiales	Brettanomyces custersianus	yHMPu5000026197_brettanomyces_custersianus_160519.final.fas	Gene family
Pichiales	Ogataea nitratoaversa	yHMPu5000034636_ogataea_nitratoaversa_180604.final.fas	Gene family
Pichiales	Ogataea populi-albae	yHMPu5000034637_ogataea_populiabae_180604.final.fas	Gene family
Pichiales	Ogataea wickerhamii	yHMPu5000034638_ogataea_wickerhamii_180604.final.fas	Gene family
Pichiales	Ogataea zsoltii	yHMPu5000034885_ogataea_zsoltii_160519.final.fas	Gene family
Pichiales	Ogataea trehalophila	yHMPu5000034886_ogataea_trehalophila_160519.final.fas	Gene family
Pichiales	Ogataea trehaloabstinens	yHMPu5000034887_ogataea_trehaloabstinens_160519.final.fas	Gene family
Pichiales	Ogataea salicorniae	yHMPu5000034889_Ogataea_salicorniae_SPADES.final.fas	Gene family
Pichiales	Ogataea pini	yHMPu5000034891_ogataea_pini_160519.final.fas	Gene family
Pichiales	Ogataea pilisensis	yHMPu5000034892_ogataea_pilisensis_160519.final.fas	Gene family
Pichiales	Ogataea philodendra	yHMPu5000034893_ogataea_philodendra_160519.final.fas	Gene family
Pichiales	Ogataea angusta	yHMPu5000034895_ogataea_angusta_160519.final.fas	Gene family
Pichiales	Ogataea dorogensis	yHMPu5000034896_ogataea_dorogensis_160519.final.fas	Gene family
Pichiales	Ogataea glucozyma	yHMPu5000034897_Ogataea_glucozyma_SPAdes.final.fas	Gene family
Pichiales	Ogataea kodamae	yHMPu5000034899_ogataea_kodamae_160519.final.fas	Gene family
Pichiales	Ogataea methanolica	yHMPu5000034900_ogataea_methanolica_160519.final.fas	Gene family
Pichiales	Ogataea minuta	yHMPu5000034902_ogataea_minuta_160519.final.fas	Gene family
Pichiales	Ogataea nonfermentans	yHMPu5000034904_Ogataea_nonfermentans_SPADES.final.fas	Gene family
Pichiales	Candida sonorensis	yHMPu5000034912_candida_sonorensis_160519.final.fas	Gene family
Pichiales	Candida pini	yHMPu5000034913_candida_pini_160519.final.fas	Gene family
Pichiales	Candida piceae	yHMPu5000034915_candida_piceae_170307.final.fas	Gene family
Pichiales	Candida nemodendra	yHMPu5000034917_candida_nemodendra_160519.final.fas	Gene family
Pichiales	Candida arabinofermentans	yHMPu5000034925_candida_arabinofermentans_160519.final.fas	Gene family
Pichiales	Candida maris	yHMPu5000034927_candida_maris_210210.final.fas	Gene family
Pichiales	Candida nanaspora	yHMPu5000034929_candida_nanaspora_170307.final.fas	Gene family
Pichiales	Ambrosiozyma angophorae	yHMPu5000034942_ambrosiozyma_angophorae_160519.final.fas	Gene family
Pichiales	Ambrosiozyma oregonensis	yHMPu5000034946_ambrosiozyma_oregonensis_160519.final.fas	Gene family
Pichiales	Brettanomyces naardenensis	yHMPu5000034965_Brettanomyces_naardenensis_SPADES.final.fas	Gene family
Pichiales	Brettanomyces bruxellensis	yHMPu5000034975_dekkera_bruxellensis_160519.haplomerger2.final.fas	Gene family
Pichiales	Brettanomyces anomala	yHMPu5000034976_dekkera_anomala_160519.haplomerger2.final.fas	Gene family
Pichiales	Ambrosiozyma kashinagacola	yHMPu5000035038_ambrosiozyma_kashinagacola_160519.final.fas	Gene family
Pichiales	Ambrosiozyma llanquihuensis	yHMPu5000035039_ambrosiozyma_llanquihuensis_160519.haplomerger2.final.fas	Gene family
Pichiales	Ambrosiozyma maleeae	yHMPu5000035040_ambrosiozyma_maleeae_160519.final.fas	Gene family
Pichiales	Ambrosiozyma pseudovanderkliftii	yHMPu5000035041_ambrosiozyma_pseudovanderkliftii_160519.final.fas	Gene family
Pichiales	Ogataea siamensis	yHMPu5000035310_ogataea_siamensis_201018.final.fas	Gene family
Pichiales	Candida insectalens	yHMPu5000035332_candida_insectalens_201018.final.fas	Gene family
Pichiales	Candida xyloterini	yHMPu5000036579_candida_xyloterini_170912.final.fas	Gene family
Pichiales	Ogataea degrootiae	yHMPu5000037218_Ogataea_degrootiae_SPADES.final.fas	Gene family
Pichiales	Ogataea paraovalis	yHMPu5000037228_Ogataea_paraovalis_SPADES.final.fas	Gene family
Pichiales	Allodekkera sacchari	yHMPu5000037244_Allodekkera_sacchari_SPADES.final.fas	Gene family
Pichiales	Ogataea paradorogensis	yHMPu5000037858_ogataea_paradorogensis_180604.final.fas	Gene family
Pichiales	Ogataea nakhonphanomensis	yHMPu5000037859_ogataea_nakhonphanomensis_170210.final.fas	Gene family
Pichiales	Ogataea corticis	yHMPu5000037860_ogataea_corticis_190924.final.fas	Gene family
Pichiales	Ogataea allantospora	yHMPu5000037861_Ogataea_allantospora_SPADES.final.fas	Gene family
Pichiales	Candida sithepensis	yHMPu5000037884_candida_sithepensis_170912.final.fas	Gene family
Pichiales	Candida ovalis	yHMPu5000037893_candida_ovalis_170912.final.fas	Gene family
Pichiales	Ogataea neopini	yHMPu5000038056_ogataea_neopini_170912.final.fas	Gene family
Pichiales	Candida rishiriensis	yHMPu5000038093_candida_rishiriensis_170912.final.fas	Gene family
Pichiales	Candida mattranensis	yHMPu5000038104_candida_mattranensis_170912.final.fas	Gene family
Pichiales	Ogataea chonburiensis	yHMPu5000038333_ogataea_chonburiensis_170713.final.fas	Gene family
Pichiales	Ogataea ganodermae	yHMPu5000038334_ogataea_ganodermae_170713.final.fas	Gene family
Pichiales	Brettanomyces nanus	yHMPu5000038399_brettanomyces_nanus_180604.final.fas	Gene family
Pichiales	Ogataea thermomethanolica	yHMPu5000041800_ogataea_thermomethanolica_180604.final.fas	Gene family
Pichiales	Ogataea saltuana	yHMPu5000041801_ogataea_saltuana_170713.final.fas	Gene family
Pichiales	Ogataea polymorpha	yHMPu5000041802_ogataea_polymorpha_180604.final.fas	Gene family
Pichiales	Candida silvatica	yHMPu5000041830_candida_silvatica_170307.final.fas	Gene family
Pichiales	Candida ortonii	yHMPu5000041847_candida_ortonii_170713.final.fas	Gene family
Pichiales	Candida krabiensis	yHMPu5000041851_candida_krabiensis_160928.final.fas	Gene family

## Sheet: Folha3
yHDO580_saturnispora_besseyi_180604.final.fas
yHMPu5000026068_kregervanrija_pseudodelftensis_170713.final.fas
yHMPu5000026208_pichia_pseudocactophila_170307.haplomerger2.final.fas
yHMPu5000034609_saturnispora_gosingensis_170307.final.fas
yHMPu5000034610_saturnispora_hagleri_160519.final.fas
yHMPu5000034611_saturnispora_mendoncae_160519.haplomerger2.final.fas
yHMPu5000034612_saturnispora_saitoi_180604.final.fas
yHMPu5000034613_saturnispora_serradocipensis_180604.final.fas
yHMPu5000034614_saturnispora_silvae_180604.final.fas
yHMPu5000034615_saturnispora_zaruensis_160519.final.fas
yHMPu5000034618_candida_rugopelliculosa_170307.final.fas
yHMPu5000034619_candida_ethanolica_170307.haplomerger2.final.fas
yHMPu5000034622_pichia_occidentalis_160519.haplomerger2.final.fas
yHMPu5000034623_pichia_norvegensis_160519.haplomerger2.final.fas
yHMPu5000034625_pichia_kudriavzevii_180604.haplomerger2.final.fas
yHMPu5000034626_pichia_kluyveri_170307.haplomerger2.final.fas
yHMPu5000034627_pichia_heedii_180604.final.fas
yHMPu5000034628_pichia_fermentans_160519.haplomerger2.final.fas
yHMPu5000034629_pichia_exigua_180604.final.fas
yHMPu5000034640_pichia_deserticola_170307.final.fas
yHMPu5000034641_pichia_eremophila_170307.haplomerger2.final.fas
yHMPu5000035293_saturnispora_diversa_170307.final.fas
yHMPu5000035298_candida_californica_170307.haplomerger2.final.fas
yHMPu5000035301_pichia_terricola_170307.final.fas
yHMPu5000035309_pichia_scutulata_180604.haplomerger2.final.fas
yHMPu5000035313_pichia_sporocuriosa_170307.haplomerger2.final.fas
yHMPu5000035659_saturnispora_dispora_160519.final.fas
yHMPu5000035661_pichia_membranifaciens_160519.final.fas
yHMPu5000035674_kregervanrija_delftensis_160613.final.fas
yHMPu5000035675_kregervanrija_fluxuum_160613.final.fas
yHMPu5000037198_Pichia_paraexigua_SPADES.final.fas
yHMPu5000037203_Pichia_nanzhaoensis_SPADES.final.fas
yHMPu5000037213_saturnispora_galanensis_210210.final.fas
yHMPu5000037214_saturnispora_kantuleensis_210210.final.fas
yHMPu5000037219_Pichia_gijzenarium_SPADES.final.fas
yHMPu5000037847_pichia_cephalocereana_201018.final.fas
yHMPu5000037851_saturnispora_ahearnii_170912.final.fas
yHMPu5000037881_martiniozyma_asiatica_190924.final.fas
yHMPu5000037882_candida_sorboxylosa_180604.haplomerger2.final.fas
yHMPu5000038038_saturnispora_quitensis_170912.final.fas
yHMPu5000038055_pichia_insulana_190924.haplomerger2.final.fas
yHMPu5000038077_candida_thaimueangensis_170912.haplomerger2.final.fas
yHMPu5000038087_candida_phayaonensis_170912.final.fas
yHMPu5000038091_candida_pseudolambica_201018.final.fas
yHMPu5000038118_candida_cabralensis_170912.haplomerger2.final.fas
yHMPu5000038325_saturnispora_sanitii_170713.final.fas
yHMPu5000038335_pichia_cactophila_170713.haplomerger2.final.fas
yHMPu5000038388_candida_inconspicua_170713.final.fas
yHMPu5000038403_candida_awuaii_170713.final.fas
yHMPu5000040911_saturnispora_sekii_201018.final.fas
yHMPu5000040912_saturnispora_halmiae_201018.final.fas
yHMPu5000040913_pichia_manshurica_201018.final.fas
brettanomyces_anomalus.final.fas
yHDO580_saturnispora_besseyi_180604.final.fas
yHMPu5000026068_kregervanrija_pseudodelftensis_170713.final.fas
yHMPu5000026124_ogataea_henricii_160519.final.fas
yHMPu5000026137_ambrosiozyma_ambrosiae_160519.final.fas
yHMPu5000026145_ambrosiozyma_vanderkliftii_160519.final.fas
yHMPu5000026167_candida_pignaliae_201018.final.fas
yHMPu5000026177_ogataea_parapolymorpha_160519.final.fas
yHMPu5000026197_brettanomyces_custersianus_160519.final.fas
yHMPu5000026208_pichia_pseudocactophila_170307.haplomerger2.final.fas
yHMPu5000034609_saturnispora_gosingensis_170307.final.fas
yHMPu5000034610_saturnispora_hagleri_160519.final.fas
yHMPu5000034611_saturnispora_mendoncae_160519.haplomerger2.final.fas
yHMPu5000034612_saturnispora_saitoi_180604.final.fas
yHMPu5000034613_saturnispora_serradocipensis_180604.final.fas
yHMPu5000034614_saturnispora_silvae_180604.final.fas
yHMPu5000034615_saturnispora_zaruensis_160519.final.fas
yHMPu5000034618_candida_rugopelliculosa_170307.final.fas
yHMPu5000034619_candida_ethanolica_170307.haplomerger2.final.fas
yHMPu5000034622_pichia_occidentalis_160519.haplomerger2.final.fas
yHMPu5000034623_pichia_norvegensis_160519.haplomerger2.final.fas
yHMPu5000034625_pichia_kudriavzevii_180604.haplomerger2.final.fas
yHMPu5000034626_pichia_kluyveri_170307.haplomerger2.final.fas
yHMPu5000034627_pichia_heedii_180604.final.fas
yHMPu5000034628_pichia_fermentans_160519.haplomerger2.final.fas
yHMPu5000034629_pichia_exigua_180604.final.fas
yHMPu5000034636_ogataea_nitratoaversa_180604.final.fas
yHMPu5000034637_ogataea_populiabae_180604.final.fas
yHMPu5000034638_ogataea_wickerhamii_180604.final.fas
yHMPu5000034640_pichia_deserticola_170307.final.fas
yHMPu5000034641_pichia_eremophila_170307.haplomerger2.final.fas
yHMPu5000034885_ogataea_zsoltii_160519.final.fas
yHMPu5000034886_ogataea_trehalophila_160519.final.fas
yHMPu5000034887_ogataea_trehaloabstinens_160519.final.fas
yHMPu5000034889_Ogataea_salicorniae_SPADES.final.fas
yHMPu5000034891_ogataea_pini_160519.final.fas
yHMPu5000034892_ogataea_pilisensis_160519.final.fas
yHMPu5000034893_ogataea_philodendra_160519.final.fas
yHMPu5000034895_ogataea_angusta_160519.final.fas
yHMPu5000034896_ogataea_dorogensis_160519.final.fas
yHMPu5000034897_Ogataea_glucozyma_SPAdes.final.fas
yHMPu5000034899_ogataea_kodamae_160519.final.fas
yHMPu5000034900_ogataea_methanolica_160519.final.fas
yHMPu5000034902_ogataea_minuta_160519.final.fas
yHMPu5000034904_Ogataea_nonfermentans_SPADES.final.fas
yHMPu5000034912_candida_sonorensis_160519.final.fas
yHMPu5000034913_candida_pini_160519.final.fas
yHMPu5000034915_candida_piceae_170307.final.fas
yHMPu5000034917_candida_nemodendra_160519.final.fas
yHMPu5000034925_candida_arabinofermentans_160519.final.fas
yHMPu5000034927_candida_maris_210210.final.fas
yHMPu5000034929_candida_nanaspora_170307.final.fas
yHMPu5000034942_ambrosiozyma_angophorae_160519.final.fas
yHMPu5000034946_ambrosiozyma_oregonensis_160519.final.fas
yHMPu5000034965_Brettanomyces_naardenensis_SPADES.final.fas
yHMPu5000034975_dekkera_bruxellensis_160519.haplomerger2.final.fas
yHMPu5000034976_dekkera_anomala_160519.haplomerger2.final.fas
yHMPu5000035038_ambrosiozyma_kashinagacola_160519.final.fas
yHMPu5000035039_ambrosiozyma_llanquihuensis_160519.haplomerger2.final.fas
yHMPu5000035040_ambrosiozyma_maleeae_160519.final.fas
yHMPu5000035041_ambrosiozyma_pseudovanderkliftii_160519.final.fas
yHMPu5000035293_saturnispora_diversa_170307.final.fas
yHMPu5000035298_candida_californica_170307.haplomerger2.final.fas
yHMPu5000035301_pichia_terricola_170307.final.fas
yHMPu5000035309_pichia_scutulata_180604.haplomerger2.final.fas
yHMPu5000035310_ogataea_siamensis_201018.final.fas
yHMPu5000035313_pichia_sporocuriosa_170307.haplomerger2.final.fas
yHMPu5000035332_candida_insectalens_201018.final.fas
yHMPu5000035659_saturnispora_dispora_160519.final.fas
yHMPu5000035661_pichia_membranifaciens_160519.final.fas
yHMPu5000035674_kregervanrija_delftensis_160613.final.fas
yHMPu5000035675_kregervanrija_fluxuum_160613.final.fas
yHMPu5000036579_candida_xyloterini_170912.final.fas
yHMPu5000037198_Pichia_paraexigua_SPADES.final.fas
yHMPu5000037203_Pichia_nanzhaoensis_SPADES.final.fas
yHMPu5000037213_saturnispora_galanensis_210210.final.fas
yHMPu5000037214_saturnispora_kantuleensis_210210.final.fas
yHMPu5000037218_Ogataea_degrootiae_SPADES.final.fas
yHMPu5000037219_Pichia_gijzenarium_SPADES.final.fas
yHMPu5000037228_Ogataea_paraovalis_SPADES.final.fas
yHMPu5000037244_Allodekkera_sacchari_SPADES.final.fas
yHMPu5000037847_pichia_cephalocereana_201018.final.fas
yHMPu5000037851_saturnispora_ahearnii_170912.final.fas
yHMPu5000037858_ogataea_paradorogensis_180604.final.fas
yHMPu5000037859_ogataea_nakhonphanomensis_170210.final.fas
yHMPu5000037860_ogataea_corticis_190924.final.fas
yHMPu5000037861_Ogataea_allantospora_SPADES.final.fas
yHMPu5000037881_martiniozyma_asiatica_190924.final.fas
yHMPu5000037882_candida_sorboxylosa_180604.haplomerger2.final.fas
yHMPu5000037884_candida_sithepensis_170912.final.fas
yHMPu5000037893_candida_ovalis_170912.final.fas
yHMPu5000038038_saturnispora_quitensis_170912.final.fas
yHMPu5000038055_pichia_insulana_190924.haplomerger2.final.fas
yHMPu5000038056_ogataea_neopini_170912.final.fas
yHMPu5000038077_candida_thaimueangensis_170912.haplomerger2.final.fas
yHMPu5000038087_candida_phayaonensis_170912.final.fas
yHMPu5000038091_candida_pseudolambica_201018.final.fas
yHMPu5000038093_candida_rishiriensis_170912.final.fas
yHMPu5000038104_candida_mattranensis_170912.final.fas
yHMPu5000038118_candida_cabralensis_170912.haplomerger2.final.fas
yHMPu5000038325_saturnispora_sanitii_170713.final.fas
yHMPu5000038333_ogataea_chonburiensis_170713.final.fas
yHMPu5000038334_ogataea_ganodermae_170713.final.fas
yHMPu5000038335_pichia_cactophila_170713.haplomerger2.final.fas
yHMPu5000038388_candida_inconspicua_170713.final.fas
yHMPu5000038399_brettanomyces_nanus_180604.final.fas
yHMPu5000038403_candida_awuaii_170713.final.fas
yHMPu5000040911_saturnispora_sekii_201018.final.fas
yHMPu5000040912_saturnispora_halmiae_201018.final.fas
yHMPu5000040913_pichia_manshurica_201018.final.fas
yHMPu5000041800_ogataea_thermomethanolica_180604.final.fas
yHMPu5000041801_ogataea_saltuana_170713.final.fas
yHMPu5000041802_ogataea_polymorpha_180604.final.fas
yHMPu5000041830_candida_silvatica_170307.final.fas
yHMPu5000041847_candida_ortonii_170713.final.fas
yHMPu5000041851_candida_krabiensis_160928.final.fas
