# Supplementary material for: Diverse signatures of convergent evolution in cactus-associated yeasts
Source: PLoS Biol. 2024 Sep 23;22(9):e3002832. doi: 10.1371/journal.pbio.3002832 (PMC11449361; doi:10.1371/journal.pbio.3002832)
Supplement: S4 Table — Duplication events in at least 1 species belonging to yeast cactophilic group inspected were considered. Only proteins for which functional annotations were possible to obtain from EggNOG are shown. (XLSX) [file pbio.3002832.s011.xlsx]

## Sheet: Folha1
Table S4. Gene family analyses results. Duplication events in at least one species belonging to yeast cactophilic group inspected were considered. Only proteins for which functional annotations were possible to obtain from EggNOG are shown.
Phaffomycetales								Pichiales								LDT group
Orthogroup	Sequence	GOs	KEGG_ko	KO gene name	PFAMs			Orthogroup	Sequence	GOs	KEGG_ko	KO gene name	PFAMs			Orthogroup	Sequence	GOs	KEGG_ko	KO gene name	PFAMs
OG0000209	Starmera_caribaea_g005929.m1	GO:0003674,GO:0003824,GO:0004721,GO:0004725,GO:0004792,GO:0005575,GO:0005622,GO:0005623,GO:0005634,GO:0005737,GO:0006464,GO:0006470,GO:0006793,GO:0006796,GO:0006807,GO:0008150,GO:0008152,GO:0009987,GO:0016311,GO:0016740,GO:0016782,GO:0016783,GO:0016787,GO:0016788,GO:0016791,GO:0019538,GO:0035335,GO:0036211,GO:0042578,GO:0043170,GO:0043226,GO:0043227,GO:0043229,GO:0043231,GO:0043412,GO:0044237,GO:…	K18064,K18065	ACR2; arsenical-resistance protein 2	Rhodanese			OG0004112	Pichia_cactophila_g003150.m1	GO:0000296,GO:0000297,GO:0000322,GO:0000323,GO:0000324,GO:0000329,GO:0003674,GO:0005215,GO:0005575,GO:0005622,GO:0005623,GO:0005737,GO:0005773,GO:0005774,GO:0005886,GO:0006810,GO:0006811,GO:0006812,GO:0006855,GO:0008150,GO:0008324,GO:0008519,GO:0015075,GO:0015203,GO:0015238,GO:0015696,GO:0015846,GO:0015893,GO:0016020,GO:0016021,GO:0022857,GO:0031090,GO:0031224,GO:0034220,GO:0042221,GO:0042493,GO:…	-		MFS_1			OG0000106	Myxozyma_neglecta_g004311.m1	GO:0000166,GO:0000910,GO:0001932,GO:0001934,GO:0003674,GO:0003824,GO:0004672,GO:0004674,GO:0005488,GO:0005524,GO:0005575,GO:0005622,GO:0005623,GO:0005737,GO:0005815,GO:0005816,GO:0005856,GO:0006464,GO:0006468,GO:0006793,GO:0006796,GO:0006807,GO:0006950,GO:0007049,GO:0007088,GO:0007096,GO:0007154,GO:0007165,GO:0007264,GO:0007265,GO:0007346,GO:0008144,GO:0008150,GO:0008152,GO:0009893,GO:0009987,GO:…	K08286,K08838,K21618	E2.7.11.-; protein-serine/threonine kinase [EC:2.7.11.-]	Pkinase
OG0000624	Starmera_caribaea_g003124.m1	GO:0001300,GO:0003674,GO:0003824,GO:0003954,GO:0005575,GO:0005622,GO:0005623,GO:0005737,GO:0005739,GO:0005759,GO:0006091,GO:0006116,GO:0006119,GO:0006120,GO:0006139,GO:0006163,GO:0006725,GO:0006732,GO:0006733,GO:0006734,GO:0006753,GO:0006793,GO:0006796,GO:0006807,GO:0007568,GO:0007569,GO:0008137,GO:0008150,GO:0008152,GO:0009117,GO:0009123,GO:0009126,GO:0009141,GO:0009144,GO:0009150,GO:0009161,GO:…	K17871		Pyr_redox_2			OG0004342	Pichia_deserticola_g005114.m1	GO:0005575,GO:0005622,GO:0005623,GO:0005737,GO:0005739,GO:0043226,GO:0043227,GO:0043229,GO:0043231,GO:0044424,GO:0044444,GO:0044464	-		FMP23			OG0000121	Magnusiomyces_starmeri_g003724.m1	GO:0003674,GO:0003824,GO:0005575,GO:0005622,GO:0005623,GO:0005634,GO:0005737,GO:0005829,GO:0006082,GO:0006518,GO:0006520,GO:0006547,GO:0006548,GO:0006575,GO:0006725,GO:0006807,GO:0008150,GO:0008152,GO:0008168,GO:0008757,GO:0009056,GO:0009063,GO:0009987,GO:0016054,GO:0016740,GO:0016741,GO:0017144,GO:0019439,GO:0019752,GO:0030735,GO:0032259,GO:0034641,GO:0035498,GO:0043226,GO:0043227,GO:0043229,GO:…	K19787	CARNMT1; carnosine N-methyltransferase [EC:2.1.1.22]	N2227
OG0000783	Wickerhamomyces_rabaulensis_g006372.m1	GO:0000271,GO:0003674,GO:0003824,GO:0004553,GO:0005575,GO:0005622,GO:0005623,GO:0005737,GO:0005739,GO:0005783,GO:0005788,GO:0005975,GO:0005976,GO:0006073,GO:0006464,GO:0006486,GO:0006487,GO:0006491,GO:0006807,GO:0008150,GO:0008152,GO:0009058,GO:0009059,GO:0009100,GO:0009101,GO:0009250,GO:0009272,GO:0009987,GO:0010383,GO:0012505,GO:0015926,GO:0016051,GO:0016787,GO:0016798,GO:0017177,GO:0019538,GO:…	K05546	GANAB; mannosyl-oligosaccharide alpha-1,3-glucosidase [EC:3.2.1.207]	DUF5110,Gal_mutarotas_2,Glyco_hydro_31			OG0005298	Pichia_cephalocereana_g000011.m1	GO:0000271,GO:0003674,GO:0003824,GO:0004553,GO:0005575,GO:0005622,GO:0005623,GO:0005737,GO:0005783,GO:0005789,GO:0005886,GO:0005975,GO:0005976,GO:0006073,GO:0006077,GO:0006078,GO:0006629,GO:0006643,GO:0006665,GO:0006807,GO:0008150,GO:0008152,GO:0008610,GO:0009058,GO:0009059,GO:0009250,GO:0009987,GO:0012505,GO:0015926,GO:0016020,GO:0016021,GO:0016043,GO:0016051,GO:0016787,GO:0016798,GO:0030148,GO:…	K21850	KRE6; beta-glucan synthesis-associated protein KRE6	SKN1			OG0000152	Myxozyma_neglecta_g000391.m1	-	-		Sel1
OG0000796	Starmera_caribaea_g002857.m1	GO:0003674,GO:0003824,GO:0004422,GO:0005575,GO:0005622,GO:0005623,GO:0005634,GO:0005737,GO:0006139,GO:0006163,GO:0006164,GO:0006166,GO:0006177,GO:0006188,GO:0006725,GO:0006753,GO:0006793,GO:0006796,GO:0006807,GO:0008150,GO:0008152,GO:0009058,GO:0009116,GO:0009117,GO:0009119,GO:0009123,GO:0009124,GO:0009126,GO:0009127,GO:0009150,GO:0009152,GO:0009156,GO:0009161,GO:0009163,GO:0009165,GO:0009167,GO:…	K07101,K19836	HPT1; hypoxanthine phosphoribosyltransferase [EC:2.4.2.8]	Pribosyltran			OG0006170	Pichia_insulana_g004485.m1	GO:0000276,GO:0003674,GO:0005198,GO:0005575,GO:0005622,GO:0005623,GO:0005737,GO:0005739,GO:0005740,GO:0005743,GO:0005753,GO:0006091,GO:0006119,GO:0006139,GO:0006163,GO:0006164,GO:0006725,GO:0006753,GO:0006754,GO:0006793,GO:0006796,GO:0006807,GO:0006810,GO:0006811,GO:0006812,GO:0006839,GO:0008150,GO:0008152,GO:0009058,GO:0009117,GO:0009123,GO:0009124,GO:0009126,GO:0009127,GO:0009141,GO:0009142,GO:…	K02126	ATPeF0A, MTATP6, ATP6; F-type H+-transporting ATPase subunit a	ATP-synt_A			OG0000209	Magnusiomyces_starmeri_g000545.m1	GO:0003674,GO:0003676,GO:0003677,GO:0005488,GO:0007154,GO:0007165,GO:0008150,GO:0009987,GO:0023052,GO:0031135,GO:0031137,GO:0031138,GO:0043900,GO:0043901,GO:0046999,GO:0048519,GO:0048523,GO:0050789,GO:0050794,GO:0050896,GO:0051716,GO:0065007,GO:0097159,GO:1901363,GO:2000241,GO:2000242	K21631	GTI1, PAC2, WOR1; Gti1/Pac2 family transcription factor	Gti1_Pac2
OG0000864	Phaffomyces_antillensis_g004988.m1	GO:0000956,GO:0001067,GO:0001068,GO:0001069,GO:0003674,GO:0003676,GO:0003723,GO:0003727,GO:0003729,GO:0005488,GO:0005575,GO:0005622,GO:0005623,GO:0005634,GO:0005737,GO:0006139,GO:0006351,GO:0006353,GO:0006366,GO:0006369,GO:0006396,GO:0006397,GO:0006399,GO:0006401,GO:0006402,GO:0006725,GO:0006807,GO:0008033,GO:0008143,GO:0008150,GO:0008152,GO:0009056,GO:0009057,GO:0009058,GO:0009059,GO:0009892,GO:…	K15561	NAB3; nuclear polyadenylated RNA-binding protein 3	RRM_1			OG0005725	Pichia_kluyveri_g002013.m1	-	K01539,K01541	ATP1A; sodium/potassium-transporting ATPase subunit alpha [EC:7.2.2.13]	Cation_ATPase,Cation_ATPase_C,Cation_ATPase_N,E1-E2_ATPase,Hydrolase,Hydrolase_3			OG0000213	Myxozyma_neglecta_g003271.m1	GO:0000166,GO:0003674,GO:0003676,GO:0003677,GO:0003697,GO:0003824,GO:0004329,GO:0004477,GO:0004488,GO:0005488,GO:0005524,GO:0005575,GO:0005622,GO:0005623,GO:0005737,GO:0006082,GO:0006139,GO:0006144,GO:0006575,GO:0006725,GO:0006730,GO:0006732,GO:0006760,GO:0006766,GO:0006767,GO:0006807,GO:0008144,GO:0008150,GO:0008152,GO:0009058,GO:0009108,GO:0009110,GO:0009112,GO:0009113,GO:0009256,GO:0009257,GO:…	K00288	MTHFD; methylenetetrahydrofolate dehydrogenase (NADP+) / methenyltetrahydrofolate cyclohydrolase / formyltetrahydrofolate synthetase [EC:1.5.1.5 3.5.4.9 6.3.4.3]	FTHFS,THF_DHG_CYH,THF_DHG_CYH_C
OG0000978	Starmera_caribaea_g004921.m1	GO:0000228,GO:0000785,GO:0000790,GO:0005575,GO:0005622,GO:0005623,GO:0005634,GO:0005694,GO:0005737,GO:0005829,GO:0006325,GO:0006338,GO:0006996,GO:0008150,GO:0009987,GO:0016043,GO:0031011,GO:0031974,GO:0031981,GO:0032991,GO:0033202,GO:0034728,GO:0042766,GO:0043226,GO:0043227,GO:0043228,GO:0043229,GO:0043231,GO:0043232,GO:0043233,GO:0043933,GO:0044422,GO:0044424,GO:0044427,GO:0044428,GO:0044444,GO:…	K11594,K11675	DDX3X, bel; ATP-dependent RNA helicase DDX3X [EC:3.6.4.13]	-			OG0005498	Pichia_eremophila_g004527.m1	-	K03457	TC.NCS1; nucleobase:cation symporter-1, NCS1 family	Transp_cyt_pur			OG0000215	Myxozyma_neglecta_g004345.m1	GO:0000271,GO:0003674,GO:0003824,GO:0004360,GO:0005975,GO:0005976,GO:0006002,GO:0006022,GO:0006023,GO:0006030,GO:0006031,GO:0006037,GO:0006038,GO:0006040,GO:0006041,GO:0006042,GO:0006047,GO:0006139,GO:0006464,GO:0006486,GO:0006487,GO:0006725,GO:0006793,GO:0006796,GO:0006807,GO:0008150,GO:0008152,GO:0008483,GO:0009058,GO:0009059,GO:0009100,GO:0009101,GO:0009225,GO:0009272,GO:0009987,GO:0010383,GO:…	K00820	glmS, GFPT; glutamine---fructose-6-phosphate transaminase (isomerizing) [EC:2.6.1.16]	GATase_6,SIS
OG0001348	Starmera_caribaea_g000334.m1	GO:0000993,GO:0001098,GO:0001099,GO:0003674,GO:0003676,GO:0003723,GO:0003729,GO:0005488,GO:0005515,GO:0005575,GO:0005622,GO:0005623,GO:0005634,GO:0005654,GO:0005737,GO:0005829,GO:0005849,GO:0006139,GO:0006351,GO:0006353,GO:0006366,GO:0006369,GO:0006378,GO:0006379,GO:0006396,GO:0006397,GO:0006725,GO:0006807,GO:0008150,GO:0008152,GO:0009058,GO:0009059,GO:0009987,GO:0010467,GO:0016070,GO:0016071,GO:…	K07478,K14400	ycaJ; putative ATPase	CFIA_Pcf11,CTD_bind			OG0004184	Pichia_kluyveri_g000793.m1	GO:0005575,GO:0005622,GO:0005623,GO:0005737,GO:0005783,GO:0012505,GO:0016020,GO:0016021,GO:0031224,GO:0043226,GO:0043227,GO:0043229,GO:0043231,GO:0044424,GO:0044425,GO:0044444,GO:0044464	-		Far-17a_AIG1			OG0000257	Myxozyma_neglecta_g005855.m1	GO:0000122,GO:0000228,GO:0000785,GO:0000790,GO:0000976,GO:0000977,GO:0000978,GO:0000981,GO:0000982,GO:0000987,GO:0001012,GO:0001067,GO:0001077,GO:0001228,GO:0003674,GO:0003676,GO:0003677,GO:0003690,GO:0003700,GO:0005488,GO:0005575,GO:0005622,GO:0005623,GO:0005634,GO:0005694,GO:0005730,GO:0006139,GO:0006351,GO:0006355,GO:0006357,GO:0006366,GO:0006725,GO:0006807,GO:0008150,GO:0008152,GO:0009058,GO:…	-		Fungal_trans,zf-C2H2
OG0001471	Starmera_caribaea_g002188.m1	GO:0000137,GO:0003674,GO:0005085,GO:0005086,GO:0005488,GO:0005515,GO:0005575,GO:0005622,GO:0005623,GO:0005737,GO:0005794,GO:0005795,GO:0005798,GO:0005802,GO:0005829,GO:0005933,GO:0006810,GO:0006888,GO:0006890,GO:0006891,GO:0006892,GO:0006893,GO:0006914,GO:0006996,GO:0007010,GO:0008104,GO:0008150,GO:0008152,GO:0009056,GO:0009987,GO:0010256,GO:0012505,GO:0015031,GO:0015833,GO:0016020,GO:0016021,GO:…	K18443	GBF1; golgi-specific brefeldin A-resistance guanine nucleotide exchange factor 1	Sec7,Sec7_N			OG0003804	Pichia_norvegensis_g004519.m1	-	-		Mpv17_PMP22			OG0000262	Magnusiomyces_starmeri_g006170.m1	-	-		ABC2_membrane_3,ABC_tran
OG0001635	Starmera_caribaea_g004792.m1	GO:0000228,GO:0000394,GO:0000448,GO:0000460,GO:0000463,GO:0000466,GO:0000469,GO:0000470,GO:0000478,GO:0000479,GO:0000775,GO:0000781,GO:0000784,GO:0000785,GO:0000790,GO:0000792,GO:0003674,GO:0003824,GO:0005575,GO:0005622,GO:0005623,GO:0005634,GO:0005694,GO:0005720,GO:0005721,GO:0005724,GO:0005730,GO:0005737,GO:0005829,GO:0006139,GO:0006325,GO:0006342,GO:0006351,GO:0006353,GO:0006355,GO:0006360,GO:…	K06947	GRC3, NOL9; polynucleotide 5'-hydroxyl-kinase GRC3/NOL9 [EC:2.7.1.-]	CLP1_P			OG0001423	Pichia_eremophila_g004418.m1	GO:0003674,GO:0003779,GO:0005488,GO:0005515,GO:0005575,GO:0005622,GO:0005623,GO:0005634,GO:0005737,GO:0005856,GO:0005884,GO:0005937,GO:0005938,GO:0006950,GO:0006970,GO:0006996,GO:0007010,GO:0007015,GO:0008064,GO:0008092,GO:0008150,GO:0008154,GO:0009628,GO:0009987,GO:0010564,GO:0010638,GO:0010639,GO:0010948,GO:0015629,GO:0016043,GO:0022411,GO:0030029,GO:0030036,GO:0030042,GO:0030427,GO:0030479,GO:…	-		ANAPC4_WD40,WD40			OG0000272	Dipodascus_australiensis_g005289.m1	GO:0000166,GO:0000184,GO:0000288,GO:0000291,GO:0000956,GO:0003674,GO:0003676,GO:0003723,GO:0003724,GO:0003729,GO:0003824,GO:0004004,GO:0004386,GO:0005488,GO:0005524,GO:0005575,GO:0005622,GO:0005623,GO:0005737,GO:0005844,GO:0006139,GO:0006259,GO:0006310,GO:0006325,GO:0006342,GO:0006355,GO:0006401,GO:0006402,GO:0006403,GO:0006417,GO:0006449,GO:0006464,GO:0006725,GO:0006807,GO:0006950,GO:0006979,GO:…	K14326	UPF1, RENT1; regulator of nonsense transcripts 1 [EC:3.6.4.13 5.6.2.3]	AAA_11,AAA_12,ResIII,UPF1_Zn_bind
OG0001803	Starmera_caribaea_g001839.m1	GO:0000149,GO:0002790,GO:0003674,GO:0005488,GO:0005515,GO:0005575,GO:0005623,GO:0005886,GO:0006508,GO:0006511,GO:0006807,GO:0006810,GO:0008104,GO:0008150,GO:0008152,GO:0009056,GO:0009057,GO:0009306,GO:0009987,GO:0010498,GO:0015031,GO:0015833,GO:0016020,GO:0016192,GO:0017157,GO:0019538,GO:0019941,GO:0030163,GO:0031593,GO:0032182,GO:0032879,GO:0032940,GO:0033036,GO:0042886,GO:0043130,GO:0043161,GO:…	K11885	DDI1; DNA damage-inducible protein 1	Asp_protease,UBA,ubiquitin			OG0002131	Pichia_pseudocactophila_g004123.m1	GO:0000447,GO:0000460,GO:0000462,GO:0000466,GO:0000469,GO:0000472,GO:0000478,GO:0000479,GO:0000480,GO:0000966,GO:0000967,GO:0003674,GO:0003676,GO:0003723,GO:0005488,GO:0005575,GO:0005622,GO:0005623,GO:0005634,GO:0005730,GO:0006139,GO:0006364,GO:0006396,GO:0006725,GO:0006807,GO:0008150,GO:0008152,GO:0009987,GO:0010467,GO:0016070,GO:0016072,GO:0022613,GO:0030490,GO:0030515,GO:0030684,GO:0031974,GO:…	K14769	UTP11; U3 small nucleolar RNA-associated protein 11	Utp11			OG0000333	Myxozyma_mucilagina_g001261.m1	GO:0000322,GO:0000323,GO:0000324,GO:0000329,GO:0003674,GO:0003824,GO:0005215,GO:0005310,GO:0005342,GO:0005575,GO:0005622,GO:0005623,GO:0005737,GO:0005773,GO:0005774,GO:0006518,GO:0006575,GO:0006749,GO:0006790,GO:0006807,GO:0006810,GO:0006811,GO:0006820,GO:0006835,GO:0006857,GO:0006950,GO:0006996,GO:0007033,GO:0007034,GO:0008150,GO:0008152,GO:0008509,GO:0008514,GO:0009636,GO:0009987,GO:0010035,GO:…	-		ABC_membrane,ABC_tran
OG0001855	Candida_coquimbonensis_g003362.m1	GO:0000003,GO:0000746,GO:0000747,GO:0000753,GO:0000767,GO:0000902,GO:0003006,GO:0005575,GO:0005622,GO:0005623,GO:0005634,GO:0005737,GO:0005829,GO:0006605,GO:0006612,GO:0006620,GO:0006810,GO:0006886,GO:0006996,GO:0007029,GO:0008104,GO:0008150,GO:0009653,GO:0009987,GO:0010256,GO:0010494,GO:0015031,GO:0015833,GO:0016043,GO:0019953,GO:0022414,GO:0032502,GO:0032989,GO:0032991,GO:0033036,GO:0033365,GO:…	-		Get5_bdg,ubiquitin			OG0002938	Pichia_pseudocactophila_g004426.m1	-	-		-			OG0000357 .	Magnusiomyces_starmeri_g000495.m1	GO:0000003,GO:0000122,GO:0000981,GO:0000982,GO:0001078,GO:0001227,GO:0001410,GO:0002643,GO:0002645,GO:0002664,GO:0002666,GO:0002682,GO:0002684,GO:0003006,GO:0003674,GO:0003676,GO:0003677,GO:0003700,GO:0005488,GO:0005575,GO:0005622,GO:0005623,GO:0005634,GO:0006139,GO:0006351,GO:0006355,GO:0006357,GO:0006725,GO:0006807,GO:0006873,GO:0006875,GO:0006879,GO:0006950,GO:0007049,GO:0007154,GO:0007165,GO:…	-		zf-C2H2
OG0001892	Starmera_caribaea_g006179.m1	GO:0000123,GO:0000228,GO:0000785,GO:0000790,GO:0005575,GO:0005622,GO:0005623,GO:0005634,GO:0005654,GO:0005694,GO:0006139,GO:0006259,GO:0006281,GO:0006325,GO:0006355,GO:0006357,GO:0006464,GO:0006473,GO:0006475,GO:0006725,GO:0006807,GO:0006950,GO:0006974,GO:0006996,GO:0008150,GO:0008152,GO:0009889,GO:0009893,GO:0009894,GO:0009896,GO:0009987,GO:0010468,GO:0010506,GO:0010508,GO:0010556,GO:0016043,GO:…	K11322	EPC; enhancer of polycomb-like protein	EPL1			OG0004285	Pichia_norvegensis_g005002.m1	GO:0005575,GO:0005622,GO:0005623,GO:0005737,GO:0005739,GO:0043226,GO:0043227,GO:0043229,GO:0043231,GO:0044424,GO:0044444,GO:0044464	-		Apt1,DUF2405,Fmp27,Fmp27_GFWDK,Fmp27_SW,Fmp27_WPPW			OG0000443	Tortispora_caseinolytica_g002616.m1	GO:0000166,GO:0000302,GO:0002262,GO:0002376,GO:0002520,GO:0003674,GO:0003824,GO:0004345,GO:0005488,GO:0005515,GO:0005536,GO:0005575,GO:0005622,GO:0005623,GO:0005737,GO:0005829,GO:0005886,GO:0005975,GO:0005996,GO:0006066,GO:0006081,GO:0006091,GO:0006098,GO:0006139,GO:0006518,GO:0006575,GO:0006629,GO:0006694,GO:0006695,GO:0006725,GO:0006732,GO:0006733,GO:0006739,GO:0006740,GO:0006749,GO:0006753,GO:…	K00036	G6PD, zwf; glucose-6-phosphate 1-dehydrogenase [EC:1.1.1.49 1.1.1.363]	G6PD_C,G6PD_N
OG0001934	Phaffomyces_opuntiae_g003284.m1	GO:0003674,GO:0003824,GO:0005575,GO:0005622,GO:0005623,GO:0005634,GO:0005737,GO:0005829,GO:0006081,GO:0006098,GO:0006139,GO:0006725,GO:0006732,GO:0006733,GO:0006739,GO:0006753,GO:0006793,GO:0006796,GO:0006807,GO:0008150,GO:0008152,GO:0009051,GO:0009117,GO:0009987,GO:0016787,GO:0016788,GO:0017057,GO:0019362,GO:0019637,GO:0019682,GO:0019693,GO:0034641,GO:0043226,GO:0043227,GO:0043229,GO:0043231,GO:…	K01057	PGLS, pgl, devB; 6-phosphogluconolactonase [EC:3.1.1.31]	Glucosamine_iso											OG0000490	Dipodascus_australiensis_g000390.m1	GO:0000139,GO:0002178,GO:0003674,GO:0003824,GO:0004438,GO:0005575,GO:0005622,GO:0005623,GO:0005737,GO:0005739,GO:0005740,GO:0005741,GO:0005783,GO:0005789,GO:0005794,GO:0005795,GO:0005797,GO:0005938,GO:0006629,GO:0006644,GO:0006650,GO:0006661,GO:0006793,GO:0006796,GO:0008150,GO:0008152,GO:0008610,GO:0008654,GO:0009058,GO:0009987,GO:0012505,GO:0016020,GO:0016021,GO:0016311,GO:0016787,GO:0016788,GO:…	K21797	SAC1, SACM1L; phosphatidylinositol 4-phosphatase [EC:3.1.3.-]	Syja_N
OG0002004	Starmera_caribaea_g003423.m1	GO:0000166,GO:0003674,GO:0003824,GO:0004017,GO:0005488,GO:0005524,GO:0005575,GO:0005622,GO:0005623,GO:0005737,GO:0005739,GO:0005740,GO:0005758,GO:0006139,GO:0006163,GO:0006164,GO:0006172,GO:0006259,GO:0006260,GO:0006261,GO:0006270,GO:0006725,GO:0006753,GO:0006793,GO:0006796,GO:0006807,GO:0008144,GO:0008150,GO:0008152,GO:0009058,GO:0009059,GO:0009117,GO:0009123,GO:0009124,GO:0009126,GO:0009127,GO:…	K00939	adk, AK; adenylate kinase [EC:2.7.4.3]	ADK,ADK_lid											OG0000528	Myxozyma_neglecta_g000927.m1	GO:0000070,GO:0000151,GO:0000152,GO:0000278,GO:0000280,GO:0000819,GO:0003674,GO:0003676,GO:0003677,GO:0005488,GO:0005575,GO:0005622,GO:0005623,GO:0005634,GO:0005680,GO:0006464,GO:0006508,GO:0006511,GO:0006807,GO:0006996,GO:0007049,GO:0007050,GO:0007059,GO:0007088,GO:0007346,GO:0008150,GO:0008152,GO:0009056,GO:0009057,GO:0009896,GO:0009987,GO:0010498,GO:0010564,GO:0010638,GO:0010965,GO:0016043,GO:…	K03350	APC3, CDC27; anaphase-promoting complex subunit 3	ANAPC3,TPR_1,TPR_16,TPR_19,TPR_2,TPR_8
OG0002006	Starmera_caribaea_g003727.m1	GO:0000313,GO:0000315,GO:0003674,GO:0003735,GO:0005198,GO:0005575,GO:0005622,GO:0005623,GO:0005737,GO:0005739,GO:0005759,GO:0005761,GO:0005762,GO:0005840,GO:0006412,GO:0006518,GO:0006807,GO:0008150,GO:0008152,GO:0009058,GO:0009059,GO:0009987,GO:0010467,GO:0015934,GO:0019538,GO:0031974,GO:0032543,GO:0032991,GO:0034641,GO:0034645,GO:0043043,GO:0043170,GO:0043226,GO:0043227,GO:0043228,GO:0043229,GO:…	K02864	RP-L10, MRPL10, rplJ; large subunit ribosomal protein L10	Ribosomal_L10											OG0000610	Tortispora_caseinolytica_g000452.m1	GO:0000122,GO:0000165,GO:0000166,GO:0003674,GO:0003824,GO:0004672,GO:0004674,GO:0004683,GO:0005488,GO:0005515,GO:0005516,GO:0005524,GO:0005575,GO:0005622,GO:0005623,GO:0005737,GO:0006355,GO:0006357,GO:0006464,GO:0006468,GO:0006793,GO:0006796,GO:0006807,GO:0006950,GO:0006979,GO:0007154,GO:0007165,GO:0008144,GO:0008150,GO:0008152,GO:0009373,GO:0009889,GO:0009890,GO:0009892,GO:0009987,GO:0010033,GO:…	K08286,K14864	E2.7.11.-; protein-serine/threonine kinase [EC:2.7.11.-]	Pkinase
OG0002049	Candida_orba_g000206.m1	-	-		zf-BED											OG0000751	Magnusiomyces_starmeri_g001739.m1	GO:0003674,GO:0003824,GO:0005575,GO:0005622,GO:0005623,GO:0005737,GO:0005739,GO:0006082,GO:0006575,GO:0006725,GO:0006730,GO:0006732,GO:0006760,GO:0006807,GO:0008150,GO:0008152,GO:0009058,GO:0009108,GO:0009396,GO:0009987,GO:0016053,GO:0016874,GO:0016879,GO:0016882,GO:0018130,GO:0019438,GO:0019752,GO:0030272,GO:0034641,GO:0035999,GO:0042398,GO:0042558,GO:0042559,GO:0043226,GO:0043227,GO:0043229,GO:…	K01934	MTHFS; 5-formyltetrahydrofolate cyclo-ligase [EC:6.3.3.2]	5-FTHF_cyc-lig
OG0002064	Starmera_amethionina_g001827.m1	GO:0000313,GO:0000315,GO:0003674,GO:0003735,GO:0005198,GO:0005575,GO:0005622,GO:0005623,GO:0005737,GO:0005739,GO:0005740,GO:0005743,GO:0005759,GO:0005761,GO:0005762,GO:0005840,GO:0006412,GO:0006518,GO:0006807,GO:0008150,GO:0008152,GO:0009058,GO:0009059,GO:0009987,GO:0010467,GO:0015934,GO:0016020,GO:0019538,GO:0019866,GO:0031090,GO:0031966,GO:0031967,GO:0031974,GO:0031975,GO:0032543,GO:0032991,GO:…	K02911	RP-L32, MRPL32, rpmF; large subunit ribosomal protein L32	Ribosomal_L32p											OG0000819	Magnusiomyces_starmeri_g003033.m1	GO:0005575,GO:0005622,GO:0005623,GO:0005737,GO:0006810,GO:0006887,GO:0008150,GO:0009987,GO:0016192,GO:0032940,GO:0044424,GO:0044464,GO:0046903,GO:0051179,GO:0051234	-		C2,DUF810,Membr_traf_MHD
OG0002069	Starmera_caribaea_g002861.m1	GO:0003674,GO:0005215,GO:0005575,GO:0005622,GO:0005623,GO:0005634,GO:0005635,GO:0005737,GO:0005829,GO:0006403,GO:0006405,GO:0006406,GO:0006611,GO:0006810,GO:0006886,GO:0006913,GO:0008104,GO:0008150,GO:0008152,GO:0008565,GO:0010467,GO:0012505,GO:0015031,GO:0015833,GO:0015931,GO:0016020,GO:0016021,GO:0031224,GO:0031503,GO:0031967,GO:0031975,GO:0033036,GO:0034613,GO:0042886,GO:0043170,GO:0043226,GO:…	K20223	IPO7, RANBP7; importin-7	Cse1,IBN_N											OG0000861	Myxozyma_neglecta_g006475.m1	-	-		PNGaseA
OG0002090	Candida_orba_g000775.m1	GO:0000166,GO:0000959,GO:0003674,GO:0003824,GO:0004812,GO:0004818,GO:0005488,GO:0005524,GO:0005575,GO:0005622,GO:0005623,GO:0005737,GO:0005739,GO:0006082,GO:0006139,GO:0006399,GO:0006412,GO:0006418,GO:0006424,GO:0006518,GO:0006520,GO:0006725,GO:0006807,GO:0008144,GO:0008150,GO:0008152,GO:0009058,GO:0009059,GO:0009987,GO:0010467,GO:0016070,GO:0016874,GO:0016875,GO:0017076,GO:0019538,GO:0019752,GO:…	K01885	EARS, gltX; glutamyl-tRNA synthetase [EC:6.1.1.17]	tRNA-synt_1c											OG0000865	Myxozyma_neglecta_g000756.m1	GO:0000278,GO:0000281,GO:0000910,GO:0000912,GO:0000915,GO:0003674,GO:0003779,GO:0003785,GO:0005488,GO:0005515,GO:0005575,GO:0005622,GO:0005623,GO:0005634,GO:0005737,GO:0005826,GO:0005829,GO:0005856,GO:0005886,GO:0005938,GO:0006810,GO:0006892,GO:0006893,GO:0006897,GO:0006996,GO:0007010,GO:0007015,GO:0007049,GO:0008064,GO:0008092,GO:0008104,GO:0008150,GO:0008154,GO:0009987,GO:0010638,GO:0015031,GO:…	K05765	CFL; cofilin	Cofilin_ADF
OG0002191	Phaffomyces_antillensis_g002007.m1	GO:0000144,GO:0000399,GO:0000921,GO:0003674,GO:0005488,GO:0005515,GO:0005575,GO:0005622,GO:0005623,GO:0005737,GO:0005856,GO:0005933,GO:0005935,GO:0005938,GO:0005940,GO:0006996,GO:0007010,GO:0008150,GO:0009987,GO:0016043,GO:0022607,GO:0030427,GO:0030674,GO:0031106,GO:0032153,GO:0032155,GO:0032156,GO:0032161,GO:0032185,GO:0034622,GO:0043226,GO:0043228,GO:0043229,GO:0043232,GO:0043933,GO:0044085,GO:…	-		-											OG0000887	Magnusiomyces_starmeri_g001570.m1	GO:0002084,GO:0003674,GO:0003824,GO:0005575,GO:0005622,GO:0005623,GO:0005737,GO:0005783,GO:0005789,GO:0006464,GO:0006486,GO:0006487,GO:0006629,GO:0006643,GO:0006665,GO:0006807,GO:0006873,GO:0006885,GO:0007035,GO:0008150,GO:0008152,GO:0008474,GO:0008610,GO:0009056,GO:0009057,GO:0009058,GO:0009059,GO:0009100,GO:0009101,GO:0009987,GO:0012505,GO:0016020,GO:0016021,GO:0016462,GO:0016787,GO:0016788,GO:…	K01074	PPT; palmitoyl-protein thioesterase [EC:3.1.2.22]	Palm_thioest
OG0002259	Starmera_caribaea_g002878.m1	GO:0000322,GO:0000323,GO:0000324,GO:0003674,GO:0003824,GO:0004177,GO:0005575,GO:0005576,GO:0005622,GO:0005623,GO:0005737,GO:0005773,GO:0006508,GO:0006807,GO:0008150,GO:0008152,GO:0008233,GO:0008238,GO:0016787,GO:0019538,GO:0043170,GO:0043226,GO:0043227,GO:0043229,GO:0043231,GO:0044238,GO:0044424,GO:0044444,GO:0044464,GO:0070011,GO:0071704,GO:0140096,GO:1901564	K05994	E3.4.11.10; bacterial leucyl aminopeptidase [EC:3.4.11.10]	Peptidase_M28											OG0000929	Myxozyma_neglecta_g001240.m1	GO:0003674,GO:0005488,GO:0005515,GO:0005543,GO:0005575,GO:0005622,GO:0005623,GO:0005737,GO:0005840,GO:0005844,GO:0005854,GO:0006457,GO:0006458,GO:0006605,GO:0006612,GO:0006620,GO:0006810,GO:0006886,GO:0008104,GO:0008150,GO:0008289,GO:0009986,GO:0009987,GO:0015031,GO:0015833,GO:0032266,GO:0032991,GO:0033036,GO:0033365,GO:0034613,GO:0035091,GO:0042788,GO:0042886,GO:0043167,GO:0043168,GO:0043226,GO:…	K03626	EGD2, NACA; nascent polypeptide-associated complex subunit alpha	NAC
OG0002273	Starmera_caribaea_g001346.m1	GO:0000028,GO:0001651,GO:0003674,GO:0003676,GO:0003677,GO:0003697,GO:0003723,GO:0003729,GO:0005048,GO:0005488,GO:0005575,GO:0005622,GO:0005623,GO:0005634,GO:0005635,GO:0005730,GO:0005732,GO:0005737,GO:0005739,GO:0006139,GO:0006364,GO:0006396,GO:0006725,GO:0006807,GO:0006996,GO:0008139,GO:0008150,GO:0008152,GO:0009987,GO:0010467,GO:0012505,GO:0016043,GO:0016070,GO:0016072,GO:0022607,GO:0022613,GO:…	K11294	NCL, NSR1; nucleolin	RRM_1											OG0000940	Tortispora_phaffii_g001697.m1	GO:0003674,GO:0003824,GO:0005575,GO:0005622,GO:0005623,GO:0005737,GO:0006464,GO:0006807,GO:0006950,GO:0007154,GO:0008150,GO:0008152,GO:0009267,GO:0009605,GO:0009987,GO:0009991,GO:0016740,GO:0019538,GO:0019787,GO:0031667,GO:0031668,GO:0031669,GO:0033554,GO:0036211,GO:0042149,GO:0042594,GO:0043170,GO:0043412,GO:0044237,GO:0044238,GO:0044260,GO:0044267,GO:0044424,GO:0044464,GO:0050896,GO:0051716,GO:…	-		-
OG0002333	Starmera_caribaea_g003720.m1	GO:0000966,GO:0003674,GO:0003824,GO:0005575,GO:0005622,GO:0005623,GO:0005634,GO:0005737,GO:0006139,GO:0006396,GO:0006399,GO:0006400,GO:0006725,GO:0006807,GO:0008033,GO:0008150,GO:0008152,GO:0008192,GO:0008193,GO:0009451,GO:0009987,GO:0010467,GO:0016070,GO:0016740,GO:0016772,GO:0016779,GO:0034470,GO:0034471,GO:0034641,GO:0034660,GO:0043170,GO:0043226,GO:0043227,GO:0043229,GO:0043231,GO:0043412,GO:…	K10761	THG1; tRNA(His) guanylyltransferase [EC:2.7.7.79]	Thg1,Thg1C											OG0000941	Myxozyma_neglecta_g001683.m1	GO:0000003,GO:0000122,GO:0000228,GO:0000302,GO:0000304,GO:0000785,GO:0000790,GO:0000976,GO:0000977,GO:0000978,GO:0000981,GO:0000982,GO:0000987,GO:0000988,GO:0000989,GO:0001012,GO:0001067,GO:0001076,GO:0001077,GO:0001079,GO:0001080,GO:0001134,GO:0001135,GO:0001190,GO:0001191,GO:0001228,GO:0003006,GO:0003674,GO:0003676,GO:0003677,GO:0003682,GO:0003690,GO:0003700,GO:0005488,GO:0005515,GO:0005575,GO:…	K09043	YAP; AP-1-like transcription factor	PAP1,bZIP_1
OG0002359	Starmera_caribaea_g002558.m1	GO:0003674,GO:0003824,GO:0004774,GO:0004775,GO:0004776,GO:0005575,GO:0005622,GO:0005623,GO:0005737,GO:0005739,GO:0005759,GO:0006082,GO:0006091,GO:0006099,GO:0006101,GO:0006104,GO:0006139,GO:0006163,GO:0006637,GO:0006725,GO:0006732,GO:0006753,GO:0006790,GO:0006793,GO:0006796,GO:0006807,GO:0008150,GO:0008152,GO:0009060,GO:0009117,GO:0009150,GO:0009259,GO:0009295,GO:0009987,GO:0015980,GO:0016874,GO:…	K01899	LSC1; succinyl-CoA synthetase alpha subunit [EC:6.2.1.4 6.2.1.5]	CoA_binding,Ligase_CoA											OG0000954	Myxozyma_neglecta_g003309.m1	GO:0000122,GO:0000164,GO:0003674,GO:0005575,GO:0005622,GO:0005623,GO:0005737,GO:0005975,GO:0005976,GO:0005977,GO:0006073,GO:0006091,GO:0006109,GO:0006112,GO:0006325,GO:0006342,GO:0006355,GO:0006357,GO:0006807,GO:0006950,GO:0006986,GO:0006996,GO:0007039,GO:0007154,GO:0008150,GO:0008152,GO:0008287,GO:0009056,GO:0009057,GO:0009267,GO:0009605,GO:0009889,GO:0009890,GO:0009892,GO:0009987,GO:0009991,GO:…	-		DUF1752
OG0002401	Starmera_caribaea_g000277.m1	GO:0000149,GO:0000922,GO:0003674,GO:0005484,GO:0005488,GO:0005515,GO:0005575,GO:0005622,GO:0005623,GO:0005737,GO:0005768,GO:0005794,GO:0005802,GO:0005819,GO:0005856,GO:0005886,GO:0005933,GO:0005935,GO:0005938,GO:0006810,GO:0006886,GO:0006887,GO:0006892,GO:0006893,GO:0006897,GO:0006906,GO:0006996,GO:0008104,GO:0008150,GO:0009987,GO:0012505,GO:0012506,GO:0015031,GO:0015630,GO:0015833,GO:0016020,GO:…	K08513	VAMP4; vesicle-associated membrane protein 4	Synaptobrevin											OG0000960	Myxozyma_mucilagina_g000164.m1	GO:0000322,GO:0000323,GO:0000324,GO:0000329,GO:0005575,GO:0005622,GO:0005623,GO:0005737,GO:0005773,GO:0005774,GO:0005783,GO:0006873,GO:0006875,GO:0006996,GO:0007005,GO:0008150,GO:0009987,GO:0012505,GO:0016020,GO:0016021,GO:0016043,GO:0019725,GO:0030003,GO:0030026,GO:0031090,GO:0031224,GO:0042592,GO:0043226,GO:0043227,GO:0043229,GO:0043231,GO:0044422,GO:0044424,GO:0044425,GO:0044437,GO:0044444,GO:…	K16302	CNNM; metal transporter CNNM	CBS,DUF21
OG0002409	Starmera_amethionina_g005209.m1	GO:0005575,GO:0005622,GO:0005623,GO:0005737,GO:0005783,GO:0005789,GO:0006810,GO:0006869,GO:0008150,GO:0009987,GO:0010876,GO:0012505,GO:0016020,GO:0016021,GO:0016043,GO:0031224,GO:0031984,GO:0033036,GO:0034203,GO:0034204,GO:0042175,GO:0043226,GO:0043227,GO:0043229,GO:0043231,GO:0044422,GO:0044424,GO:0044425,GO:0044432,GO:0044444,GO:0044446,GO:0044464,GO:0046836,GO:0051179,GO:0051234,GO:0061024,GO:…	K06316	RFT1; oligosaccharide translocation protein RFT1	Rft-1											OG0000994	Magnusiomyces_starmeri_g000768.m1	GO:0001558,GO:0003674,GO:0005488,GO:0005543,GO:0005547,GO:0005575,GO:0005622,GO:0005623,GO:0005737,GO:0005938,GO:0006810,GO:0006886,GO:0007163,GO:0008104,GO:0008150,GO:0008289,GO:0008360,GO:0009987,GO:0015031,GO:0015833,GO:0016192,GO:0022603,GO:0022604,GO:0023052,GO:0030010,GO:0032153,GO:0033036,GO:0034613,GO:0035091,GO:0040008,GO:0042886,GO:0043167,GO:0043168,GO:0044424,GO:0044444,GO:0044448,GO:…	K12494	PSD; PH and SEC7 domain-containing protein	PH_9,Sec7
OG0002428	Starmera_caribaea_g003241.m1	GO:0003674,GO:0003779,GO:0005488,GO:0005515,GO:0005575,GO:0005622,GO:0005623,GO:0005634,GO:0005737,GO:0005856,GO:0005884,GO:0005937,GO:0005938,GO:0006950,GO:0006970,GO:0006996,GO:0007010,GO:0007015,GO:0008064,GO:0008092,GO:0008150,GO:0008154,GO:0009628,GO:0009987,GO:0010564,GO:0010638,GO:0010639,GO:0010948,GO:0015629,GO:0016043,GO:0022411,GO:0030029,GO:0030036,GO:0030042,GO:0030427,GO:0030479,GO:…	-		ANAPC4_WD40,WD40											OG0001026	Tortispora_ganteri_g004965.m1	GO:0000322,GO:0000323,GO:0000324,GO:0000329,GO:0003674,GO:0003824,GO:0005575,GO:0005622,GO:0005623,GO:0005737,GO:0005773,GO:0005774,GO:0006464,GO:0006497,GO:0006807,GO:0006996,GO:0007033,GO:0008104,GO:0008150,GO:0008152,GO:0009058,GO:0009059,GO:0009987,GO:0016020,GO:0016021,GO:0016043,GO:0016409,GO:0016417,GO:0016740,GO:0016746,GO:0016747,GO:0018345,GO:0019538,GO:0019706,GO:0019707,GO:0031090,GO:…	K20028	ZDHHC2_15_20; palmitoyltransferase ZDHHC2/15/20 [EC:2.3.1.225]	DHHC
OG0002429	Starmera_caribaea_g005426.m1	GO:0000462,GO:0000785,GO:0000792,GO:0003674,GO:0003676,GO:0003723,GO:0005488,GO:0005575,GO:0005622,GO:0005623,GO:0005634,GO:0005694,GO:0005730,GO:0006139,GO:0006355,GO:0006356,GO:0006364,GO:0006396,GO:0006725,GO:0006807,GO:0008150,GO:0008152,GO:0009889,GO:0009891,GO:0009893,GO:0009987,GO:0010467,GO:0010468,GO:0010556,GO:0010557,GO:0010604,GO:0010628,GO:0016070,GO:0016072,GO:0019219,GO:0019222,GO:…	K14549	UTP15; U3 small nucleolar RNA-associated protein 15	UTP15_C,WD40											OG0001103	Tortispora_ganteri_g002311.m1	GO:0003674,GO:0003824,GO:0005575,GO:0005622,GO:0005623,GO:0005737,GO:0006629,GO:0006644,GO:0006650,GO:0006793,GO:0006796,GO:0006873,GO:0008081,GO:0008150,GO:0008152,GO:0008889,GO:0009056,GO:0009395,GO:0009987,GO:0016042,GO:0016787,GO:0016788,GO:0019637,GO:0019725,GO:0030002,GO:0030320,GO:0030643,GO:0035690,GO:0042221,GO:0042493,GO:0042578,GO:0042592,GO:0044237,GO:0044238,GO:0044242,GO:0044248,GO:…	K18696	GDE1; glycerophosphodiester phosphodiesterase [EC:3.1.4.46]	Ank_2,Ank_4,GDPD,SPX
OG0002430	Starmera_caribaea_g003239.m1	GO:0000075,GO:0000076,GO:0000278,GO:0000724,GO:0000725,GO:0000727,GO:0000733,GO:0003674,GO:0003676,GO:0003677,GO:0003688,GO:0003690,GO:0003697,GO:0005488,GO:0005575,GO:0005622,GO:0005623,GO:0005634,GO:0005654,GO:0005737,GO:0006139,GO:0006259,GO:0006260,GO:0006261,GO:0006270,GO:0006281,GO:0006302,GO:0006310,GO:0006725,GO:0006807,GO:0006950,GO:0006974,GO:0006996,GO:0007049,GO:0007093,GO:0007346,GO:…	K10729	SLD2; DNA replication regulator SLD2	Drc1-Sld2											OG0001188	Myxozyma_mucilagina_g004034.m1	GO:0000151,GO:0000153,GO:0000209,GO:0000835,GO:0000836,GO:0000838,GO:0000839,GO:0002020,GO:0003674,GO:0003824,GO:0004842,GO:0005488,GO:0005515,GO:0005575,GO:0005622,GO:0005623,GO:0005737,GO:0005783,GO:0005789,GO:0006355,GO:0006464,GO:0006508,GO:0006511,GO:0006807,GO:0006810,GO:0006886,GO:0006950,GO:0006986,GO:0007154,GO:0007165,GO:0008104,GO:0008150,GO:0008152,GO:0008270,GO:0009056,GO:0009057,GO:…	K10601	SYVN1, HRD1; E3 ubiquitin-protein ligase synoviolin [EC:2.3.2.27]	zf-RING_2,zf-rbx1
OG0002601	Phaffomyces_antillensis_g002400.m1	GO:0000075,GO:0000076,GO:0000166,GO:0000228,GO:0000278,GO:0000785,GO:0000790,GO:0000819,GO:0003674,GO:0003676,GO:0003677,GO:0003682,GO:0003824,GO:0005488,GO:0005575,GO:0005622,GO:0005623,GO:0005634,GO:0005657,GO:0005663,GO:0005694,GO:0006139,GO:0006259,GO:0006260,GO:0006261,GO:0006271,GO:0006272,GO:0006281,GO:0006298,GO:0006725,GO:0006807,GO:0006950,GO:0006974,GO:0006996,GO:0007049,GO:0007059,GO:…	K10755	RFC2_4; replication factor C subunit 2/4	AAA,Rep_fac_C											OG0001193	Magnusiomyces_starmeri_g001864.m1	GO:0003674,GO:0003824,GO:0005575,GO:0005622,GO:0005623,GO:0005737,GO:0006417,GO:0006448,GO:0006464,GO:0006807,GO:0008150,GO:0008152,GO:0009058,GO:0009889,GO:0009987,GO:0010468,GO:0010556,GO:0010608,GO:0016874,GO:0016879,GO:0016880,GO:0017178,GO:0017182,GO:0017183,GO:0018193,GO:0018202,GO:0019222,GO:0019538,GO:0031323,GO:0031326,GO:0032268,GO:0034248,GO:0036211,GO:0043170,GO:0043412,GO:0044237,GO:…	K06927	DPH6; diphthine-ammonia ligase [EC:6.3.1.14]	Diphthami_syn_2,Ribonuc_L-PSP
OG0002686	Phaffomyces_antillensis_g004541.m1	GO:0000003,GO:0000228,GO:0000785,GO:0000790,GO:0003674,GO:0005488,GO:0005515,GO:0005575,GO:0005622,GO:0005623,GO:0005634,GO:0005694,GO:0005737,GO:0005856,GO:0005938,GO:0005940,GO:0006323,GO:0006325,GO:0006333,GO:0006334,GO:0006336,GO:0006337,GO:0006355,GO:0006357,GO:0006606,GO:0006810,GO:0006886,GO:0006913,GO:0006996,GO:0007114,GO:0007117,GO:0008047,GO:0008104,GO:0008150,GO:0009889,GO:0009891,GO:…	K11279	NAP1L1, NRP; nucleosome assembly protein 1-like 1	NAP											OG0001238	Tortispora_agaves_g002889.m1	GO:0003674,GO:0003824,GO:0004310,GO:0004311,GO:0004659,GO:0005575,GO:0005622,GO:0005623,GO:0005737,GO:0005739,GO:0005740,GO:0005741,GO:0005783,GO:0005789,GO:0006066,GO:0006629,GO:0006644,GO:0006694,GO:0006696,GO:0006720,GO:0006721,GO:0006793,GO:0006796,GO:0008150,GO:0008152,GO:0008202,GO:0008204,GO:0008610,GO:0009058,GO:0009987,GO:0012505,GO:0016020,GO:0016021,GO:0016125,GO:0016126,GO:0016128,GO:…	K00801	FDFT1; farnesyl-diphosphate farnesyltransferase [EC:2.5.1.21]	SQS_PSY
OG0002735	Phaffomyces_antillensis_g005989.m1	GO:0005575,GO:0005622,GO:0005623,GO:0005737,GO:0005783,GO:0012505,GO:0043226,GO:0043227,GO:0043229,GO:0043231,GO:0044424,GO:0044444,GO:0044464	-		-											OG0001247	Dipodascus_australiensis_g005871.m1	GO:0000183,GO:0003674,GO:0003824,GO:0005575,GO:0005622,GO:0005623,GO:0005737,GO:0006325,GO:0006342,GO:0006355,GO:0006464,GO:0006479,GO:0006480,GO:0006766,GO:0006767,GO:0006769,GO:0006807,GO:0006996,GO:0008112,GO:0008150,GO:0008152,GO:0008168,GO:0008170,GO:0008213,GO:0008276,GO:0008757,GO:0009820,GO:0009889,GO:0009890,GO:0009892,GO:0009987,GO:0010468,GO:0010556,GO:0010558,GO:0010605,GO:0010629,GO:…	K17878	NNT1; EEF1A N-terminal glycine/lysine methyltransferase [EC:2.1.1.-]	Methyltransf_16
OG0002776	Starmera_amethionina_g005215.m1	GO:0003674,GO:0003676,GO:0003682,GO:0003723,GO:0003727,GO:0003729,GO:0004857,GO:0005488,GO:0005575,GO:0005622,GO:0005623,GO:0005634,GO:0005681,GO:0005737,GO:0005840,GO:0006403,GO:0006405,GO:0006406,GO:0006417,GO:0006446,GO:0006611,GO:0006810,GO:0006886,GO:0006913,GO:0008104,GO:0008143,GO:0008150,GO:0008152,GO:0008428,GO:0009889,GO:0009894,GO:0010467,GO:0010468,GO:0010494,GO:0010556,GO:0010608,GO:…	K13126	PABPC; polyadenylate-binding protein	PABP,RRM_1											OG0001270	Magnusiomyces_starmeri_g003988.m1	GO:0000429,GO:0000430,GO:0000433,GO:0000749,GO:0000750,GO:0001403,GO:0001678,GO:0003674,GO:0005198,GO:0005488,GO:0005515,GO:0005575,GO:0005622,GO:0005623,GO:0005834,GO:0005886,GO:0005937,GO:0006355,GO:0006357,GO:0007154,GO:0007165,GO:0007186,GO:0007187,GO:0007188,GO:0007189,GO:0007584,GO:0008150,GO:0008277,GO:0009605,GO:0009606,GO:0009743,GO:0009746,GO:0009749,GO:0009756,GO:0009757,GO:0009889,GO:…	K04536	GNB1; guanine nucleotide-binding protein G(I)/G(S)/G(T) subunit beta-1	WD40
OG0002789	Starmera_caribaea_g002628.m1	GO:0000003,GO:0000131,GO:0000144,GO:0000278,GO:0000281,GO:0000282,GO:0000322,GO:0000323,GO:0000324,GO:0000399,GO:0000910,GO:0005575,GO:0005622,GO:0005623,GO:0005737,GO:0005773,GO:0005856,GO:0005886,GO:0005887,GO:0005933,GO:0005935,GO:0005938,GO:0005940,GO:0007049,GO:0007114,GO:0007120,GO:0007163,GO:0008150,GO:0009987,GO:0016020,GO:0016021,GO:0019954,GO:0022402,GO:0030010,GO:0030427,GO:0031224,GO:…	K18637	AXL2; axial budding pattern protein 2	He_PIG,SKG6											OG0001280	Tortispora_caseinolytica_g002721.m1	GO:0005575,GO:0005622,GO:0005623,GO:0005737,GO:0006605,GO:0006623,GO:0006810,GO:0006886,GO:0006892,GO:0006896,GO:0007034,GO:0008104,GO:0008150,GO:0009405,GO:0015031,GO:0015833,GO:0016020,GO:0016192,GO:0030117,GO:0030119,GO:0030123,GO:0032991,GO:0033036,GO:0033365,GO:0034613,GO:0042886,GO:0044419,GO:0044424,GO:0044425,GO:0044444,GO:0044464,GO:0045184,GO:0046907,GO:0048193,GO:0048475,GO:0051179,GO:…	K12399	AP3S; AP-3 complex subunit sigma	Clat_adaptor_s
OG0002836	Starmera_caribaea_g004310.m1	GO:0005575,GO:0005622,GO:0005623,GO:0005737,GO:0044424,GO:0044464	-		DUF2340											OG0001291	Magnusiomyces_starmeri_g002108.m1	GO:0000166,GO:0000302,GO:0001302,GO:0001306,GO:0001315,GO:0001316,GO:0001317,GO:0001319,GO:0001321,GO:0001322,GO:0003674,GO:0003824,GO:0005488,GO:0005515,GO:0005524,GO:0005575,GO:0005622,GO:0005623,GO:0005634,GO:0005737,GO:0005829,GO:0005975,GO:0005984,GO:0005991,GO:0006457,GO:0006458,GO:0006950,GO:0006979,GO:0006996,GO:0007568,GO:0007569,GO:0007571,GO:0008104,GO:0008144,GO:0008150,GO:0008152,GO:…	K03695	clpB; ATP-dependent Clp protease ATP-binding subunit ClpB	AAA,AAA_2,ClpB_D2-small,Clp_N
OG0002862	Starmera_caribaea_g002664.m1	GO:0005575,GO:0005622,GO:0005623,GO:0005737,GO:0005783,GO:0005798,GO:0006621,GO:0006810,GO:0006886,GO:0006888,GO:0008104,GO:0008150,GO:0009987,GO:0012505,GO:0015031,GO:0015833,GO:0016020,GO:0016021,GO:0016192,GO:0030134,GO:0030135,GO:0031224,GO:0031410,GO:0031982,GO:0032507,GO:0033036,GO:0033365,GO:0034613,GO:0035437,GO:0042886,GO:0043226,GO:0043227,GO:0043229,GO:0043231,GO:0044424,GO:0044425,GO:…	K14825	TMED5, ERP2, ERP4; p24 family protein gamma-2	EMP24_GP25L											OG0001313	Dipodascus_australiensis_g005356.m1	GO:0000003,GO:0000075,GO:0000076,GO:0000077,GO:0000166,GO:0000278,GO:0003674,GO:0003676,GO:0003677,GO:0003688,GO:0003690,GO:0003824,GO:0004672,GO:0004674,GO:0004712,GO:0005488,GO:0005524,GO:0005575,GO:0005622,GO:0005623,GO:0005634,GO:0005737,GO:0005829,GO:0006139,GO:0006259,GO:0006260,GO:0006261,GO:0006270,GO:0006275,GO:0006281,GO:0006464,GO:0006468,GO:0006725,GO:0006753,GO:0006793,GO:0006796,GO:…	K02831,K06641	RAD53; ser/thr/tyr protein kinase RAD53 [EC:2.7.11.-]	FHA,Pkinase
OG0002863	Starmera_caribaea_g003498.m1	GO:0000502,GO:0003674,GO:0005198,GO:0005575,GO:0005622,GO:0005623,GO:0005634,GO:0005838,GO:0006508,GO:0006511,GO:0006807,GO:0007088,GO:0007346,GO:0008150,GO:0008152,GO:0008541,GO:0009056,GO:0009057,GO:0009896,GO:0009987,GO:0010498,GO:0010564,GO:0010638,GO:0010965,GO:0019538,GO:0019941,GO:0022624,GO:0030071,GO:0030163,GO:0031331,GO:0032270,GO:0032436,GO:0032991,GO:0033043,GO:0033044,GO:0033045,GO:…	K03037	PSMD6, RPN7; 26S proteasome regulatory subunit N7	PCI,RPN7											OG0001314	Magnusiomyces_starmeri_g002540.m1	GO:0002181,GO:0003674,GO:0003676,GO:0003723,GO:0003724,GO:0003729,GO:0003824,GO:0004004,GO:0004386,GO:0005488,GO:0005575,GO:0005622,GO:0005623,GO:0005634,GO:0005730,GO:0005737,GO:0006139,GO:0006412,GO:0006417,GO:0006518,GO:0006725,GO:0006807,GO:0008026,GO:0008150,GO:0008152,GO:0008186,GO:0009058,GO:0009059,GO:0009889,GO:0009987,GO:0010467,GO:0010468,GO:0010494,GO:0010501,GO:0010556,GO:0010608,GO:…	K18664	SLH1; antiviral helicase SLH1 [EC:3.6.4.13]	DEAD,Helicase_C,Sec63
OG0002864	Starmera_caribaea_g003256.m1	GO:0000502,GO:0005575,GO:0005622,GO:0005623,GO:0005634,GO:0005737,GO:0005739,GO:0005829,GO:0005839,GO:0006508,GO:0006511,GO:0006807,GO:0007088,GO:0007346,GO:0008150,GO:0008152,GO:0009056,GO:0009057,GO:0009896,GO:0009987,GO:0010498,GO:0010499,GO:0010564,GO:0010638,GO:0010965,GO:0012505,GO:0016020,GO:0019538,GO:0019773,GO:0019941,GO:0030071,GO:0030163,GO:0031331,GO:0031597,GO:0031974,GO:0031981,GO:…	K02731	PSMA7; 20S proteasome subunit alpha 4 [EC:3.4.25.1]	Proteasome,Proteasome_A_N											OG0001316	Magnusiomyces_starmeri_g000943.m1	GO:0002181,GO:0003674,GO:0003824,GO:0005575,GO:0005622,GO:0005623,GO:0005737,GO:0005829,GO:0006412,GO:0006464,GO:0006479,GO:0006480,GO:0006518,GO:0006807,GO:0008150,GO:0008152,GO:0008168,GO:0008213,GO:0008276,GO:0008757,GO:0009058,GO:0009059,GO:0009987,GO:0010467,GO:0016740,GO:0016741,GO:0018016,GO:0018193,GO:0018208,GO:0019538,GO:0031365,GO:0032259,GO:0034641,GO:0034645,GO:0035568,GO:0036211,GO:…	K16219	NTMT1, METTL11A, NTM1; protein N-terminal methyltransferase [EC:2.1.1.244]	Methyltransf_PK
OG0002887	Starmera_caribaea_g001881.m1	GO:0005575,GO:0005622,GO:0005623,GO:0005737,GO:0005768,GO:0005793,GO:0005794,GO:0005801,GO:0005829,GO:0006810,GO:0006886,GO:0006888,GO:0006891,GO:0008104,GO:0008150,GO:0012505,GO:0015031,GO:0015833,GO:0016020,GO:0016192,GO:0030008,GO:0031090,GO:0031410,GO:0031982,GO:0032991,GO:0033036,GO:0033106,GO:0034613,GO:0042886,GO:0043226,GO:0043227,GO:0043229,GO:0043231,GO:0044422,GO:0044424,GO:0044431,GO:…	K20302	TRAPPC3, BET3; trafficking protein particle complex subunit 3	TRAPP											OG0001328	Myxozyma_mucilagina_g002488.m1	GO:0001731,GO:0002181,GO:0002183,GO:0003674,GO:0003676,GO:0003723,GO:0003743,GO:0005488,GO:0005515,GO:0005575,GO:0005622,GO:0005623,GO:0005737,GO:0005829,GO:0005850,GO:0006412,GO:0006413,GO:0006417,GO:0006450,GO:0006518,GO:0006807,GO:0008135,GO:0008150,GO:0008152,GO:0009058,GO:0009059,GO:0009889,GO:0009891,GO:0009893,GO:0009987,GO:0010467,GO:0010468,GO:0010556,GO:0010557,GO:0010604,GO:0010608,GO:…	K03242	EIF2S3; translation initiation factor 2 subunit 3	GTP_EFTU,GTP_EFTU_D2,eIF2_C
OG0003016	Starmera_caribaea_g004301.m1	GO:0003674,GO:0005488,GO:0005515,GO:0005575,GO:0005622,GO:0005623,GO:0005737,GO:0005739,GO:0005740,GO:0005743,GO:0006091,GO:0006508,GO:0006807,GO:0006996,GO:0007005,GO:0008150,GO:0008152,GO:0008535,GO:0009060,GO:0009987,GO:0010467,GO:0015980,GO:0016020,GO:0016043,GO:0016485,GO:0017004,GO:0019538,GO:0019866,GO:0022607,GO:0031090,GO:0031966,GO:0031967,GO:0031975,GO:0033108,GO:0033617,GO:0034622,GO:…	K18184	COX20; cytochrome c oxidase assembly protein subunit 20	DUF3767											OG0001342	Magnusiomyces_starmeri_g003767.m1	GO:0000166,GO:0000221,GO:0000322,GO:0000323,GO:0000324,GO:0000329,GO:0003674,GO:0003676,GO:0003723,GO:0003729,GO:0003824,GO:0005215,GO:0005488,GO:0005524,GO:0005575,GO:0005622,GO:0005623,GO:0005737,GO:0005773,GO:0005774,GO:0005829,GO:0005886,GO:0006807,GO:0006810,GO:0006811,GO:0006812,GO:0006873,GO:0006885,GO:0006897,GO:0006950,GO:0006979,GO:0007035,GO:0008144,GO:0008150,GO:0008152,GO:0008324,GO:…	K02145	ATPeV1A, ATP6A; V-type H+-transporting ATPase subunit A [EC:7.1.2.2]	ATP-synt_ab,ATP-synt_ab_N,ATP-synt_ab_Xtn,Hom_end,Hom_end_hint
OG0003119	Starmera_caribaea_g003932.m1	-	K12623	LSM4; U6 snRNA-associated Sm-like protein LSm4	LSM											OG0001346	Myxozyma_neglecta_g004832.m1	GO:0001732,GO:0002181,GO:0002183,GO:0003674,GO:0003824,GO:0004843,GO:0005488,GO:0005515,GO:0005575,GO:0005622,GO:0005623,GO:0005737,GO:0005852,GO:0006412,GO:0006413,GO:0006464,GO:0006508,GO:0006518,GO:0006807,GO:0008150,GO:0008152,GO:0008233,GO:0008234,GO:0009058,GO:0009059,GO:0009987,GO:0010467,GO:0016043,GO:0016282,GO:0016787,GO:0019538,GO:0019783,GO:0022607,GO:0022613,GO:0022618,GO:0031369,GO:…	K03249	EIF3F; translation initiation factor 3 subunit F	JAB,MitMem_reg
OG0003489	Candida_orba_g005148.m1	GO:0000122,GO:0000428,GO:0001085,GO:0001103,GO:0003674,GO:0003712,GO:0003713,GO:0005488,GO:0005515,GO:0005575,GO:0005622,GO:0005623,GO:0005634,GO:0005654,GO:0005667,GO:0006355,GO:0006357,GO:0008134,GO:0008150,GO:0009889,GO:0009890,GO:0009891,GO:0009892,GO:0009893,GO:0010468,GO:0010556,GO:0010557,GO:0010558,GO:0010604,GO:0010605,GO:0010628,GO:0010629,GO:0016591,GO:0016592,GO:0019219,GO:0019222,GO:…	K15152	MED21, SRB7; mediator of RNA polymerase II transcription subunit 21	Med21											OG0001359	Tortispora_caseinolytica_g003540.m1	GO:0003674,GO:0003824,GO:0004108,GO:0005575,GO:0005622,GO:0005623,GO:0005737,GO:0005739,GO:0005759,GO:0005777,GO:0005975,GO:0006081,GO:0006082,GO:0006084,GO:0006091,GO:0006097,GO:0006099,GO:0006101,GO:0006139,GO:0006163,GO:0006195,GO:0006520,GO:0006536,GO:0006537,GO:0006637,GO:0006725,GO:0006732,GO:0006753,GO:0006790,GO:0006793,GO:0006796,GO:0006807,GO:0008150,GO:0008152,GO:0008652,GO:0009056,GO:…	K01647	CS, gltA; citrate synthase [EC:2.3.3.1]	Citrate_synt
OG0003830	Starmera_caribaea_g003175.m1	GO:0000162,GO:0003674,GO:0003824,GO:0004640,GO:0005575,GO:0005622,GO:0005623,GO:0005737,GO:0006082,GO:0006520,GO:0006568,GO:0006576,GO:0006586,GO:0006725,GO:0006807,GO:0008150,GO:0008152,GO:0008652,GO:0009058,GO:0009072,GO:0009073,GO:0009308,GO:0009309,GO:0009987,GO:0016053,GO:0016853,GO:0016860,GO:0016861,GO:0018130,GO:0019438,GO:0019752,GO:0034641,GO:0042401,GO:0042430,GO:0042435,GO:0043436,GO:…	K01817	trpF; phosphoribosylanthranilate isomerase [EC:5.3.1.24]	PRAI											OG0001428	Dipodascus_australiensis_g003288.m1	-	-		DUF2015
OG0003981	Starmera_caribaea_g003198.m1	-	-		LigB											OG0001439	Magnusiomyces_starmeri_g000670.m1	GO:0003674,GO:0003824,GO:0005575,GO:0005622,GO:0005623,GO:0005737,GO:0005739,GO:0006082,GO:0006520,GO:0006553,GO:0006807,GO:0008150,GO:0008152,GO:0008652,GO:0009058,GO:0009066,GO:0009067,GO:0009085,GO:0009987,GO:0016053,GO:0016491,GO:0016614,GO:0016616,GO:0019752,GO:0043226,GO:0043227,GO:0043229,GO:0043231,GO:0043436,GO:0044237,GO:0044238,GO:0044249,GO:0044281,GO:0044283,GO:0044424,GO:0044444,GO:…	K05824	LYS12; homoisocitrate dehydrogenase [EC:1.1.1.87]	Iso_dh
OG0004004	Starmera_caribaea_g002961.m1	GO:0000228,GO:0000785,GO:0000790,GO:0005575,GO:0005622,GO:0005623,GO:0005634,GO:0005694,GO:0006325,GO:0006338,GO:0006996,GO:0008150,GO:0009987,GO:0010646,GO:0010647,GO:0016043,GO:0031011,GO:0031974,GO:0031981,GO:0032101,GO:0032103,GO:0032104,GO:0032106,GO:0032107,GO:0032109,GO:0032991,GO:0033202,GO:0034728,GO:0043044,GO:0043226,GO:0043227,GO:0043228,GO:0043229,GO:0043231,GO:0043232,GO:0043233,GO:…	K11667	INO80C, IES6; INO80 complex subunit C	YL1_C											OG0001448	Dipodascus_australiensis_g002856.m1	GO:0000001,GO:0000003,GO:0000147,GO:0000166,GO:0003006,GO:0003674,GO:0003824,GO:0005488,GO:0005524,GO:0005575,GO:0005622,GO:0005623,GO:0005737,GO:0005856,GO:0005885,GO:0005938,GO:0006810,GO:0006897,GO:0006996,GO:0007005,GO:0007010,GO:0007015,GO:0007049,GO:0008064,GO:0008104,GO:0008144,GO:0008150,GO:0009272,GO:0009653,GO:0009987,GO:0010638,GO:0010927,GO:0015629,GO:0016043,GO:0016192,GO:0016462,GO:…	K17260	ACTR2, ARP2; actin-related protein 2	Actin
OG0004009	Starmera_caribaea_g003108.m1	GO:0000428,GO:0005575,GO:0005622,GO:0005623,GO:0005634,GO:0005654,GO:0005666,GO:0005737,GO:0005829,GO:0006139,GO:0006351,GO:0006352,GO:0006383,GO:0006384,GO:0006399,GO:0006725,GO:0006807,GO:0008150,GO:0008152,GO:0009058,GO:0009059,GO:0009304,GO:0009987,GO:0010467,GO:0016070,GO:0018130,GO:0019438,GO:0030880,GO:0031974,GO:0031981,GO:0032774,GO:0032991,GO:0034641,GO:0034645,GO:0034654,GO:0034660,GO:…	-		RNA_pol_Rpb4											OG0001471	Myxozyma_mucilagina_g000937.m1	GO:0000003,GO:0000154,GO:0000495,GO:0001522,GO:0003674,GO:0003676,GO:0003723,GO:0003729,GO:0003824,GO:0004730,GO:0005488,GO:0005575,GO:0005622,GO:0005623,GO:0005634,GO:0005730,GO:0005732,GO:0006139,GO:0006364,GO:0006396,GO:0006725,GO:0006807,GO:0006810,GO:0006897,GO:0007163,GO:0008150,GO:0008152,GO:0009451,GO:0009982,GO:0009987,GO:0010467,GO:0016049,GO:0016070,GO:0016071,GO:0016072,GO:0016073,GO:…	K11131	DKC1, NOLA4, CBF5; H/ACA ribonucleoprotein complex subunit 4 [EC:5.4.99.-]	DKCLD,PUA,TruB_C_2,TruB_N
OG0004366	Candida_orba_g005371.m1	GO:0000309,GO:0003674,GO:0003824,GO:0006139,GO:0006725,GO:0006732,GO:0006733,GO:0006753,GO:0006793,GO:0006796,GO:0006807,GO:0008150,GO:0008152,GO:0009058,GO:0009108,GO:0009117,GO:0009165,GO:0009435,GO:0009987,GO:0016740,GO:0016772,GO:0016779,GO:0018130,GO:0019359,GO:0019362,GO:0019363,GO:0019438,GO:0019637,GO:0019674,GO:0034356,GO:0034641,GO:0034654,GO:0044237,GO:0044238,GO:0044249,GO:0044271,GO:…	K19785	POF1; nicotinamide-nucleotide adenylyltransferase [EC:2.7.7.1]	CTP_transf_like											OG0001535	Dipodascus_australiensis_g001711.m1	GO:0003674,GO:0003824,GO:0004175,GO:0004843,GO:0005575,GO:0005622,GO:0005623,GO:0005634,GO:0005737,GO:0005777,GO:0005783,GO:0005829,GO:0006282,GO:0006464,GO:0006508,GO:0006807,GO:0008150,GO:0008152,GO:0008233,GO:0008234,GO:0009889,GO:0009890,GO:0009892,GO:0009987,GO:0010556,GO:0010558,GO:0010605,GO:0010992,GO:0010995,GO:0012505,GO:0016043,GO:0016579,GO:0016787,GO:0019219,GO:0019222,GO:0019538,GO:…	K11838	USP7, UBP15; ubiquitin carboxyl-terminal hydrolase 7 [EC:3.4.19.12]	MATH,UCH,USP7_C2,USP7_ICP0_bdg
OG0004485	Phaffomyces_opuntiae_g003283.m1	GO:0003674,GO:0003824,GO:0004112,GO:0004113,GO:0006139,GO:0006725,GO:0006753,GO:0006793,GO:0006796,GO:0006807,GO:0008081,GO:0008150,GO:0008152,GO:0009117,GO:0009187,GO:0009987,GO:0016787,GO:0016788,GO:0019637,GO:0034641,GO:0042578,GO:0044237,GO:0044238,GO:0044281,GO:0046483,GO:0055086,GO:0071704,GO:1901360	K15435	CPD1; 2',3'-cyclic-nucleotide 3'-phosphodiesterase [EC:3.1.4.37]	CPDase											OG0001538	Tortispora_starmeri_g002914.m1	GO:0001671,GO:0003674,GO:0005488,GO:0005515,GO:0005575,GO:0005622,GO:0005623,GO:0005737,GO:0005739,GO:0006091,GO:0006790,GO:0008047,GO:0008150,GO:0008152,GO:0009060,GO:0009987,GO:0015980,GO:0016043,GO:0016226,GO:0022607,GO:0030234,GO:0030544,GO:0031072,GO:0031163,GO:0032781,GO:0043085,GO:0043226,GO:0043227,GO:0043229,GO:0043231,GO:0043462,GO:0044085,GO:0044093,GO:0044237,GO:0044424,GO:0044444,GO:…	K04082	hscB, HSCB, HSC20; molecular chaperone HscB	DnaJ,HSCB_C
OG0004683	Starmera_amethionina_g000675.m1	GO:0000003,GO:0000228,GO:0000280,GO:0000706,GO:0000724,GO:0000725,GO:0000729,GO:0003674,GO:0003676,GO:0003677,GO:0003824,GO:0003916,GO:0003918,GO:0004518,GO:0004519,GO:0004520,GO:0004536,GO:0005488,GO:0005575,GO:0005622,GO:0005623,GO:0005634,GO:0005694,GO:0006139,GO:0006259,GO:0006281,GO:0006302,GO:0006310,GO:0006725,GO:0006807,GO:0006950,GO:0006974,GO:0006996,GO:0007049,GO:0007059,GO:0007127,GO:…	K10878	SPO11; meiotic recombination protein SPO11	TP6A_N											OG0001568	Magnusiomyces_starmeri_g003151.m1	GO:0003674,GO:0005215,GO:0005575,GO:0005622,GO:0005623,GO:0005737,GO:0005783,GO:0006810,GO:0008150,GO:0012505,GO:0016020,GO:0016021,GO:0022857,GO:0031224,GO:0043226,GO:0043227,GO:0043229,GO:0043231,GO:0044424,GO:0044425,GO:0044444,GO:0044464,GO:0051179,GO:0051234,GO:0055085	-		Solute_trans_a
OG0004684	Starmera_caribaea_g001883.m1	-	K07059,K08770	K07059; rhomboid family protein	ubiquitin,zf-AN1											OG0001591	Myxozyma_mucilagina_g002337.m1	GO:0003674,GO:0003676,GO:0003723,GO:0003824,GO:0005488,GO:0005575,GO:0005622,GO:0005623,GO:0005634,GO:0005654,GO:0005737,GO:0005829,GO:0005847,GO:0005849,GO:0006139,GO:0006378,GO:0006379,GO:0006396,GO:0006397,GO:0006464,GO:0006725,GO:0006807,GO:0008150,GO:0008152,GO:0009987,GO:0010467,GO:0016070,GO:0016071,GO:0016567,GO:0016740,GO:0019538,GO:0019787,GO:0031123,GO:0031124,GO:0031974,GO:0031981,GO:…	K15541	MPE1; protein MPE1	DWNN,U-box,zf-CCHC_2
OG0004840	Wickerhamomyces_rabaulensis_g006016.m1	-	K07101	uncharacterized protein	DUF3533											OG0001606	Myxozyma_neglecta_g006581.m1	-	K06867	uncharacterized protein	Ank,Ank_2,Ank_3,Ank_4
OG0005528	Starmera_caribaea_g006165.m1	-	K05012	CLCN3_4_5; chloride channel 3/4/5	Voltage_CLC											OG0001717	Dipodascus_australiensis_g006032.m1	-	K17981	MTFP1, MTP18; mitochondrial fission process protein 1	MTP18
OG0005769	Phaffomyces_antillensis_g005279.m1	-	K18195	RGL4, rhiE; rhamnogalacturonan endolyase [EC:4.2.2.23]	CBM-like,CarboxypepD_reg,fn3_3											OG0001729	Tortispora_phaffii_g004272.m1	GO:0005575,GO:0005622,GO:0005623,GO:0005737,GO:0005768,GO:0005793,GO:0005794,GO:0005801,GO:0005829,GO:0006810,GO:0006886,GO:0006888,GO:0006891,GO:0008104,GO:0008150,GO:0012505,GO:0015031,GO:0015833,GO:0016020,GO:0016192,GO:0030008,GO:0031090,GO:0031410,GO:0031982,GO:0032991,GO:0033036,GO:0033106,GO:0034613,GO:0042886,GO:0043226,GO:0043227,GO:0043229,GO:0043231,GO:0044422,GO:0044424,GO:0044431,GO:…	K20302	TRAPPC3, BET3; trafficking protein particle complex subunit 3	TRAPP
																OG0001870	Magnusiomyces_starmeri_g000502.m1	GO:0000228,GO:0000785,GO:0000790,GO:0003674,GO:0003676,GO:0003677,GO:0005488,GO:0005575,GO:0005622,GO:0005623,GO:0005634,GO:0005654,GO:0005657,GO:0005694,GO:0006139,GO:0006259,GO:0006260,GO:0006261,GO:0006323,GO:0006325,GO:0006333,GO:0006334,GO:0006338,GO:0006342,GO:0006355,GO:0006357,GO:0006725,GO:0006807,GO:0006950,GO:0006996,GO:0007154,GO:0008023,GO:0008104,GO:0008150,GO:0008152,GO:0009058,GO:…	K09272	SSRP1, POB3; FACT complex subunit SSRP1/POB3	POB3_N,Rtt106,SSrecog
																OG0001874	Myxozyma_mucilagina_g005939.m1	GO:0000139,GO:0005575,GO:0005622,GO:0005623,GO:0005737,GO:0005783,GO:0005789,GO:0005794,GO:0005798,GO:0006810,GO:0006886,GO:0006888,GO:0008104,GO:0008150,GO:0012505,GO:0015031,GO:0015833,GO:0016020,GO:0016021,GO:0016192,GO:0030134,GO:0030135,GO:0030173,GO:0030176,GO:0031090,GO:0031224,GO:0031227,GO:0031228,GO:0031300,GO:0031301,GO:0031410,GO:0031982,GO:0031984,GO:0033036,GO:0034613,GO:0042175,GO:…	K20367	ERGIC3, ERV46; endoplasmic reticulum-Golgi intermediate compartment protein 3	COPIIcoated_ERV,ERGIC_N
																OG0001888	Myxozyma_neglecta_g004778.m1	GO:0000723,GO:0003674,GO:0003676,GO:0003677,GO:0003824,GO:0004672,GO:0004674,GO:0005488,GO:0005575,GO:0005622,GO:0005623,GO:0005634,GO:0005737,GO:0005739,GO:0006139,GO:0006259,GO:0006275,GO:0006281,GO:0006282,GO:0006302,GO:0006325,GO:0006464,GO:0006468,GO:0006725,GO:0006793,GO:0006796,GO:0006807,GO:0006950,GO:0006974,GO:0006975,GO:0006996,GO:0007346,GO:0008150,GO:0008152,GO:0009889,GO:0009891,GO:…	K04728	ATM, TEL1; serine-protein kinase ATM [EC:2.7.11.1]	FAT,FATC,PI3_PI4_kinase,TAN
																OG0001899	Myxozyma_mucilagina_g006426.m1	GO:0003674,GO:0003824,GO:0005575,GO:0005622,GO:0005623,GO:0005634,GO:0005730,GO:0005737,GO:0006464,GO:0006479,GO:0006807,GO:0008150,GO:0008152,GO:0008168,GO:0008170,GO:0008213,GO:0008276,GO:0008757,GO:0009987,GO:0016278,GO:0016279,GO:0016740,GO:0016741,GO:0018022,GO:0018023,GO:0018026,GO:0018027,GO:0018193,GO:0018205,GO:0019538,GO:0022613,GO:0031974,GO:0031981,GO:0032259,GO:0036211,GO:0042254,GO:…	-		SET
																OG0001921	Myxozyma_neglecta_g006654.m1	GO:0005575,GO:0005622,GO:0005623,GO:0005737,GO:0005739,GO:0005740,GO:0005743,GO:0006996,GO:0007005,GO:0008150,GO:0008535,GO:0009987,GO:0016020,GO:0016043,GO:0017004,GO:0019866,GO:0022607,GO:0031090,GO:0031966,GO:0031967,GO:0031975,GO:0033108,GO:0033617,GO:0034622,GO:0043226,GO:0043227,GO:0043229,GO:0043231,GO:0043933,GO:0044085,GO:0044422,GO:0044424,GO:0044429,GO:0044444,GO:0044446,GO:0044464,GO:…	K18182	COX16; cytochrome c oxidase assembly protein subunit 16	COX16
																OG0001922	Magnusiomyces_starmeri_g006722.m1	GO:0005575,GO:0005622,GO:0005623,GO:0005737,GO:0005739,GO:0005740,GO:0005743,GO:0005746,GO:0005747,GO:0016020,GO:0019866,GO:0030964,GO:0031090,GO:0031966,GO:0031967,GO:0031975,GO:0032991,GO:0043226,GO:0043227,GO:0043229,GO:0043231,GO:0044422,GO:0044424,GO:0044425,GO:0044429,GO:0044444,GO:0044446,GO:0044455,GO:0044464,GO:0045271,GO:0070469,GO:0098796,GO:0098798,GO:0098800,GO:0098803,GO:1902494,GO:…	K03937	NDUFS4; NADH dehydrogenase (ubiquinone) Fe-S protein 4	ETC_C1_NDUFA4
																OG0001926	Dipodascus_australiensis_g000897.m1	GO:0003674,GO:0005096,GO:0005575,GO:0005622,GO:0005623,GO:0005737,GO:0006810,GO:0006811,GO:0006820,GO:0006869,GO:0008047,GO:0008150,GO:0009987,GO:0010876,GO:0015711,GO:0015748,GO:0015914,GO:0016043,GO:0030234,GO:0030695,GO:0033036,GO:0043085,GO:0043087,GO:0043547,GO:0044093,GO:0044424,GO:0044464,GO:0050790,GO:0051179,GO:0051234,GO:0051336,GO:0051345,GO:0060589,GO:0061024,GO:0065007,GO:0065009,GO:…	K18470	ARHGAP1, CDC42GAP; Rho GTPase-activating protein 1	CRAL_TRIO_2,RhoGAP
																OG0002028	Dipodascus_australiensis_g003370.m1	GO:0000049,GO:0000723,GO:0002949,GO:0003674,GO:0003676,GO:0003677,GO:0003697,GO:0003723,GO:0003824,GO:0005488,GO:0005575,GO:0005622,GO:0005623,GO:0005737,GO:0005829,GO:0006139,GO:0006259,GO:0006396,GO:0006399,GO:0006400,GO:0006450,GO:0006725,GO:0006807,GO:0006996,GO:0008033,GO:0008150,GO:0008152,GO:0009451,GO:0009987,GO:0010467,GO:0016043,GO:0016070,GO:0016740,GO:0016772,GO:0016779,GO:0032200,GO:…	K07566	tsaC, rimN, SUA5, YRDC; L-threonylcarbamoyladenylate synthase [EC:2.7.7.87]	SUA5,Sua5_yciO_yrdC
																OG0002087	Dipodascus_australiensis_g003093.m1	GO:0000160,GO:0001932,GO:0001934,GO:0003674,GO:0003824,GO:0004672,GO:0005488,GO:0005515,GO:0005575,GO:0005622,GO:0005623,GO:0005634,GO:0005737,GO:0005829,GO:0006464,GO:0006468,GO:0006793,GO:0006796,GO:0006807,GO:0006950,GO:0006970,GO:0006979,GO:0007154,GO:0007165,GO:0007231,GO:0007234,GO:0007346,GO:0008150,GO:0008152,GO:0009628,GO:0009893,GO:0009927,GO:0009966,GO:0009967,GO:0009987,GO:0010389,GO:…	K11232	YPD1; osomolarity two-component system, phosphorelay intermediate protein YPD1	Hpt
																OG0002122	Myxozyma_mucilagina_g004129.m1	GO:0000151,GO:0005575,GO:0005622,GO:0005623,GO:0005634,GO:0005737,GO:0006275,GO:0007346,GO:0008150,GO:0009889,GO:0010556,GO:0010564,GO:0019219,GO:0019222,GO:0031323,GO:0031326,GO:0031461,GO:0032991,GO:0033262,GO:0043226,GO:0043227,GO:0043229,GO:0043231,GO:0044424,GO:0044464,GO:0050789,GO:0050794,GO:0051052,GO:0051171,GO:0051726,GO:0060255,GO:0065007,GO:0080008,GO:0080090,GO:0090329,GO:1902494,GO:…	K11805	DCAF7, HAN11; DDB1- and CUL4-associated factor 7	WD40
																OG0002690	Myxozyma_neglecta_g006488.m1	GO:0000123,GO:0000124,GO:0003674,GO:0003824,GO:0004843,GO:0005198,GO:0005488,GO:0005515,GO:0005575,GO:0005622,GO:0005623,GO:0005634,GO:0005654,GO:0006139,GO:0006325,GO:0006338,GO:0006355,GO:0006357,GO:0006396,GO:0006464,GO:0006473,GO:0006475,GO:0006479,GO:0006508,GO:0006725,GO:0006807,GO:0006996,GO:0008150,GO:0008152,GO:0008213,GO:0008233,GO:0008234,GO:0008380,GO:0009889,GO:0009987,GO:0010467,GO:…	K11366	USP22_27_51, UBP8; ubiquitin carboxyl-terminal hydrolase 22/27/51 [EC:3.4.19.12]	UCH,zf-UBP
																OG0003003	Tortispora_mauiana_g000158.m1	GO:0000313,GO:0000315,GO:0003674,GO:0003735,GO:0005198,GO:0005575,GO:0005622,GO:0005623,GO:0005737,GO:0005739,GO:0005759,GO:0005761,GO:0005762,GO:0005840,GO:0006412,GO:0006518,GO:0006807,GO:0008150,GO:0008152,GO:0009058,GO:0009059,GO:0009987,GO:0010467,GO:0015934,GO:0019538,GO:0031974,GO:0032543,GO:0032991,GO:0034641,GO:0034645,GO:0043043,GO:0043170,GO:0043226,GO:0043227,GO:0043228,GO:0043229,GO:…	K02907	RP-L30, MRPL30, rpmD; large subunit ribosomal protein L30	Ribosomal_L30
																OG0003153	Magnusiomyces_starmeri_g001649.m1	GO:0003674,GO:0005575,GO:0006464,GO:0006486,GO:0006487,GO:0006493,GO:0006807,GO:0006950,GO:0006970,GO:0008047,GO:0008150,GO:0008152,GO:0009058,GO:0009059,GO:0009100,GO:0009101,GO:0009628,GO:0009987,GO:0016020,GO:0019538,GO:0030234,GO:0033554,GO:0034645,GO:0036211,GO:0043085,GO:0043170,GO:0043412,GO:0043413,GO:0044093,GO:0044237,GO:0044238,GO:0044249,GO:0044260,GO:0044267,GO:0050790,GO:0050896,GO:…	-		LicD
																OG0003356	Magnusiomyces_starmeri_g002318.m1	-	K05012	CLCN3_4_5; chloride channel 3/4/5	Voltage_CLC
																OG0003484	Myxozyma_mucilagina_g001423.m1	GO:0002097,GO:0002100,GO:0003674,GO:0003824,GO:0004000,GO:0005575,GO:0005622,GO:0005623,GO:0005634,GO:0006139,GO:0006382,GO:0006396,GO:0006399,GO:0006400,GO:0006725,GO:0006807,GO:0008033,GO:0008150,GO:0008152,GO:0008251,GO:0009451,GO:0009987,GO:0010467,GO:0016070,GO:0016553,GO:0016787,GO:0016810,GO:0016814,GO:0019239,GO:0034470,GO:0034641,GO:0034660,GO:0043170,GO:0043226,GO:0043227,GO:0043229,GO:…	K15440	TAD1, ADAT1; tRNA-specific adenosine deaminase 1 [EC:3.5.4.34]	A_deamin
																OG0003501	Myxozyma_mucilagina_g003620.m1	GO:0001932,GO:0001933,GO:0003674,GO:0004857,GO:0004860,GO:0004861,GO:0005575,GO:0005622,GO:0005623,GO:0005634,GO:0005737,GO:0005783,GO:0005794,GO:0005829,GO:0005886,GO:0006469,GO:0006793,GO:0006796,GO:0008150,GO:0008152,GO:0009892,GO:0009987,GO:0010563,GO:0010605,GO:0012505,GO:0016020,GO:0016538,GO:0019207,GO:0019210,GO:0019220,GO:0019222,GO:0019887,GO:0030234,GO:0030291,GO:0031323,GO:0031324,GO:…	K06653	PHO81; CDK inhibitor PHO81	Ank_2,Ank_4,GDPD,SPX
																OG0003528	Tortispora_caseinolytica_g001777.m1	GO:0000228,GO:0000278,GO:0000724,GO:0000725,GO:0000727,GO:0000785,GO:0000790,GO:0003674,GO:0003676,GO:0003677,GO:0003682,GO:0003688,GO:0003690,GO:0005488,GO:0005575,GO:0005622,GO:0005623,GO:0005634,GO:0005654,GO:0005656,GO:0005657,GO:0005694,GO:0005737,GO:0006139,GO:0006259,GO:0006260,GO:0006261,GO:0006267,GO:0006270,GO:0006271,GO:0006281,GO:0006302,GO:0006310,GO:0006325,GO:0006342,GO:0006348,GO:…	K02541	MCM3; DNA replication licensing factor MCM3 [EC:5.6.2.3]	MCM,MCM_N,MCM_OB
																OG0003634	Dipodascus_australiensis_g001922.m1	GO:0003674,GO:0003824,GO:0006139,GO:0006166,GO:0006190,GO:0006725,GO:0006793,GO:0006796,GO:0006807,GO:0008150,GO:0008152,GO:0008252,GO:0008253,GO:0009058,GO:0009116,GO:0009119,GO:0009163,GO:0009987,GO:0016311,GO:0016787,GO:0016788,GO:0016791,GO:0018130,GO:0019438,GO:0034404,GO:0034641,GO:0034654,GO:0042278,GO:0042451,GO:0042455,GO:0042578,GO:0043094,GO:0043101,GO:0043174,GO:0044237,GO:0044238,GO:…	K18550	ISN1; IMP and pyridine-specific 5'-nucleotidase [EC:3.1.3.99 3.1.3.-]	ISN1
																OG0003708	Magnusiomyces_starmeri_g000122.m1	GO:0005575,GO:0005622,GO:0005623,GO:0005634,GO:0005730,GO:0006139,GO:0006364,GO:0006396,GO:0006725,GO:0006807,GO:0008150,GO:0008152,GO:0009987,GO:0010467,GO:0016070,GO:0016072,GO:0022613,GO:0030684,GO:0030687,GO:0030688,GO:0031974,GO:0031981,GO:0032991,GO:0034470,GO:0034641,GO:0034660,GO:0042254,GO:0043170,GO:0043226,GO:0043227,GO:0043228,GO:0043229,GO:0043231,GO:0043232,GO:0043233,GO:0044085,GO:…	K14849	RRP1; ribosomal RNA-processing protein 1	Nop52
																OG0003782	Myxozyma_neglecta_g002253.m1	GO:0000228,GO:0000793,GO:0000794,GO:0005575,GO:0005622,GO:0005623,GO:0005634,GO:0005694,GO:0031974,GO:0031981,GO:0043226,GO:0043227,GO:0043228,GO:0043229,GO:0043231,GO:0043232,GO:0043233,GO:0044422,GO:0044424,GO:0044428,GO:0044446,GO:0044464,GO:0070013	K11275	H1_5; histone H1/5	Linker_histone
																OG0004061	Dipodascus_australiensis_g004421.m1	-	K22390	ACP7; acid phosphatase type 7	Metallophos,Metallophos_C,Pur_ac_phosph_N
																OG0004085	Dipodascus_australiensis_g007170.m1	GO:0000322,GO:0000323,GO:0000324,GO:0000329,GO:0003674,GO:0003824,GO:0004035,GO:0005575,GO:0005622,GO:0005623,GO:0005737,GO:0005773,GO:0005774,GO:0006139,GO:0006464,GO:0006470,GO:0006725,GO:0006732,GO:0006733,GO:0006753,GO:0006793,GO:0006796,GO:0006807,GO:0008150,GO:0008152,GO:0009117,GO:0009987,GO:0016020,GO:0016311,GO:0016787,GO:0016788,GO:0016791,GO:0019362,GO:0019538,GO:0019637,GO:0031090,GO:…	K01077	E3.1.3.1, phoA, phoB; alkaline phosphatase [EC:3.1.3.1]	Alk_phosphatase
																OG0004116	Dipodascus_australiensis_g004783.m1	GO:0000027,GO:0003674,GO:0003824,GO:0004518,GO:0004527,GO:0005575,GO:0005622,GO:0005623,GO:0005634,GO:0005730,GO:0006139,GO:0006364,GO:0006396,GO:0006725,GO:0006807,GO:0006996,GO:0008150,GO:0008152,GO:0008408,GO:0009987,GO:0010467,GO:0016043,GO:0016070,GO:0016072,GO:0016787,GO:0016788,GO:0022607,GO:0022613,GO:0022618,GO:0031974,GO:0031981,GO:0034470,GO:0034622,GO:0034641,GO:0034660,GO:0042254,GO:…	K18327	REXO4, REX4; RNA exonuclease 4 [EC:3.1.-.-]	RNase_T
																OG0004330	Dipodascus_australiensis_g002605.m1	GO:0003674,GO:0005488,GO:0005515,GO:0005575,GO:0005622,GO:0005623,GO:0005737,GO:0005739,GO:0005740,GO:0005743,GO:0006996,GO:0007005,GO:0008150,GO:0008535,GO:0009987,GO:0016020,GO:0016021,GO:0016043,GO:0017004,GO:0019866,GO:0022607,GO:0031090,GO:0031224,GO:0031300,GO:0031301,GO:0031304,GO:0031305,GO:0031966,GO:0031967,GO:0031975,GO:0032592,GO:0033108,GO:0033617,GO:0034622,GO:0043226,GO:0043227,GO:…	K18187	PET100F; protein PET100, fungi type	Pet100
																OG0004347	Myxozyma_mucilagina_g001678.m1	-	-		-
																OG0004431	Myxozyma_mucilagina_g001386.m1	GO:0000956,GO:0001067,GO:0001068,GO:0001069,GO:0003674,GO:0003676,GO:0003723,GO:0003727,GO:0003729,GO:0005488,GO:0005575,GO:0005622,GO:0005623,GO:0005634,GO:0005737,GO:0006139,GO:0006351,GO:0006353,GO:0006366,GO:0006369,GO:0006396,GO:0006397,GO:0006399,GO:0006401,GO:0006402,GO:0006725,GO:0006807,GO:0008033,GO:0008143,GO:0008150,GO:0008152,GO:0009056,GO:0009057,GO:0009058,GO:0009059,GO:0009892,GO:…	K15561	NAB3; nuclear polyadenylated RNA-binding protein 3	RRM_1
																OG0004651	Myxozyma_mucilagina_g005505.m1	-	K02974,K13184	RP-S24e, RPS24; small subunit ribosomal protein S24e	DEAD,HA2,Helicase_C,OB_NTP_bind,dsrm
																OG0004800	Dipodascus_australiensis_g002534.m1	-	K10253	DODA; DOPA 4,5-dioxygenase [EC:1.14.99.-]	DOPA_dioxygen
																OG0005432	Dipodascus_australiensis_g001578.m1	GO:0003674,GO:0005488,GO:0005575,GO:0005622,GO:0005623,GO:0005737,GO:0005739,GO:0005740,GO:0005758,GO:0006605,GO:0006626,GO:0006810,GO:0006839,GO:0006886,GO:0006996,GO:0007005,GO:0008104,GO:0008150,GO:0008270,GO:0009987,GO:0015031,GO:0015833,GO:0016043,GO:0017038,GO:0031967,GO:0031970,GO:0031974,GO:0031975,GO:0033036,GO:0033365,GO:0034613,GO:0042886,GO:0043167,GO:0043169,GO:0043226,GO:0043227,GO:…	-		zf-CHY
																OG0005441	Dipodascus_australiensis_g001230.m1	GO:0000947,GO:0000955,GO:0003674,GO:0003824,GO:0004022,GO:0005575,GO:0005576,GO:0005622,GO:0005623,GO:0005737,GO:0005739,GO:0005759,GO:0005975,GO:0005996,GO:0006006,GO:0006066,GO:0006067,GO:0006068,GO:0006081,GO:0006082,GO:0006090,GO:0006091,GO:0006113,GO:0006115,GO:0006116,GO:0006117,GO:0006139,GO:0006163,GO:0006520,GO:0006566,GO:0006567,GO:0006725,GO:0006732,GO:0006733,GO:0006734,GO:0006753,GO:…	K13953	adhP; alcohol dehydrogenase, propanol-preferring [EC:1.1.1.1]	ADH_N,ADH_zinc_N
