# Supplementary material for: Diverse signatures of convergent evolution in cactus-associated yeasts
Source: PLoS Biol. 2024 Sep 23;22(9):e3002832. doi: 10.1371/journal.pbio.3002832 (PMC11449361; doi:10.1371/journal.pbio.3002832)
Supplement: S5 Table — Genes that underwent accelerated and decelerated evolution as well as their putative functions (according to SGD). GO enrichment results are shown. (XLSX) [file pbio.3002832.s012.xlsx]

## Sheet: RER
Table S5. RER converge results. Genes that underwent accelerated and decelerated evolution as well as their putative functions (according to SGD). GO enrichment results are shown
Pichiales							Phaffomycetales										LDT group
Orthogroups	Rho	P		Homolog in S.cerevisiae	Function (SGD)		Orthogroups	Rho	P		Homolog in S.cerevisiae	Function (SGD)					Orthorgroups	Rho	P	Homolog in S.cerevisiae	Function (SGD)
OG0002333_orthosnap_0	0.327205	0.0232703	accelerated	RPS4A	Subunit of the cytosolic small ribosomal subunit; involved in translation		OG0003774	0.1873	0.00510632	accelerated	SEC28-like						OG0001010_orthosnap_0	0.438357	0.0368884	YPT31	Rab family GTPase; involved in the exocytic pathway
OG0002586_orthosnap_0	-0.305788	0.014007	decelerated	MIN8	unknown		OG0003110	0.158926	0.0144157	accelerated	LEC1	Phosphoinositide-binding regulator of ergosterol distribution					OG0004414_orthosnap_0	0.333169	0.0306437	FYV4	Protein of unknown function; required for survival upon exposure to K1 killer toxin
OG0003343_orthosnap_0	0.299548	0.0322819	accelerated	ATP3	Subunit of the central stalk of the F1 catalytic core of mitochondrial F1F0 ATP synthase; null mutant has "petite" phenotype		OG0001017_0	0.17288	0.0165915	accelerated	PDE2	High-affinity cyclic AMP phosphodiesterase; involved in cAMP-mediated signaling; Null mutant has higher levels of cAMP and shows pleiotropic defects, including increased cell size, sensitivity to osmotic and oxidative stresses, cell wall defects, and inability to survive loss of mitochonrial genome (petite-negative phenotype);					OG0000396_orthosnap_0	0.327205	0.0232703	CKB2	Ser/Thr protein kinase with roles in cell growth and proliferation, involved in response to DNA damage
OG0003839_orthosnap_0	-0.295718	0.0254793	decelerated	ILV3	branched-chain amino acid biosynthesis		OG0002428_0	0.19601	0.0169024	accelerated	AIP1	Protein that binds actin filaments; positively regulates actin filament depolymerization and negatively regulates cytokinesis; overexpression in Sigma1278b leads to increased filamentous growth					OG0000455_orthosnap_0	0.31665	0.028108	AGX1	Mitochondrial alanine-glyoxylate transaminase that catalyzes the conversion of alanine and glyoxylate to pyruvate and glycine
OG0003105_orthosnap_0	-0.289886	0.0382802	decelerated	Cytochrome b5-like			OG0003938	0.170019	0.0175812	accelerated	LTV1	Protein subunit of small subunit precursor preribosome, and also of the Ragulator vacuolar membrane-anchored guanine nucleotide exchange factor (GEF) complex for the Rag GTPases in TORC1 signalling pathway; involved in ribosomal small subunit biogenesis and nuclear export, ATP export, and responses to oxidative and osmotic stress; localizes to nucleus and late endosome					OG0000983_orthosnap_0	0.30951	0.0346367	SDS24	Protein involved in cell separation during budding
OG0003181_orthosnap_0	-0.286645	0.0245018	decelerated	PET117	ull mutant has "petite" phenotype - slow growth on glucose and no growth with non-fermentable carbon sources, indicating respiratory deficiency; null mutant also shows reduced survival rate in stationary phase		OG0001511_0	0.184866	0.0180775	accelerated	KES1	Sterol/phosphatidylinositol-4-phosphate (PI(4)P) exchanger; Golgi protein that binds oxysterol, sterol, and phosphatidylinositol-4-phosphate; involved in exocytosis, endocytosis, transport of sterols, and maintenance of cell polarity					OG0001904_orthosnap_0	0.306095	0.0337888	LSM1	part of Lsm complex, involved in mRNA decapping and decay
OG0001497_orthosnap_0	-0.284694	0.0293451	decelerated	RPL20	Subunit of the cytosolic large ribosomal subunit; involved in translation		OG0004435_0	0.195856	0.0181411	accelerated	YHC1	Component of the U1 snRNP complex required for pre-mRNA splicing;					OG0002166	0.297812	0.0167117	SEC22	involved in vesicle-mediated transport between the ER and Golgi
OG0004440_orthosnap_0	-0.284694	0.0293451	decelerated	BUR6	Promoter-binding RNA polymerase II transcription factor that binds TATA-binding protein and participates in preinitiation complex assembly		OG0004238_0	0.173009	0.019254	accelerated	LYS5	Phosphopantetheinyl transferase involved in lysine biosynthesis;; overexpression in a diploid confers increased pseudohyphal growth					OG0001918_orthosnap_0	0.29089	0.0208833	SPC98	Non-tubulin protein subunit of gamma-tubulin small complex involved in microtubule nucleation and spindle organization
OG0004357_orthosnap_0	-0.271708	0.0272141	decelerated	RCE1	Type II CAAX prenyl protease; involved in the proteolysis and maturation of Ras and the a-factor mating pheromone		OG0000698_0	0.171639	0.0229678	accelerated	ARG8	Acetylornithine aminotransferase; involved in arginine and ornithine biosynthesis; null mutant displays decreased biofilm formation, decreased resistance to flucytosine and smaller and smoother colonies when cells were grown on sucrose containing media					OG0003354_orthosnap_0	0.281953	0.0288692	TIM11	Subunit e of mitochondrial F1F0-ATPase
OG0004771_orthosnap_0	-0.271708	0.0272141	decelerated	YHC3	Protein required for the ATP-dependent transport of arginine		OG0003093	0.153939	0.0241541	accelerated	RPA43	Subunit of the RNA polymerase I complex; involved in nucleolar large ribosomal RNA (rRNA) transcription by RNA polymerase I					OG0000039_orthosnap_1	0.275718	0.0234331	PHO23	Component of the Rpd3L histone deacetylase complex
OG0003918_orthosnap_0	-0.265925	0.0225645	decelerated	MME1	Magnesium ion exporter of the mitochondrial inner membrane; involved in magnesium ion homeostasis		OG0003639	0.154387	0.0242395	accelerated	INP53	Polyphosphatidylinositol phosphatase; involved in trans Golgi network-to-early endosome pathway; hyperosmotic stress causes translocation to actin patches;					OG0003846_orthosnap_0	0.275281	0.0375568	LSM8	part of Lsm complex, involved in mRNA decapping and decay
OG0002266_orthosnap_0	-0.265006	0.0216825	decelerated	hypothetical			OG0001584_0	0.156217	0.0245959	accelerated	MIF2	Centromere-binding protein involved in mitotic spindle organization, kinetochore assembly, and chromosome segregation					OG0002679	0.273825	0.0113189	DOM34	Subunit of the Dom34-Hbs1 complex; involved in ribosome disassembly, no-go mRNA decay, nonfunctional rRNA decay, and positive regulation of translation
OG0002032_orthosnap_0	-0.264855	0.0142962	decelerated	UBP10	Ubiquitin-specific protease		OG0001962_0	0.16458	0.0247866	accelerated	RRP12	Protein required for export of the ribosomal subunits; associates with the RNA components of the pre-ribosomes; has a role in nuclear import in association with Pse1p; also plays a role in the cell cycle and the DNA damage response; contains HEAT-repeats					OG0003368_orthosnap_0	0.273815	0.0120623	hypothetical
OG0004031_orthosnap_0	0.26482	0.0171182	accelerated	unknown function			OG0001116_0	0.166798	0.0252226	accelerated	PAC11	Dynein intermediate chain, microtubule motor protein; required for intracellular transport and cell division;					OG0002794	0.27381	0.0228793	TRS20	Subunit of the TRAPPI, TRAPPII, and TRAPPIII complexes that function in ER to Golgi vesicular transport, endosome-to-Golgi traffic, and trafficking of autophagy proteins from the Golgi to pre-autophagosomal structures
OG0002841_orthosnap_0	0.263946	0.0282731	accelerated	TAF13	RNA polymerase II general transcription initiation factor involved in RNA polymerase II pre-initiation complex assembly and transcription by RNA polymerase II;		OG0002037_0	0.158898	0.025912	accelerated	PCD1	8-oxo-dGTP diphosphatase; prevents spontaneous mutagenesis via sanitization of oxidized purine nucleoside triphosphates;Pyrophosphatase with possible roles in Coenzyme A metabolism and DNA repair;					OG0000684_orthosnap_0	0.267318	0.0317166	PEX30	ER-resident protein involved in peroxisomal biogenesis
OG0001345_orthosnap_0	0.263562	0.0139309	accelerated	SWI6	cell wall stress induces phosphorylation by Mpk1p, which regulates Swi6p localization; Transcription cofactor that activates transcription by RNA polymerase II during heat stress		OG0004444_0	0.164857	0.0282757	accelerated	GIM3	Tubulin binding protein involved in cytoplasm-associated proteasomal ubiquitin-dependent protein breakdown, positive regulation of RNA elongation from RNA polymerase II promoter and tubulin complex assembly;					OG0002201	0.265262	0.0179842	hypothetical
OG0001314_orthosnap_0	-0.260754	0.030239	decelerated	SCS7	Sphingolipid alpha-hydroxylase;involved in inositol phosphoceramide metabolism; localizes to endoplasmic reticulum		OG0000502_0	0.164362	0.0301408	accelerated	KIN3	Nonessential serine/threonine protein kinase; possible role in DNA damage response; influences tolerance to high levels of ethanol					OG0002149	0.264045	0.0145964	CAP2	Actin filament binding protein involved in barbed-end actin filament capping and filamentous growth
OG0002382_orthosnap_0	-0.260754	0.030239	decelerated	FEN1			OG0003482	0.151736	0.031449	accelerated	RRP7	Essential protein involved in rRNA processing and ribosome biogenesis;					OG0003686_orthosnap_0	0.261694	0.0207764	SDD2	Protein with a role in apoptosiS
OG0004466_orthosnap_0	0.260463	0.0363591	accelerated	CRP1_XP_014565145.1			OG0002753_0	0.151524	0.0357549	accelerated	hypothetical						OG0001104_orthosnap_0	0.259434	0.0329698	no hit
OG0000133_orthosnap_0	-0.260463	0.0363591	decelerated	GIT1	Glycerophosphodiester and glycerol-3-phosphate transmembrane transporter		OG0003994_0	0.154072	0.0403699	accelerated	VMA4	Subunit E of the V1 domain of the vacuolar H+-ATPase (V-ATPase); V-ATPase is an electrogenic proton pump found throughout the endomembrane system; involved in vacuolar acidification;					OG0000855_orthosnap_0	0.255416	0.0425225	hypothetical
OG0003827_orthosnap_0	-0.259217	0.022013	decelerated	YML079W	biological role is unknown		OG0004625_0	0.174926	0.0409574	accelerated	YPR147C-like	Bifunctional triacylglycerol lipase and short chain ester hydrolase; FP-fusion protein localizes to the cytoplasm and is induced in response to the DNA-damaging agent MMS					OG0002765	-0.25335	0.0153481	CAT5	Protein required for ubiquinone (Coenzyme Q) biosynthesis
OG0003015_orthosnap_0	0.258821	0.0314853	accelerated	POP5	diploid heterozygous null mutant displays increased resistance to heat shock during stationary phase, but decreased resistance during exponential growth		OG0001776_0	0.151393	0.0413774	accelerated	ECM21	Alpha-arrestin, ubiquitin ligase adaptor for Rsp5p; involved in endocytosis					OG0002540	-0.253681	0.0279656	ARO4	catalyzes the first step in aromatic amino acid biosynthesis
OG0004759_orthosnap_0	0.258661	0.029799	accelerated	uncharacterized			OG0003330_0	0.155285	0.0413844	accelerated	THP3	Protein that may have a role in transcription elongation;Nuclear protein involved in mRNA splicing;					OG0002658	-0.258821	0.0314853	NOG1	GTP binding protein involved in assembly of large subunit precursor of preribosome and ribosomal large subunit biogenesis
OG0003795_orthosnap_0	0.25814	0.0253252	accelerated	COY1	involved in Golgi vesicle transport and docking		OG0001068_0	0.188004	0.0419616	accelerated	ERB1	Subunit of the PeBoW complex and the preribosomal complex; binds to the large ribosomal subunit rRNA and is involved in the processing of the rRNA and the biogenesis of the large ribosomal subunit					OG0003151	-0.261386	0.0249747	TMA20	Cytosolic putative RNA-binding protein involved in ribosome biogenesis
OG0002115_orthosnap_0	-0.257395	0.0172786	decelerated	OMS1	Putative S-adenosylmethionine-dependent methyltransferase		OG0003097	0.160829	0.0425452	accelerated	RPA190	Subunit of DNA-directed RNA polymerase I that contributes to RNA polymerase I activity; involved in nucleolar large ribosomal RNA (rRNA) transcription by RNA polymerase I					OG0000936_orthosnap_0	-0.262861	0.0470523	DRE2	Electron transfer protein capable of binding 2 iron, 2 sulfur (2Fe-2S) cluster involved in iron-sulfur cluster assembly
OG0004285_orthosnap_0	-0.256652	0.0208539	decelerated	PTH4	Aminoacyl-tRNA hydrolase involved in mitochondrial translation		OG0004499_0	0.165519	0.042623	accelerated	SOH1	Subunit of the RNA polymerase II mediator complex; involved in regulation of genes involved in DNA repair, recombination, and meiotic gene conversion					OG0001587_orthosnap_0	-0.263125	0.0270876	USO1	Essential protein involved in vesicle-mediated ER to Golgi transport;
OG0002079_orthosnap_0	0.256481	0.035015	accelerated	DUG3	involved in glutathione catabolism,mutants exhibit increased competitive fitness and sensitivity to hyperosmotic stress		OG0002157_0	0.181404	0.0429307	accelerated	MLH3	Protein involved in DNA mismatch repair and meiotic recombination; involved in crossing-over during meiotic recombination;					OG0001711_orthosnap_0	-0.263632	0.0139058	RRP12	Messenger RNA (mRNA) binding protein involved in ribosome biogenesis and maturation of Small SubUnit ribosomal RNA
OG0003161	-0.256481	0.035015	decelerated	CIT1	Mitochondrial citrate synthase involved in citrate metabolism and acetyl-CoA catabolism		OG0003807	0.161277	0.0429504	accelerated	TRS31	Subunit of multiple TRAPP complexes (TRAPPI, TRAPPII, and TRAPPIII); contributes to Rab family guanyl-nucleotide exchange factor activity;					OG0001953	-0.269514	0.023579
OG0002664_orthosnap_0	-0.256063	0.0250618	decelerated	GRX1	Bifunctional glutathione peroxidase and glutathione transferase involved in oxidative stress response		OG0003105	0.218465	0.0451909	accelerated	RPS15	Protein component of the small (40S) ribosomal subunit; involved in nuclear export of rRNA, and translation					OG0001616_orthosnap_0	-0.272637	0.0303774	VMA10	Subunit of V1 peripheral membrane domain of V-ATPase involved in vacuolar acidification
OG0001596_orthosnap_0	-0.255145	0.0255871	decelerated	TKL1	Transketolase involved in the pentose-phosphate shunt		OG0003167_0	0.156818	0.0469365	accelerated	TRP2	Anthranilate synthase; catalyzes the initial step of tryptophan biosynthesis					OG0003394_orthosnap_0	-0.27331	0.0416013	GAD1	Glutamate decarboxylase involved in cellular response to oxidative stress and glutamate catabolism
OG0000975_orthosnap_0	-0.254667	0.0195554	decelerated	COQ4	Protein whose molecular function is unknown; has a role in biosynthesis of ubiquinone (Coenzyme Q);		OG0003721_0	0.153185	0.0470708	accelerated	KAR5	Protein required for nuclear membrane fusion during karyogamy;					OG0000606_orthosnap_0	-0.276786	0.03415	NPY1	NAD+ diphosphatase involved in NADH metabolism
OG0002599_orthosnap_0	-0.254609	0.028986	decelerated	QCR6	Ubiquinol-cytochrome-c reductase subunit of mitochondrial respiratory chain complex III; involved in aerobic respiration and mitochondrial electron transport;		OG0003477	-0.170307	0.0091792	decelerated	no hit						OG0002453	-0.277085	0.0103818	VAS1	Valyl-tRNA synthetase that performs alanyl-tRNA aminoacylation by coupling valine to valyl-tRNA
OG0001776_orthosnap_0	0.254033	0.0248105	accelerated	VPS74	Mannosyltransferase- and phosphatidylinositol-4-phosphate binding protein involved in endoplasmic reticulum unfolded protein response		OG0004092_0	-0.1741	0.0105015	decelerated	HSM3	DNA mismatch repair					OG0003315_orthosnap_0	-0.282793	0.035015	PRP45	Spliceosome-associating protein essential to pre-messenger RNA (mRNA) splicing
OG0004228_orthosnap_0	0.253609	0.0415687	accelerated	PKP2	Mitochondrial protein kinase,involved in carbon utilization, regulation of mitophagy, and negative regulation of pyruvate dehydrogenase activity		OG0004515_0	-0.1606	0.0143286	decelerated	XRS2	DNA repair					OG0000128_orthosnap_1	-0.283836	0.00707229	HNT1	Adenosine monophosphoramidase involved in nucleotide metabolism
OG0001826_orthosnap_0	-0.252648	0.0286098	decelerated	hypothetical			OG0002034_0	-0.244008	0.0185871	decelerated	NCS6	tRNA-binding protein involved in tRNA wobble uridine thiolation and protein urmylation; has a role in invasive growth					OG0002223_orthosnap_0	-0.285557	0.0250496	OAR1	NADPH-specific 3-oxoacyl-[acyl-carrier-protein] reductase; involved in fatty acid metabolism and aerobic respiration
OG0002473_orthosnap_0	-0.251827	0.0406738	decelerated	YMC2	Putative mitochondrial inner membrane transporter; proposed role in oleate metabolism and glutamate biosynthesis;		OG0002486_0	-0.158356	0.0186946	decelerated	PEX8	Subunit of the peroxisomal importomer complex					OG0002170	-0.296253	0.0138182	CPA2	Subunit of carbamoyl phosphate synthetase that catalyzes the synthesis of carbamoyl phosphate from bicarbonate in the arginine biosynthesis pathway
OG0001978_orthosnap_0	-0.251416	0.0293952	decelerated	COX23	Mitochondrial protein with a role in assembly of the respiratory chain complex		OG0002124_0	-0.212799	0.0189782	decelerated	SMC1	DNA repair					OG0002449	-0.29901	0.0412598	no hit
OG0003641_orthosnap_0	0.250728	0.0282518	accelerated	FMP10	Protein whose biological role is unknown; localizes to the mitochondrion in large scale studies		OG0003759	-0.15013	0.0212237	decelerated	CDC37	Essential Hsp90p co-chaperone; cell cycle					OG0002783	-0.300173	0.00862942	INM2	Inositol monophosphatase; involved in biosynthesis of inositol
OG0002766_orthosnap_0	0.250728	0.0282518	accelerated	PWP1	Protein with WD-40 repeats involved in rRNA processing; associates with rDNA chromatin		OG0002043_0	-0.152895	0.0231786	decelerated	DPH2	Protein required for synthesis of diphthamide					OG0002490	-0.300312	0.0318439	MET3	involved in methionine metabolism
							OG0000095_0	-0.163149	0.0260683	decelerated	no hit						OG0003059_orthosnap_1	-0.30143	0.0429601	NOP53	rRNA-binding protein associated with the nuclear exosome and involved in large ribosomal subunit rRNA processing and export from the nucleus
							OG0003465	-0.157458	0.0261398	decelerated	YNL320W	unknown function					OG0001785_orthosnap_0	-0.30951	0.0346367	PDI1	Multifunctional protein disulfide isomerase and protein disulfide oxidoreductase; involved in protein folding
							OG0003248	-0.174106	0.0288736	decelerated	RAD25	DNA repair					OG0002109	-0.314774	0.0490254	no hit
							OG0004634_0	-0.171225	0.0308303	decelerated	COA4	involved in assembly of cytochrome c oxidase					OG0001651_orthosnap_0	-0.322451	0.0303685	LYS1	lysine biosynthesis pathway
							OG0003132	-0.160235	0.0330117	decelerated	PGA3	Putative cytochrome b5 reductase, involved in protein transport					OG0003321_orthosnap_0	-0.32341	0.0173947	ARO80	activates transcription of aromatic amino acid catabolic genes
							OG0003875_0	-0.160166	0.0353993	decelerated	FRE5	Putative iron chelate reductase					OG0000524_orthosnap_0	-0.324176	0.0388671	MDM35
							OG0002366_0	-0.225105	0.0357086	decelerated	PET8	Mitochondrial S-adenosyl-L-methionine transmembrane transporter; required for biotin biosynthesis					OG0002216	-0.325212	0.0153332	GDH3	Glutamate dehydrogenase involved in glutamate biosynthesis
							OG0000725_0	-0.155845	0.0357535	decelerated	LHS1	Chaperone, involved in the unfolded protein response and targeting of post-transational proteins to membranes					OG0003452_orthosnap_0	-0.333164	0.00894402	GCV2	Mitochondrial glycine decarboxylase of the glycine cleavage system which breaks down glycine by oxidative cleavage
							OG0003090	-0.156279	0.0360075	decelerated	ISN1	Inosine 5'-monophosphate (IMP)-specific 5'-nucleotidase; involved in inosine salvage and biosynthesis of nicotinamide riboside					OG0000714_orthosnap_0	-0.337164	0.0316864	OLA1	Cytoplasmic ATPase involved in cellular response to heat
							OG0003607	-0.153131	0.0367475	decelerated	LSM1	Subunit of the LSM1-7-PAT1 complex; binds RNA caps, mRNA, and chromatin; involved in mRNA decapping and decay					OG0002283_orthosnap_1	-0.339417	0.0205196	hypothetical
							OG0003238	-0.14559	0.0368723	decelerated	CDC8	Nucleoside monophosphate and nucleoside diphosphate kinase; functions in the de novo biosynthesis of pyrimidine deoxyribonucleotides					OG0000317_orthosnap_0	-0.349235	0.0495346	RPL29	Subunit of the cytosolic large ribosomal subunit; involved in translation
							OG0001301_0	-0.163452	0.037472	decelerated	CRS1	Cysteinyl-tRNA synthetase					OG0000981_orthosnap_0	-0.368637	0.0381658	RPL18	Subunit of the cytosolic large ribosomal subunit; involved in translation
							OG0002752_0	-0.197086	0.0378202	decelerated	CDC16	Subunit of the anaphase-promoting complex;					OG0002641	-0.377426	0.0206376	RPT2	Proteasome-activating ATPase involved in ubiquitin-dependent protein degradation
							OG0004971_0	-0.169063	0.0393592	decelerated	CAR1	Manganese- and zinc binding arginase involved in ornithine biosynthesis					OG0001657_orthosnap_0	-0.394405	0.0348085	RSA4	Nucleolar protein involved in assembly of large ribosomal subunit
							OG0002202_0	-0.20993	0.0396513	decelerated	FRS2	Cytoplasmic aminoacyl-tRNA hydrolysis activity of phenylalanine-tRNA ligase complex involved in coupling phenylalanine to phenylalanyl-tRNA
							OG0003347	-0.16749	0.0402162	decelerated	GUT1	Glycerol kinase; converts glycerol to glycerol-3-phosphate
							OG0001778_0	-0.153685	0.0435256	decelerated	TTI1	Subunit of the ASTRA complex, involved in chromatin remodeling
							OG0000493_0	-0.150268	0.0437796	decelerated	YOL019W	unknown function
							OG0001905_0	-0.179247	0.044186	decelerated	TGL2	Mitochondrial triglyceride lipase involved in triglyceride catabolism
							OG0003264_0	-0.164469	0.0461211	decelerated	TGL3	Bifunctional triacylglycerol lipase and LPE acyltransferase; involved in lipid metabolism and cell budding
							OG0001654_0	-0.175554	0.0474184	decelerated	MET17	O-acetyl homoserine-O-acetyl serine sulfhydrylase; involved in methionine and cysteine biosynthesis
							OG0001967_0	-0.212839	0.0489975	decelerated	TFB2	Subunit of TFIIH and nucleotide excision repair factor 3 complexes; involved in transcription initiation, required for nucleotide excision repair

## Sheet: GO enrichment
Table S5. RER converge results. Genes that underwent accelerated and decelerated evolution as well as their putative functions (according to SGD). GO enrichment results are shown
Phaffomycetales - accelerated								Pichiales - accelerated								LDT group - accelerated
Biological Process								Biological Process								Biological Process
GO.ID	Term	Annotated	Significant	Expected	weightFisher	p.adj		GO.ID	Term	Annotated	Significant	Expected	weightFisher	p.adj		GO.ID	Term	Annotated	Significant	Expected	weightFisher	p.adj
GO:0032466	negative regulation of cytokinesis	13	2	0.07	0.0055	1		GO:0035999	tetrahydrofolate interconversion	1	1	0	0.0035	1		GO:1903024	positive regulation of ascospore-type pr...	1	1	0	0.0048	1
GO:0048288	nuclear membrane fusion involved in kary...	1	1	0.01	0.0057	1		GO:0042789	mRNA transcription by RNA polymerase II	2	1	0.01	0.0069	1		GO:0048279	vesicle fusion with endoplasmic reticulu...	1	1	0	0.0048	1
GO:0050921	positive regulation of chemotaxis	1	1	0.01	0.0057	1		GO:0001682	tRNA 5'-leader removal	2	1	0.01	0.0069	1		GO:0019265	glycine biosynthetic process by transam…	1	1	0	0.0048	1
GO:0034214	protein hexamerization	1	1	0.01	0.0057	1		GO:0090463	intracellular lysine homeostasis	3	1	0.01	0.0104	1		GO:0007140	male meiotic nuclear division	1	1	0	0.0048	1
GO:0042790	nucleolar large rRNA transcription by RN...	22	2	0.13	0.0068	1		GO:0090464	intracellular histidine homeostasis	3	1	0.01	0.0104	1		GO:0061796	membrane addition at site of mitotic cyt...	1	1	0	0.0048	1
GO:0042450	arginine biosynthetic process via ornith...	3	1	0.02	0.0171	1		GO:0090465	intracellular arginine homeostasis	3	1	0.01	0.0104	1		GO:1902441	protein localization to meiotic spindle ...	1	1	0	0.0048	1
GO:0120011	intermembrane sterol transfer	3	1	0.02	0.0171	1		GO:0071930	negative regulation of transcription inv...	3	1	0.01	0.0104	1		GO:0051415	microtubule nucleation by interphase mic...	1	1	0	0.0048	1
GO:1903380	positive regulation of mitotic chromosom...	3	1	0.02	0.0171	1		GO:0071931	positive regulation of transcription inv...	4	1	0.01	0.0138	1		GO:0070966	nuclear-transcribed mRNA catabolic proce...	2	1	0.01	0.0095	1
GO:0009061	anaerobic respiration	4	1	0.02	0.0227	1		GO:0010845	positive regulation of reciprocal meioti...	4	1	0.01	0.0138	1		GO:0007338	single fertilization	2	1	0.01	0.0095	1
GO:0007601	visual perception	4	1	0.02	0.0227	1		GO:0060304	regulation of phosphatidylinositol depho...	5	1	0.02	0.0172	1		GO:0000212	meiotic spindle organization	4	2	0.02	0.0131	1
GO:0036092	phosphatidylinositol-3-phosphate biosynt...	4	1	0.02	0.0227	1		GO:0006751	glutathione catabolic process	5	1	0.02	0.0172	1		GO:0051354	negative regulation of oxidoreductase ac...	3	1	0.01	0.0142	1
GO:0035621	ER to Golgi ceramide transport	4	1	0.02	0.0227	1		GO:0009249	protein lipoylation	5	1	0.02	0.0172	1		GO:0051298	centrosome duplication	3	1	0.01	0.0142	1
GO:0006538	glutamate catabolic process	5	1	0.03	0.0283	1		GO:1905267	endonucleolytic cleavage involved in tRN...	5	1	0.02	0.0172	1		GO:0045921	positive regulation of exocytosis	3	1	0.01	0.0142	1
GO:1900233	positive regulation of single-species bi...	6	1	0.03	0.0339	1		GO:0034965	intronic box C/D RNA processing	5	1	0.02	0.0172	1		GO:0016075	rRNA catabolic process	18	2	0.09	0.0175	1
GO:0019915	lipid storage	6	1	0.03	0.0339	1		GO:0061408	positive regulation of transcription fro...	6	1	0.02	0.0207	1		GO:0042407	cristae formation	4	1	0.02	0.0189	1
GO:0010922	positive regulation of phosphatase activ...	6	1	0.03	0.0339	1		GO:0060903	positive regulation of meiosis I	6	1	0.02	0.0207	1		GO:0070317	negative regulation of G0 to G1 transiti...	4	1	0.02	0.0189	1
GO:0030836	positive regulation of actin filament de...	7	1	0.04	0.0395	1		GO:0035066	positive regulation of histone acetylati...	7	1	0.02	0.0241	1		GO:1990896	protein localization to cell cortex of c...	4	1	0.02	0.0189	1
GO:0000162	tryptophan biosynthetic process	7	1	0.04	0.0395	1		GO:0000294	nuclear-transcribed mRNA catabolic proce...	7	1	0.02	0.0241	1		GO:0042136	neurotransmitter biosynthetic process	4	1	0.02	0.0189	1
GO:0051016	barbed-end actin filament capping	7	1	0.04	0.0395	1		GO:0055081	monoatomic anion homeostasis	9	1	0.03	0.0308	1		GO:0032790	ribosome disassembly	4	1	0.02	0.0189	1
GO:0006592	ornithine biosynthetic process	8	1	0.05	0.045	1		GO:0042219	cellular modified amino acid catabolic p...	9	1	0.03	0.0308	1		GO:0032515	negative regulation of phosphoprotein ph...	5	1	0.02	0.0236	1
								GO:0044273	sulfur compound catabolic process	9	1	0.03	0.0308	1		GO:0043097	pyrimidine nucleoside salvage	6	1	0.03	0.0282	1
Cellular Component								GO:0043001	Golgi to plasma membrane protein transpo...	10	1	0.03	0.0342	1		GO:0034498	early endosome to Golgi transport	7	1	0.03	0.0328	1
GO.ID	Term	Annotated	Significant	Expected	weightFisher	p.adj		GO:0043171	peptide catabolic process	12	1	0.04	0.0409	1		GO:0000290	deadenylation-dependent decapping of nuc...	7	1	0.03	0.0328	1
GO:0005736	RNA polymerase I complex	13	2	0.07	0.0023	1		GO:0048194	Golgi vesicle budding	12	1	0.04	0.0409	1		GO:0002184	cytoplasmic translational termination	7	1	0.03	0.0328	1
GO:0042641	actomyosin	1	1	0.01	0.0057	1		GO:0009396	folic acid-containing compound biosynthe...	13	1	0.05	0.0443	1		GO:0006888	endoplasmic reticulum to Golgi vesicle-m...	64	2	0.3	0.0356	1
GO:0005712	chiasma	2	1	0.01	0.0114	1		GO:0019538	protein metabolic process	1225	5	4.25	0.0488	1		GO:0006359	regulation of transcription by RNA polym...	8	1	0.04	0.0375	1
GO:0005950	anthranilate synthase complex	2	1	0.01	0.0114	1										GO:0032988	ribonucleoprotein complex disassembly	8	1	0.04	0.0375	1
GO:0097587	MutLgamma complex	2	1	0.01	0.0114	1		Cellular Component								GO:0048280	vesicle fusion with Golgi apparatus	9	1	0.04	0.042	1
GO:0070545	PeBoW complex	3	1	0.02	0.017	1		GO.ID	Term	Annotated	Significant	Expected	weightFisher	p.adj		GO:0031122	cytoplasmic microtubule organization	9	1	0.04	0.042	1
GO:0071958	new mitotic spindle pole body	4	1	0.02	0.0226	1		GO:0061672	glutathione hydrolase complex	2	1	0.01	0.0069	1		GO:0043433	negative regulation of DNA-binding trans...	10	1	0.05	0.0466	1
GO:1990070	TRAPPI protein complex	5	1	0.03	0.0282	1		GO:0005756	mitochondrial proton-transporting ATP sy...	2	1	0.01	0.0069	1
GO:1990071	TRAPPII protein complex	6	1	0.03	0.0337	1		GO:0033309	SBF transcription complex	2	1	0.01	0.0069	1		Cellular Component
GO:1990072	TRAPPIII protein complex	6	1	0.03	0.0337	1		GO:0000417	HIR complex	3	1	0.01	0.0103	1		GO.ID	Term	Annotated	Significant	Expected	weightFisher	p.adj
GO:0016272	prefoldin complex	6	1	0.03	0.0337	1		GO:0030907	MBF transcription complex	3	1	0.01	0.0103	1		GO:0032545	CURI complex	1	1	0.01	0.0055	1
GO:0030479	actin cortical patch	54	2	0.31	0.037	1		GO:0005655	nucleolar ribonuclease P complex	6	1	0.02	0.0206	1		GO:0000923	equatorial microtubule organizing center	2	1	0.01	0.011	1
GO:0000795	synaptonemal complex	7	1	0.04	0.0392	1		GO:0000172	ribonuclease MRP complex	7	1	0.02	0.024	1		GO:1990533	Dom34-Hbs1 complex	2	1	0.01	0.011	1
GO:0000221	vacuolar proton-transporting V-type ATPa...	7	1	0.04	0.0392	1		GO:0005797	Golgi medial cisterna	7	1	0.02	0.024	1		GO:0008275	gamma-tubulin small complex	2	1	0.01	0.011	1
								GO:0005773	vacuole	311	2	1.08	0.0241	1		GO:0055037	recycling endosome	2	1	0.01	0.011	1
Molecular Function								GO:0000221	vacuolar proton-transporting V-type ATPa...	10	1	0.03	0.0341	1		GO:0090619	meiotic spindle pole	2	1	0.01	0.011	1
GO.ID	Term	Annotated	Significant	Expected	weightFisher	p.adj										GO:0005814	centriole	2	1	0.01	0.011	1
GO:0008413	8-oxo-7,8-dihydroguanosine triphosphate ...	1	1	0.01	0.0051	0.9928		Molecular Function								GO:0034066	Ric1-Rgp1 guanyl-nucleotide exchange fac...	2	1	0.01	0.011	1
GO:0034485	phosphatidylinositol-3,4,5-trisphosphate...	1	1	0.01	0.0051	0.9928		GO.ID	Term	Annotated	Significant	Expected	weightFisher	p.adj		GO:0034456	UTP-C complex	3	1	0.02	0.0164	1
GO:0052658	inositol-1,4,5-trisphosphate 5-phosphata…	1	1	0.01	0.0051	0.9928		GO:0030272	5-formyltetrahydrofolate cyclo-ligase ac...	1	1	0	0.0029	1		GO:0005956	protein kinase CK2 complex	3	1	0.02	0.0164	1
GO:0052659	inositol-1,3,4,5-tetrakisphosphate 5-pho…	1	1	0.01	0.0051	0.9928		GO:0000171	ribonuclease MRP activity	2	1	0.01	0.0059	1		GO:0005827	polar microtubule	4	1	0.02	0.0218	1
GO:0003992	N2-acetyl-L-ornithine:2-oxoglutarate 5-a...	1	1	0.01	0.0051	0.9928		GO:0004044	amidophosphoribosyltransferase activity	2	1	0.01	0.0059	1		GO:0005845	mRNA cap binding complex	4	1	0.02	0.0218	1
GO:1990640	inositol-2,4,5-triphosphate 5-phosphatas.	1	1	0.01	0.0051	0.9928		GO:0004526	ribonuclease P activity	3	1	0.01	0.0088	1		GO:1990070	TRAPPI protein complex	5	1	0.03	0.0272	1
GO:1990648	inositol-4.5,6-triphosphate 5-phosphatas…	1	1	0.01	0.0051	0.9928		GO:0008242	omega peptidase activity	4	1	0.01	0.0117	1		GO:1990071	TRAPPII protein complex	5	1	0.03	0.0272	1
GO:1990649	inositol-1,2,4,5-tetrakisphosphate 5-pho…	1	1	0.01	0.0051	0.9928		GO:0003712	transcription coregulator activity	49	3	0.14	0.0206	1		GO:1990072	TRAPPIII protein complex	5	1	0.03	0.0272	1
GO:1990650	inositol-2,4,5,6-tetrakisphosphate 5-pho…	1	1	0.01	0.0051	0.9928		GO:0070273	phosphatidylinositol-4-phosphate binding	14	1	0.04	0.0404	1		GO:1990726	Lsm1-7-Pat1 complex	6	1	0.03	0.0326	1
GO:1990651	inositol-1,2,4,5,6-pentakisphosphate 5-p…	1	1	0.01	0.0051	0.9928		GO:0003714	transcription corepressor activity	16	1	0.05	0.046	1		GO:0090726	cortical dynamic polarity patch	7	1	0.04	0.0379	1
GO:0030487	inositol-4.,5-bisphosphate 5-phosphatase …	1	1	0.01	0.0051	0.9928										GO:0005813	centrosome	7	1	0.04	0.0379	1
GO:0004445	inositol-polyphosphate 5-phosphatase act...	1	1	0.01	0.0051	0.9928										GO:0012507	ER to Golgi transport vesicle membrane	8	1	0.04	0.0432	1
GO:0004115	3',55'-cyclic-AMP phosphodiesterase activ…	2	1	0.01	0.0102	1										GO:0000276	mitochondrial proton-transporting ATP sy...	9	1	0.05	0.0485	1
GO:0004439	phosphatidylinositol-4,5-bisphosphate 5-…	2	1	0.01	0.0102	1
GO:0043812	phosphatidylinositol-4-phosphate phospha...	2	1	0.01	0.0102	1										Molecular Function
GO:0004049	anthranilate synthase activity	2	1	0.01	0.0102	1										GO.ID	Term	Annotated	Significant	Expected	weightFisher	p.adj
GO:0004587	ornithine-oxo-acid transaminase activity	2	1	0.01	0.0102	1										GO:0008453	alanine-glyoxylate transaminase activity	1	1	0	0.0049	1
GO:0004438	phosphatidylinositol-3-phosphate phospha...	3	1	0.02	0.0153	1										GO:1990738	pseudouridine 5'-phosphatase activity	1	1	0	0.0049	1
GO:0043813	phosphatidylinositol-3,5-bisphosphate 5-…	3	1	0.02	0.0153	1										GO:0004760	serine-pyruvate transaminase activity	1	1	0	0.0049	1
GO:0008142	oxysterol binding	4	1	0.02	0.0203	1										GO:0043015	gamma-tubulin binding	2	1	0.01	0.0098	1
GO:0070180	large ribosomal subunit rRNA binding	6	1	0.03	0.0303	1										GO:0004865	protein serine/threonine phosphatase inh...	3	1	0.01	0.0146	1
GO:0015248	sterol transporter activity	6	1	0.03	0.0303	1										GO:0000339	RNA cap binding	4	1	0.02	0.0195	1
GO:1990841	promoter-specific chromatin binding	6	1	0.03	0.0303	1										GO:0030291	protein serine/threonine kinase inhibito...	5	1	0.02	0.0243	1
GO:0070300	phosphatidic acid binding	7	1	0.04	0.0353	1										GO:0003747	translation release factor activity	6	1	0.03	0.029	1
GO:0035091	phosphatidylinositol binding	62	2	0.32	0.0432	1										GO:0004860	protein kinase inhibitor activity	7	1	0.03	0.0338	1
																GO:0035064	methylated histone binding	8	1	0.04	0.0386	1
																GO:0043539	protein serine/threonine kinase activato...	8	1	0.04	0.0386	1
