# Supplementary material for: Diverse signatures of convergent evolution in cactus-associated yeasts
Source: PLoS Biol. 2024 Sep 23;22(9):e3002832. doi: 10.1371/journal.pbio.3002832 (PMC11449361; doi:10.1371/journal.pbio.3002832)
Supplement: S6 Table — Putative genes from each orthogroup were identified after a BLASTp search against the nr NCBI database using Saccharomyces (taxid:4930) as the reference. When no hit was obtained for S. cerevisiae, a BLASTp against the entire nr database was performed instead. (XLSX) [file pbio.3002832.s013.xlsx]

## Sheet: Folha1
Table S6. Results of positive selection analyses from branch-site tests using PAML and absREL for the five cactophilic datasets understudy (Tortispora, Pichia A, Pichia B, Starmera and Phaffomyces). Putative genes from each orthogroup were identified after a BLASTp search against the nr NCBI database using Saccharomyces (taxid:4930) as the reference. When no hit was obtained for S. cerevisiae, a …
Tortispora Dataset						PichiaA Dataset						PichiaB Dataset						Phaffomyces Dataset						Starmera Dataset
Orthogroup	p-value (absREL)	Gene	Putative function / pathway	Function in Fig. 6		Orthogroup	p-value (absREL)	Gene	Putative function / pathway	Function in Fig. 6		Orthogroup	p-value (absREL)	Gene	Putative function / pathway	Function in Fig. 6		Orthogroup	p-value (absREL)	Gene	Putative function / pathway	Function in Fig. 6		Orthogroup	p-value (absREL)	Gene	Putative function / pathway	Function in Fig. 6
OG0000166	0	SSC1	Heat shock protein	HEAT STRESS		OG0000286	4e-05	Uric acid-xanthine permease				OG0000331	0.00678	ASG1	Stress response			OG0000397	1e-05	RPL2B	Translation			OG0000614	0	CDA2	Chitin deacetylase; Biosynthesis ascospore cell wall	CHITIN METAB
OG0000208	0.00688	RPP1A	Translation			OG0000314	0	GVP36	Adaptation to varying nutrient concentrations			OG0000334	0	CLN3	Cell cycle			OG0000609	0	GND1	Pentose phosphate pathway			OG0000740	0	IRC15	Microtubule nucleation and anchoring, attachment of mitotic spindle microtubules to the kinetochore, and positive regulation of mitotic cell cycle
OG0000363	0.02262	RPS6B	Translation			OG0000380	0.0005	RPL9B	Translation			OG0000343	0.0008	HSP60	Heat shock	HEAT STRESS		OG0000634	0.00048	dioxygenase				OG0000971	0	CHS2	Chitin synthesis	CHITIN METAB
OG0000453	0.00022	DUF1749				OG0000421	2e-05	POX1	Fatty acid metabolism			OG0000380	0	RPL9B	Translation			OG0000740	0	LPD1	Metabolism of 2-oxoglutarate, pyruvate, and several amino acids			OG0001672	2e-05	DHH1	Translation
OG0000733	0	FSF1	Iron homeostasis			OG0000476	9e-05	hypothetical				OG0000476	0.00435	hypothetical				OG0000921	0.00033	MRPL11	Mitochondrial translation			OG0001688	0.01322	PEX3	Protein targetting to peroxisome
OG0000964	0.00018	LSC2	TCA cycle			OG0000491	0	YOX1	Transcription			OG0000571	0.0001	PMT4	protein O-linked glycosylation, mannosylation; cell wall integrity;target for new antifungals	CELL WALL INT		OG0001178	0.00016	ERG1	Ergosterol biosynthesis	ERGOSTEROL BIO		OG0001806	3e-05	RPO31	tRNA transcription
OG0001017	0.00014	RPL28	Translation			OG0000517	0	RAD4	DNA repair			OG0000614	0.02829	CDA2	Chitin deacetylase; Biosynthesis ascospore cell wall	CHITIN METAB		OG0001183	0	GCD7	Translation			OG0001808	0.00011	GLK1	Hexose metabolism
OG0001268	1e-05	PYC2	Gluconeogenesis			OG0000545	0	MUP3	Methionine import			OG0000688	0.04437	IRC5	Mitotic recombination			OG0001414	0.01135	TYR1	Tyrosine biosynthesis			OG0001928	0	RNA14	Pre-mRNA processing, mRNA polyadenylation, and response to DNA damage
OG0001420	5e-05	RPL19B	Translation			OG0000591	0	SLC12A	Glycerophospholipid biosynthesis			OG0000721	0.00956	PMC1	Cellular calcium ion homeostasis			OG0001430	0.00471	TUL1	Ubiquitin-dependent protein catabolism			OG0001935	1e-05	ERG26	Ergosterol biosynthesis	ERGOSTEROL BIO
OG0001462	0.01175	RRP15	Transcription			OG0000614	0	CDA2	Chitin deacetylase; Biosynthesis ascospore cell wall	CHITIN METAB		OG0000737	0	FAA4	Fatty acyl-CoA metabolism and long-chain fatty acid import; sphingoid transport			OG0001444	5e-05	SMN1	Putative AMP hydrolase			OG0001946	0.00017	RPN6	Protein catabolism and proteasome assembly
OG0001876	0.0045	EFB1	Translation			OG0000616	0.00136	YDC1	Sphingolipid metabolism			OG0000778	0.01675	MPD1	Protein folding			OG0001476	6e-05	LTV1	Ribosome biogenesis; oxidative and osmotic stress			OG0001951	0.02277	PRP10	Spliceosome assembly
OG0001986	0.0001	RPT5	Proteasome			OG0000662	0.0009	AGX1	Glycine biosynthesis			OG0000844	0.00742	ALR2	Cation transmembrane transporter that moves magnesium ions			OG0001540	0.00022	RRP4	Exosome			OG0002098	1e-05	NOP9	Translation
OG0002010	0.00051	RLI1	Ribosome biogenesis			OG0000673	0.00049	CHS3	Chitin synthase; Cell wall biosynthesis	CHITIN METAB		OG0000860	0.01263	XRN1	rRNA and snoRNA processing			OG0001544	0.00249	ELP3	Transcription			OG0002104	0.00068	EFG1	Ribosome biogenesis
OG0002173	1e-05	HSC82	Hsp90 chaperone; proteasome assembly, telomere maintenance, response to heat	HEAT STRESS		OG0000688	5e-05	IRC5	Mitotic recombination			OG0000880	0.03908	UTR2	Chitin transglycosylase;chitin metabolism and cell wall organization	CHITIN METAB		OG0001630	0.00344	DUF866				OG0002146	0.00054	NOG1	Translation
OG0002236	0.01721	RPL32	Translation			OG0000699	2e-05	PPR1	De novo pyrimidine biosynthesis			OG0000887	0.02045	SYP1	Actin cortical patch assembly and septin cytoskeleton organization			OG0001682	0	GSF2	Protein folding and ubiquitin-dependent ERAD pathway			OG0002150	0	ADE6	De novo' purine nucleotide biosynthesis
OG0002300	0.02111	CDC8	Biosynthesis of pyrimidine deoxyribonucleotides			OG0000721	0	PMC1	Cellular calcium ion homeostasis			OG0000890	1e-05	YRA1	mRNA export from the nucleu			OG0001773	0.00174	ABP1				OG0002182	2e-05	COQ5	Ubiquinone (Coenzyme Q) biosynthesis
OG0002312	2e-05	ZUO1	Translation			OG0000741	4e-05	BRO1	Ubiquitin-dependent catabolism via the multivesicular body sorting pathway			OG0000948	0.02076	TUM1	tRNA wobble uridine modification			OG0001796	6e-05	CDC33	Translation			OG0002191	0	RPS24A	Translation
OG0002338	0.00159	MED8	Transcription			OG0000750	4e-05	SLM5	Mitochondrial asparaginyl-tRNA synthetase			OG0000959	0	MAS2	Protein targetting to the mitochondrion			OG0001965	0.00013	TRM1	tRNA methylation			OG0002208	0.01487	HOM6	Methionine and threonine biosynthesis
OG0002455	0.0008	DUF1014				OG0000767	0	YBR096W	Uncharacterized			OG0001083	0.00011	YHR020W	Prolyl-tRNA aminoacylation			OG0001995	0	PBR1	Putative oxidoreductase			OG0002214	0.005	RPA135	Transcription
OG0002457	0.00042	RPT4	proteasome regulatory particle assembly; nucleotide-excision repair			OG0000782	0	PTA1	transcription termination, and tRNA processing			OG0001106	0.0039	STE23	Mitochondrial protein processing and peptide mating pheromone maturation			OG0002121	0	NOP2	rRNA methylation			OG0002217	0.00015	FMP27	Unknown function
OG0002533	0	RPS2	Translation			OG0000853	1e-05	CCC2	Copper ion export and iron homeostasis			OG0001164	0.00906	NIP1	Assembly of preinitiation complex and start codon selection			OG0002133	0	PEX14	Peroxisome			OG0002222	0	RPA190	Transcription
OG0002593	0.00821	DBF2	regulation of nuclear division and cytokinesis			OG0000855	0.00127	SCJ1	protein folding			OG0001174	0	FUN12	Translation			OG0002172	0	SLY1	ER/Golgi vesicle trafficking			OG0002231	1e-05	KEL3	Unknown function
OG0002600	0	RPS0A	Translation			OG0000931	0	MRS6	ER to Golgi vesicle-mediated transport			OG0001195	6e-05	ATM1	Transport of Fe/S clusters to cytosol			OG0002176	0	TSR3	pre-rRNA processing			OG0002237	0.00936	hypothetical
OG0002656	0	YFH1	Glutathione metabolism, and iron homeostasis			OG0000934	0	MTR10	Protein and RNA import to the nucleus			OG0001207	0.01054	PAM18	Protein import into mitochondrial matrix			OG0002179	0.00109	SNU114	Generation of the catalytic spliceosome			OG0002256	0	Anthranilate synthase, tryptophan biosynthesis
OG0002669	0.01805	SAM2	Methionine metabolism			OG0000935	0.00849	COG4	vesicle transport			OG0001237	0.0053	RPC37	Translation			OG0002197	0	CIR1	Oxidative stress response			OG0002265	0.00336	MRPL31	Component of the large subunit of the mitochondrial ribosome
OG0002691	0.02761	GDH1	Glutamate biosynthesis			OG0000959	0.00084	MAS2	Mitochondrion protein targetting			OG0001240	0.00024	VAC8	Protein localization to membranes and assembly of autophagosome			OG0002202	0.00127	ICP55	Mitochondrial protein processing and protein stabilization			OG0002269	2e-05	RLP24	Translation
OG0002731	0.03393	RPS14A	Translation			OG0000991	0.00065	NFS1	Iron-sulfur cluster assembly, tRNA thio-modification and tRNA wobble uridine modification			OG0001260	0	no significant hit				OG0002219	0	PET112	Mitochondrial translation			OG0002290	0.0103	SUP45	Translation
OG0002737	0.0017	RPL3	Translation			OG0001000	0.02276	KAP122	Protein import into nucleus and regulation of cell size			OG0001263	0.00164	YDR341C				OG0002235	1e-05	FIP1	mRNA polyadenylation and pre-mRNA cleavage			OG0002294	0	COX6	Subunit of the mitochondrial respiratory chain complex IV
OG0002809	0.04766	RIB7	Riboflavin biosynthesis			OG0001028	0	LRO1	Lipid storage, phospholipid homeostasis, and metabolism of ceramides and triglycerides			OG0001268	0	PYC2	Gluconeogenesis			OG0002241	0.00112	MAK16	Ribosomal subunit biogenesis			OG0002374	0	Transcription elongation factor S-II
OG0002818	0	GAR1	modification and cleavage of the 18S pre-rRNA			OG0001029	0	PEX6	Replicative cell aging and the recycling of peroxisome targeting sequence receptors			OG0001280	0.03273	no significant hit				OG0002271	0	CCT3	Protein folding			OG0002379	0.0231	hypothetical
OG0002835	0.02024	TAL1	Pentose phosphate pathway			OG0001032	0	RIO2	rRNA processing and activation of RNA import into the nucleus			OG0001303	0	INO1	Myo-inositol biosynthesis			OG0002276	0.00154	TRM8	tRNA methylation			OG0002393	1e-05	ERG13	Ergosterol biosynthesis	ERGOSTEROL BIO
OG0002952	0.0416	CIA1	Component of cytosolic iron-sulfur protein assembly (CIA) machinery			OG0001043	0.00019	YIL108W	Putative metalloendopeptidase			OG0001319	0.01719	STE20	Pheromone response, pseudohyphal/invasive growth, vacuole inheritance, down-regulation of sterol uptake			OG0002290	0	SUP45	Translation			OG0002401	0	ERF2	Palmitoylation and protein-membrane targeting
OG0003163	0.00239	MPC3	Mitochondrial pyruvate transmembrane transport			OG0001049	0	RPN9	Ubiquitin-dependent protein degradation			OG0001332	0	no significant hit				OG0002318	0	DBP5	Cellular response to heat stress	HEAT STRESS		OG0002418	0	Triosephosphate isomerase
OG0003188	9e-05	ESS1	Transcription			OG0001076	0	TRP5	Tryptophan biosynthesis			OG0001334	0.00016	no significant hit				OG0002326	0	YMR027W	Metal-dependent phosphatase			OG0002598	0	putative allantoinase
OG0003385	0.00298	uncharacterized				OG0001091	0	SPE1	Polyamine biosynthesis			OG0001391	1e-05	AMS1	Mannose catabolic process;			OG0002333	0	MHR1	Mitochondrial translation			OG0002615	0	PCT1	involved in phosphatidylcholine biosynthesis and the CDP-choline pathway
OG0003684	0.0146	hypothetical				OG0001100	4e-05	YPR108W-A	Putative protein of unknown function			OG0001490	0.00767	RFC5	Sister chromatid cohesion and leading strand elongation			OG0002334	9e-05	SUR2	Sphingolipid biosyntheis			OG0002637	0.00047	TPA1	Translation
OG0003702	0	VFA1	Vacuolar sorting			OG0001109	0	ZWF1	Pentose phosphate pathway			OG0001509	0	LEU1	Leucine biosynthesis			OG0002335	0.00091	ATP5	ATP synthase			OG0002642	0.00056	DNM1	Localization, organization, fission, and inheritance of mitochondria
OG0003974	0.00417	INM2	Biosynthesis of inositol			OG0001124	4e-05	SIP3	Sterol transport	ERGOSTEROL BIO		OG0001585	0.00018	ODC2	Export of oxodicarboxylic acids from the mitochondrial matrix to the cytoplasm			OG0002343	0.00157	TSR2	pre-rRNA processing			OG0002662	0	DLD2	Lactate catabolism
						OG0001132	0	PSD2	Phosphatidylcholine biosynthesis			OG0001613	0.00444	SER1	Serine and glycine biosynthesis			OG0002347	0	ARO4	Chorismate biosynthesis			OG0002751	0	YEF3	Translation
						OG0001153	0	IRE1	ER stress			OG0001663	0.00719	ATP16	Transcription in the mitochondrion			OG0002349	0.0001	CYC1	Electron carrier of the mitochondrial inter membrane space			OG0002761	1e-05	Nucleolar complex protein 4
						OG0001159	0.02845	VRL1	Unknown function, induced by heat			OG0001684	0	CBF1	Transcription			OG0002353	0.00026	STE4	Signaling protein for pheromone-dependent signal transduction			OG0002798	0.02723	PRO1	Proline biosynthesis
						OG0001162	0	CYC8	Transcription			OG0001718	0.00028	HRP1	mRNA polyadenylation and DNA damage checkpoint			OG0002381	0.01472	RPT3	Proteasome			OG0002805	0.00533	tryptophan--tRNA ligase
						OG0001178	0.00021	ERG1	Ergosterol biosynthesis	ERGOSTEROL BIO		OG0001752	0	ICL1	Glyoxylate cycle			OG0002386	0.00011	BUD7	Chitin biosynthesis	CHITIN METAB		OG0002946	0.03172	MTC6	Unknown function
						OG0001195	0	ATM1	Transport of Fe/S clusters to cytosol			OG0001768	0	LYS9	Lysine biosynthesis			OG0002413	0	VHC1	Potassium homeostasis and salt tolerance			OG0002970	0.00563	RHO3	Activation of exocytosis, upregulation of actin cable assembly, and actin cytoskeleton polarity
						OG0001202	0	PRP46	NineTeen Complex (NTC) and spliceosome			OG0001773	0.00173	ABP1	Actin-binding protein			OG0002417	0	HEM13	Biosynthesis of heme			OG0003063	0.00054	RIB4	Riboflavin biosynthesis
						OG0001210	0	MRM2	rRNA methylation			OG0001788	0	UBC12	Protein neddylation			OG0002438	9e-05	RPS17B	Translation			OG0003123	0.00499	HST4	Cellular response to biotin starvation, histone deacetylation, mRNA transcription and subtelomeric heterochromatin assembly
						OG0001236	0	PKC1	Protein kinase C; cell wall organization	CELL WALL INT		OG0001922	0	GDH2	Nitrogen metabolism			OG0002448	0	TOM22	Import of mitochondrially directed protein			OG0003237	0.00143	DOT5
						OG0001240	1e-05	VAC8	Protein localization to membranes and assembly of autophagosome			OG0001957	0.02296	MIL1	Vesicle cargo loading			OG0002459	0	MRPL40	Translation			OG0003273	0	NAB2	mRNA export and poly(A) tail length control
						OG0001243	0	NOC3	Ribosome biogenesis			OG0001996	0	UBP10	Telomeric chromatin silencing and DNA repair			OG0002479	5e-05	RPL16A	Translation			OG0003335	0.00061	ERV2	Protein folding in endoplasmic reticulum
						OG0001250	0.00023	PLC1	Phospholipid catabolism, protein localization to the kinetochore, and signal transduction related to filamentous growth			OG0002008	0.01194	TSA1	Cellular redox homeostasis and response to oxidative stres			OG0002480	0	DBP3	rRNA processing			OG0003475	0.00764	Phosphoglycerate mutase-like protein AT74H
						OG0001265	0.0003	RQC1	Ubiquitin-dependent degradation of aberrant translation products			OG0002010	0.01361	RLI1	Ribosome biogenesis			OG0002487	0.0067	ARG7	Arginine biosynthesis			OG0003500	0.00548	Zinc finger RNA-binding protein
						OG0001270	5e-05	NCR1	Sphingolipid metabolism and sterol transport	ERGOSTEROL BIO		OG0002029	0	DUR12	Allantoin degradation			OG0002492	0	TIF5	Translation			OG0003540	0	DNA 3'-phosphatase
						OG0001288	0.01166	NOP7	Ribosome biogenesis			OG0002033	0	PIM1	Chaperone-mediated protein complex assembly, protein quality control for misfolded or incompletely synthesized proteins, and regulation of mitochondrial DNA metabolism			OG0002501	0	CDS1	Phospholipid metabolism			OG0003615	0	Midasin
						OG0001306	1e-05	SNC2	vesicle transport			OG0002035	0	KIN1	Exocytosis			OG0002503	0.00012	HEM2	Biosynthesis of heme			OG0003782	0	GDS1	Aerobic respiration
						OG0001313	1e-05	SEC61	Co-translational import of proteins into the endoplasmic reticulum (ER)			OG0002062	0.0001	MCM7	DNA replication			OG0002546	0.00629	LSM1	mRNA decapping and decay			OG0003787	0.01721	hypothetical
						OG0001331	0.0001	SPT14	Glycosylphosphatidylinositol (GPI) biosynthesis; biogenesis of cell wall proteins	CELL WALL INT		OG0002068	0	FAS1	Long-chain fatty acid biosynthesis			OG0002559	0.00096	CCT5	Protein folding			OG0003793	0.03868	YAT1	Carnitine metabolism
						OG0001342	0	VVS1	Vacuolar transmembrane transporter			OG0002134	0.00152	SSZ1	Hsp70; pleiotropic drug resistance			OG0002566	0.00012	RKI1	Pentose phosphate pathway			OG0003820	0.00015	MCK1	Protein phosphorylation and breakdown; DNA repair; involved in in ascospore formation and the cellular response to heat and salt stress	HEAT STRESS
						OG0001343	0	NAT1	Cell cycle progression, heat-shock resistance, mating, sporulation, telomeric silencing and early stages of mitophagy			OG0002136	3e-05	GRS1	Termination of transcription			OG0002575	0	ELP2	Protein urmylation and regulation of transcription			OG0003821	0.03516	hypothetical
						OG0001345	3e-05	CHS5	Cell wall chitin catabolic process	CHITIN METAB		OG0002225	0	RPS15	Translation			OG0002613	0.00024	SUI2	Translation			OG0003830	0	COR1	Cellular respiration
						OG0001354	0	COQ1	Biosynthesis of ubiquinone			OG0002227	0.0006	OPI10	Phospholipid biosynthesis			OG0002633	0.00227	SEC18	Vesicular transport between ER and Golgi			OG0004064	0.03323	hypothetical
						OG0001399	0	AIM10	Putative prolyl-tRNA synthetase;null mutant is heat sensitive	HEAT STRESS		OG0002252	0.0068	DMA2	Septin ring assembly and organization, and the mitotic spindle orientation checkpoint			OG0002642	3e-05	DNM1	Localization, organization, fission, and inheritance of mitochondria			OG0004149	9e-05	CHO2	Choline biosynthesis
						OG0001407	0	IRR1	Sister chromatid cohesion during mitosis and meiosis			OG0002284	0.01928	CEG1	mRNA processing			OG0002644	0	RPL24B	Translation			OG0004516	0	YOP1	Vesicle mediated transport
						OG0001409	0	APL6	Transport of alkaline phosphatase to the vacuole			OG0002320	0.03971	LEO1	Histone methylation			OG0002652	0	ADE1	Biosynthesis of purine nucleotides			OG0004630	8e-05	hypothetical
						OG0001413	0.00011	SEC62	Posttranslational translocation of proteins to the ER			OG0002322	0.00122	KSP1	TOR signaling cascade			OG0002659	0.00133	hypothetical				OG0004695	0.0004	hypothetical
						OG0001435	2e-05	EXO1	DNA repair			OG0002340	0.01375	MOT1	Transcription			OG0002663	0.01368	YOP1	Vesicle-mediated transport,			OG0004702	0	hypothetical
						OG0001444	2e-05	SMN1	Putative AMP hydrolase			OG0002350		FPR3	Meiotic recombination checkpoint signaling and nucleosome assembly			OG0002683	2e-05	SFM1	rRNA processing and ribosome biogenesis			OG0004709	0.01927	DAS1	Targeting proteins for degradation by the proteasome
						OG0001450	1e-05	SAC6	Actin filament organization and formin-nucleated actin cable assembly			OG0002371	2e-05	SDH2	Cellular respiration, the tricarboxylic acid cycle, and mitochondrial electron transport			OG0002697	0	SPN1	Transcription			OG0004715	0.00125	hypothetical
						OG0001500	0	NRD1	Transcription termination			OG0002385	0	SCP160	mRNA localization, chromatin silencing at silent mating type cassette and telomere, chromosome seggregation and pheromone dependent signal transduction			OG0002700	0	POR1	Apoptosis, redox homeostasis, DNA transport, and mitochondrion organization			OG0004735	0	SEG1	Eisosome assembly
						OG0001505	0	SRP54	Cotranslational protein targeting to endoplasmic reticulum			OG0002413	0.00023	VHC1	Potassium homeostasis and salt tolerance			OG0002742	3e-05	GYP1	Involved in vesicle-mediated transport
						OG0001507	0	CDC24	Cellular bud site selection			OG0002438	3e-05	RPS17B	Translation			OG0002765	0	MSS51	Assembly of mitochondrial respiratory chain complex IV
						OG0001509	0	LEU1	Leucine biosynthesis			OG0002448	0.00051	TOM22	Import of mitochondrially directed protein			OG0002769	0.00013	PRE4	Proteasome
						OG0001513	0	PPE1	Component of the small subunit of the mitochondrial ribosome			OG0002452	0.00015	CAP1	Actin filament capping			OG0002780	0	BDF1	Transcription, chromatin remodeling, chromatin silencing and DNA repair
						OG0001515	0	AMN1	Mitotic cell cycle checkpoint			OG0002459	0	MRPL40	Translation in the mitochondrion			OG0002806	0.00021	BRX1	rRNA processing and maturation
						OG0001523	0	VPS35	Transport of membrane-bounded vesicles from endosomes back to the trans-Golgi			OG0002473	0.00543	no significant hit				OG0002816	0.00369	TAD2	tRNA modification
						OG0001533	0	NMA1	NAD biosynthesis			OG0002479	9e-05	RPL16A	Translation			OG0002826	0.00031	PRI1	DNA synthesis and double-strand break repair
						OG0001543	0.00054	RRP36	rRNA processing			OG0002502	0.00064	NTH1	Trehalase; involved in cellular response to desiccation and trehalose catabolism; thermotolerance	THERMOTOLERANCE		OG0002835	0	TAL1	Pentose phosphate pathway
						OG0001552	0	PPT1	Protein serine/threonine phosphatase; regulates Hsp90 chaperone			OG0002540	0	PHB1	Protein folding, replicative cell aging, negative regulation of proteolysis, mitochondrial morphogenesis and inheritance, and organization of the inner mitochondrial membrane			OG0002856	1e-05	MTO1	Post-transcriptional modification of a uridine in position 34 of a mitochondrial transfer RNA (tRNA)
						OG0001566	0	CDC19	Glycolysis			OG0002578	0.01528	LAF1	Ergosterol transport	ERGOSTEROL BIO		OG0002881	0.00315	RPL37B	Translation
						OG0001572	0.00399	MON1	Membrane tethering and fusion events at late endosome and vacuole			OG0002584	0.01512	ECM16	Ribosome biogenesis			OG0002887	0.0002	QRI7	tRNA modification
						OG0001585	0.00059	ODC2	Export of oxodicarboxylic acids from the mitochondrial matrix to the cytoplasm			OG0002594	0	hypothetical				OG0002967	0	URA6	De novo' pyrimidine biosynthesis
						OG0001623	5e-05	DCP2	mRNA processing			OG0002595	0.04507	MCM6	DNA replication			OG0003006	0.01613	YER010C	Bifunctional HMG aldolase/oxaloacetate decarboxylase
						OG0001631	0	FPK1	Phospholipid translocation			OG0002611	0	hypothetical				OG0003072	0.01876	IMG1	Mitochondrial ribosomal subunit
						OG0001639	8e-05	IBA57	Protein maturation via incorporation of iron-sulfur clusters			OG0002613	0.00568	SUI2	Translation			OG0003082	0.00414	KCH1	Mating
						OG0001651	0	UTP10	rDNA transcription and rRNA processing			OG0002626	0.00212	hypothetical				OG0003098	0	SCD6	Translation
						OG0001657	0	RIA1	Ribosome assembly			OG0002627	0.00069	no significant hit				OG0003124	0	HAC1	Regulation of the unfolded protein response
						OG0001660	0.00157	TPO3	Spermine transmembrane transporter			OG0002634	6e-05	no significant hit				OG0003224	0.00011	SLX8	DNA damage and telomere maintenance
						OG0001662	0	RPT2	rRNA decay, proteasome regulatory particle assembly, protein complex localization			OG0002651	0.02735	MSS4	Ascospore-type prospore assembly and phosphatidylinositol phosphate biosynthesis			OG0003253	0.01028	ZRG17	Endoplasmic reticulum zinc transport
						OG0001682	0.00179	GSF2	Secretion of certain hexose transporters, including Gal2			OG0002709	0.0166	SKN7	Regulation of cell size, osmotic stress, oxidative stress			OG0003261	0.00036	SUR1	Sphingolipid biosynthesis
						OG0001705	0	HIS7	Histidine biosynthesis			OG0002734	0.00803	SET2	Histone acetylation, histone exchange, and DNA-templated transcription			OG0003273	0	NAB2	mRNA export and poly(A) tail length control
						OG0001714	0	HMG1	Ergosterol biosynthesis and isopentenyl disphosphate biosynthesis	ERGOSTEROL BIO		OG0002751	0	YEF3	Translation			OG0003285	0	RAD3	Transcription, positive regulation of mitotic recombination
						OG0001735	0.03179	NIC96	Organization of the nuclear pore, nuclear protein import and nuclear export of the 60S ribosomal subunit			OG0002753	0.03712	RAT1	Transcription			OG0003313	0.01466	ATE2	Arginine metabolism
						OG0001751	0	ERG24	Ergosterol biosynthesis	ERGOSTEROL BIO		OG0002782	7e-05	DUS3	tRNA modification			OG0003368	0.02088	SVP26	Cell wall organization, ER to Golgi vesicle-mediated transport	CELL WALL INT
						OG0001753	0	MRPL1	Translation in the mitochondrion			OG0002820	0.00161	no significant hit				OG0003387	0.00074	MSS2	Protein insertion into mitochondrial inner membrane
						OG0001759	0.00018	DPC25	Unknown function			OG0002980	0	YBR287W	Unknown function			OG0003442	0.01215	RDI1	Organization of actin filaments, Rho protein signal transduction and regulation of non-autophagic vacuole fusion
						OG0001803	0	AUR1	Sphingolipid synthesis; aureobasidin A resistance			OG0002998	1e-05	MRPL17	Translation in the mitochondrion			OG0003520	0	UPC2	positive regulation of ergosterol biosynthesis, sterol import, and filamentous growth in response to starvation	ERGOSTEROL BIO
						OG0001842	1e-05	COG6	Vesicle-mediated transport within the Golgi			OG0003125	0.00199	YSA1	Ribose phosphate metabolism			OG0003575	0.00062	FUN14	Mitochondrial organization and phopholipid homeostasis
						OG0001856	4e-05	CAF40	Transcription			OG0003153	0.00121	HHO1	Chromosome condensation, negative regulation of chromatin silencing and DNA recombination			OG0004706	0.00087	PEX17	Peroxisome
						OG0001868	0	DAL2	Allantoin degradation			OG0003261	4e-05	CSH1	biosynthesis of mature sphingolipids			OG0004749	0.00089	uncharacterized
						OG0001871	0.00211	SCS7	Sphingolipid metabolism			OG0003326	0.02475	JHD1	histone
						OG0001881	0	CBK1	Apical bud growth, maintenance of cell polarity, regulation of cell wall organization, and cell separation after cytokinesis	CELL WALL INT		OG0003347	0.00208	TMA16	Unknown function
						OG0001886	0.0394	MPS1	Checkpoint function in mitosis and meiosis			OG0003360	6e-05	no significant hit
						OG0001892	0	TOR2	TOR signaling and the regulation of various biological processes including cell growth, autophagy, endocytosis, and the cell cycle			OG0003520	0.00357	UPC2	positive regulation of ergosterol biosynthesis, sterol import, and filamentous growth in response to starvation	ERGOSTEROL BIO
						OG0001916	1e-05	TFG2	Transcription			OG0003564	0.00141	no significant hit
						OG0001935	0	ERG26	Ergosterol biosynthesis	ERGOSTEROL BIO		OG0003643	0.03508	TMA108	Ribosome biogenesis
						OG0001952	0	NIT2	Amide catabolism			OG0003747	0	FMP48	Unknown function
						OG0001953	0	PBS2	Osmosensory signaling pathway and hyperosmotic response			OG0003752	7e-05	SVL3	Endocytosis
						OG0001975	0.00027	uncharacterized				OG0003757	0.00065	UBX2	ER-associated protein degradation and lipid droplet organization
						OG0001983	0.00238	UTP7	rRNA processing			OG0003793	0	YAT2	Metabolism of alcohol and carnitine
						OG0001988	0.0002	TRR1	Oxidative stress response and cellular redox homeostasis			OG0003830	0.00034	COR1	Cellular respiration
						OG0001992	0	MAK11	Maturation of rRNA and biogenesis and assembly of the ribosomal large subunit			OG0005137	0.00111	no significant hit
						OG0002009	0.00078	RPE1	Pentose phosphate pathway			OG0005178	0	no significant hit
						OG0002021	4e-05	YSC84	Actin filament bundle assembly, cytoskeleton organization, actin cortical patch localization, and endocytosis			OG0005351	0	no significant hit
						OG0002030	0.00962	HFL1	Unknown function
						OG0002031	0	ORC1	DNA replication initiation, maintenance of rDNA and silent mating-type cassette heterochromatin formation
						OG0002033	0	PIM1	Chaperone-mediated protein complex assembly, protein quality control for misfolded or incompletely synthesized proteins, and regulation of mitochondrial DNA metabolism
						OG0002043	0	STE2	Pheromone-dependent signal transduction involved in cellular conjugation, mating projection assembly, and in cell fusion
						OG0002044	0.00239	DPL1	Sphingolipid catabolic process
						OG0002053	0.00089	KAR3	Mitotic and meiotic cell cycle
						OG0002061	0	MOT2	Protein ubiquitination and catabolism, mRNA decapping, and regulation of transcription elongation
						OG0002067	2e-05	no significant hit
						OG0002076	8e-05	PPM1	Protein methylation, regulation of autophagy, and complex assembly
						OG0002102	0	MRPS28	Mitochondrial ribosome
						OG0002107	0	YTA7	Chromatin silencing, transcription, and invasive growth
						OG0002110	0.00475	ESF2	RNA processing
						OG0002114	0	SSY5	Response to amino acid stimulus and protein processing
						OG0002127	0.00508	RQC2	Ubiquitin-mediated degradation of stalled nascent peptides
						OG0002142	4e-05	MRX10	Unknown function
						OG0002144	0.01289	MPD1	Protein folding
						OG0002145	0.00086	RIB5	Riboflavin biosynthesis
						OG0002148	0.01242	CYT2	Cytochrome c-heme linkage
						OG0002149	2e-05	UGP1	Biosynthesis of beta-glucans, glycogen, and trehalose	CELL WALL INT
						OG0002162	0	MRPL8	Mitochondrial ribosome
						OG0002180	3e-05	EBP2	rRNA processing
						OG0002206	0	CDC10	Cell cycle
						OG0002208	0	HOM6	Methionine and threonine biosynthesis
						OG0002219	0	PET112	Mitochondrial translation
						OG0002235	0.00023	FIP1	mRNA polyadenylation and pre-mRNA cleavage
						OG0002244	0.00847	ECM38	Detoxification of electrophilic xenobiotics
						OG0002245	5e-05	GUF1
						OG0002247	0	ECT1	Phosphatidylethanolamine biosynthesis; maintenance of plasma membrane
						OG0002264	0.00054	GAL83	Cell adhesion, positive regulation of pseudohyphal growth and signal transduction
						OG0002270	0.0016	RBG2	Translation and positive regulation of the amino acid starvation response
						OG0002271	0	CCT3	Protein folding
						OG0002274	0.00588	MET2	Methionine biosynthesis
						OG0002275	0.03768	BOR1
						OG0002279	0	BMS1	rRNA processing
						OG0002284	0	CEG1	mRNA processing
						OG0002285	0.00171	IRC20	DNA repair
						OG0002308	0.00189	STE7	Cell wall integrity MAPK cascade, pseudohyphal growth, signal transduction involved in filamentous growth	CELL WALL INT
						OG0002310	0	GUD1	Guanine catabolism
						OG0002312	0	ZUO1	Translation
						OG0002328	1e-05	HTS1	Mitochondrial histidine tRNA synthetase
						OG0002337	0	PGI1	Glycolysis
						OG0002343	0.00027	TSR2	rRNA processing
						OG0002353	0.0005	STE4	onjugation with cellular fusion; contributes to invasive growth in response to glucose limitation, chemotropism, regulation of RNA-mediated transposition
						OG0002369	0	GCN20	Translation
						OG0002371	0	SDH2	Cellular respiration, the tricarboxylic acid cycle, and mitochondrial electron transport
						OG0002379	0	RSM26	Mitochondrial ribosome
						OG0002383	0.00063	UBP15	Deubiquitination
						OG0002385	0	SCP160	mRNA localization, chromatin silencing at silent mating type cassette and telomere, chromosome seggregation and pheromone dependent signal transduction
						OG0002399	0.00082	PET8	Mitochondrial S-adenosyl-L-methionine transmembrane transporter
						OG0002411	0.00022	SEY1	Endoplasmic reticulum organization and ER membrane fusion
						OG0002415	0	YJL068C	Unknown function
						OG0002416	0.00152	no significant hit
						OG0002421	2e-05	ECM2	mRNA splicing
						OG0002423	0	VMS1	Nuclear protein quality control, mitochondria-associated protein catabolism, and ER-associated ubiquitin-dependent protein catabolism
						OG0002435	0	YME1	Mitochondrial protein turnover
						OG0002445	5e-05	VNX1	Ion transport
						OG0002463	0	SKG3	unknown function
						OG0002470	5e-05	RAD27	DNA repair
						OG0002474	0	PAN6	Pantothenate biosynthesis
						OG0002480	0	DBP3	rRNA processing
						OG0002484	0	ARG81	Regulation of arginine biosynthetic process
						OG0002491	0.00063	YAR1	Ribosomal subunit biogenesis and nuclear export, and response to osmotic and oxidative stresses
						OG0002496	0.01498	YGK1	Deoxyribonucleoside monophosphate degradation
						OG0002497	0	ALG7	Synthesis of oligosaccharide precursor for N-linked protein glycosylation
						OG0002502	0	NTH1	Trehalase; involved in cellular response to desiccation and trehalose catabolism; thermotolerance	THERMOTOLERANCE
						OG0002507	0.0032	MSH2	Mismatch repair
						OG0002522	0	DRN1	Splicing
						OG0002536	0	PRT1	Translation
						OG0002548	0	RAD51	DNA recombination, telomere maintenance, mitochondrial double-strand break repair, and meiotic recombination
						OG0002558	0	ARP3	Actin nucleation and cortical patch organization
						OG0002575	0	ELP2	Protein urmylation and regulation of transcription by RNA polymerase II
						OG0002581	2e-05	UBP8	Deubiquitination of histones
						OG0002588	0	uncharacterized
						OG0002607	0.00024	CPA2	Arginine biosynthesis
						OG0002612	0	LDH1	Lipid homeostasis
						OG0002625	0.00049	ATG27	Autophagy
						OG0002630	3e-05	DSS1	Mitochondrial biogenesis
						OG0002632	0	MAK21	Ribosomal large subunit assembly
						OG0002633	0.01519	SEC18	Vesicular transport to and from the Golgi
						OG0002635	0	ADK2	Nucleotide metabolic process in the mitochondria
						OG0002638	0.00121	CCA1	tRNA processimg
						OG0002643	5e-05	DRS1	Ribosomal large subunit assembly
						OG0002645	0.00704	NAT2	Unknown function
						OG0002646	0	EMP70	Cellular adhesion, filamentous growth,copper ion homeostasis, endosomal transport
						OG0002649	0.0004	CDC37	Cell cycle
						OG0002651	0.00095	MSS4	Ascospore-type prospore assembly and phosphatidylinositol phosphate biosynthesis
						OG0002667	0	RRP5	pre-rRNA processing
						OG0002668	0.00014	RPS10B	Translation
						OG0002671	0.01234	TRP4	Tryptophan biosynthesis
						OG0002679	0	CCT6	Assembly of actin and tubulins
						OG0002681	0	TDA3	Endosome-to-Golgi retrograde transport
						OG0002684	0.00048	GUK1	Mannose outer chain elongation of cell wall N-linked glycoproteins; cell wall biosynthesis	CELL WALL INT
						OG0002697	0.00039	SPN1	Histone modifications and splicing
						OG0002707	2e-05	SDS24	Endocytosis and septum digestion after cytokinesis
						OG0002709	0	SKN7	Regulation of cell size, osmotic stress, oxidative stress
						OG0002712	0.00011	PMI40	GDP-mannose biosynthesis, protein glycosylation, and cell wall mannoprotein biosynthesis	CELL WALL INT
						OG0002733	0	STE3	Pheromone-dependent signal transduction
						OG0002734	0.00083	SET2	Histone acetylation, histone exchange, and DNA-templated transcription
						OG0002748	0	ARH1	Ubiquinone biosynthesis and iron homeostasis
						OG0002752	0.0001	CUE5	Ubiquitin-dependent protein catabolic processes
						OG0002780	0	BDF1	DNA repair
						OG0002797	8e-05	BFR2	Maturation of the small subunit rRNA
						OG0002798	0	PRO1	Proline biosynthesis
						OG0002803	0.04362	CUB1	Unknown function
						OG0002805	1e-05	WRS1	Tryptophanyl-tRNA aminoacylation
						OG0002808	0	VPS60	Eendosome to vacuole transport
						OG0002872	0.00343	ALG9	Synthesis of oligosaccharide precursor for N-linked protein glycosylation
						OG0002873	0	RPB4	mRNA export from nucleus during heat stress	HEAT STRESS
						OG0002874	0	YAK1	Component of a glucose-sensing system that inhibits growth in response to glucose availability
						OG0002883	0.0005	FBP1	Gluconeogenesis
						OG0002950	0	MNN11	Protein N-linked glycosylation	CELL WALL INT
						OG0002951	5e-05	MSS4	Actin cytoskeleton organization and cell morphogenesis;
						OG0002958	0	MEU1	Methionine salvage pathway
						OG0002970	0	RHO3	Activation of exocytosis, upregulation of actin cable assembly, and actin cytoskeleton polarity
						OG0003000	7e-05	NPL3	pre-mRNA splicing and mRNA export from the nucleus
						OG0003001	2e-05	GYP6	Vesicle mediated protein transport
						OG0003016	2e-05	no significant hit
						OG0003037	0.00019	ARO80	Aromatic amino acid catabolism
						OG0003061	0.00011	RSM24	Translation in the mitochondrion
						OG0003071	0	no significant hit
						OG0003073	0	RPA34	Transcription
						OG0003117	0	no significant hit
						OG0003142	0	PIM1	Chaperone-mediated protein complex assembly, protein quality control for misfolded or incompletely synthesized proteins, and regulation of mitochondrial DNA metabolism
						OG0003144	0	RSM23	Translation in the mitochondrion
						OG0003154	0	no significant hit
						OG0003155	0.00982	LST8	Regulation of cell growth, cell wall organization, and establishment or maintenance of actin cytoskeleton polarity	CELL WALL INT
						OG0003184	0	no significant hit
						OG0003231	0.0003	PET123	Translation in the mitochondrion
						OG0003236	0.03169	AYR1	Phosphatidic acid biosynthesis; cell wall biosynthesis	CELL WALL INT
						OG0003277	0.00136
						OG0003287	0.00386	hypothetical
						OG0003429	0.03858	RRP42	RNA processing and RNA catabolism
						OG0003463	0	ARA2	Biosynthesis of dehydro-D-arabinono-1,4-lactone
						OG0003472	2e-05	GPI2	GPI anchor biosynthesis
						OG0003473	0.00591	MET3	Methionine metabolism
						OG0003485	0	hypothetical
						OG0003520	0	UPC2	positive regulation of ergosterol biosynthesis, sterol import, and filamentous growth in response to starvation	ERGOSTEROL BIO
						OG0003584	0.01368	YLR287C	Transcription
						OG0003634	0	ASM4	mRNA transport from nucleus in response to heat stress	HEAT STRESS
						OG0003674	0	TCB3	Regulation of phosphatidylinositol dephosphorylation, ER-to-Golgi ceramide transport, and ER membrane organization
						OG0003737	0.00011	SAM50	Translocation of mitochondrial outer membrane proteins
						OG0003747	0	FMP48	Protein phosphorylation
						OG0003749	0.00562	hypothetical
						OG0003757	0.00017	RIX1	DNA replication, RNA processin
						OG0003831	8e-05	no significant hit
						OG0003844	0	ADR1	Expression of genes involved in peroxisome organization, ethanol, glycerol, and fatty acid utilization
						OG0003861	0	VBA1	Transporter of the vacuole membrane
						OG0003881	0.0351	NAS6	Proteasome
						OG0003925	0	no significant hit
						OG0004053	0.01748	SUT2	Regulation of transcription by RNA polymerase II
						OG0004286	0	no significant hit
						OG0004288	0.00945	IZH1	Zinc ion homeostasis
						OG0004293	0.03086	no significant hit
						OG0004362	0	YPF1	Regulates abundance of plasma membrane transporters via proteolysis, in response to nutrient starvation
						OG0004850	0.03178	no significant hit
						OG0004923	0	UBP14	Negatively regulates gluconeogenesis via protein catabolism
						OG0004935	0.00885	DGA1	Diacylglycerol acyltransferase;cellular triglyceride homeostatis, lipid storage and ceramide metabolic process
						OG0004937	0	EKI1	Phosphatidylcholine and phosphatidylethanolamine biosynthesis
						OG0004986	0	no significant hit
						OG0005103	0.00018	IES2	Unknown function
						OG0005112	4e-05	YML018C
						OG0005127	0	DCW1	Cell wall biosynthesis	CELL WALL INT
						OG0005137	0.0009	no significant hit
						OG0005170	0	hypothetical
						OG0005185	0.00052	hypothetical
						OG0005194	0	no significant hit
						OG0005218	1e-05	hypothetical
						OG0005222	0	MGR3
						OG0005237	0	hypothetical
						OG0005263	0.02923	PKP1	Carbon utilization and assembly of the mitochondrial pyruvate dehydrogenase complex
						OG0005264	0	PLB3	Glycerophospholipid metabolism
						OG0005268	0.00149	hypothetical
						OG0005404	0	MNN2	Cell wall biosynthesis	CELL WALL INT

## Sheet: two_more_clades
Table S6. Results of positive selection analyses from branch-site tests using PAML and absREL for the five cactophilic datasets understudy (Tortispora, Pichia A, Pichia B, Starmera and Phaffomyces). Putative genes from each orthogroup were identified after a BLASTp search against the nr NCBI database using Saccharomyces (taxid:4930) as the reference. When no hit was obtained for S. cerevisiae, a …
Orthogroup	Gene	Putative function / pathway
OG0000380	RPL9B	Translation
OG0000476	hypothetical
OG0000614	CDA2	Chitin deacetylase; Biosynthesis ascospore cell wall
OG0000688	IRC5	Mitotic recombination
OG0000721	PMC1	Cellular calcium ion homeostasis
OG0000740	IRC15	Microtubule nucleation and anchoring
OG0000959	MAS2	Protein targetting to the mitochondrion
OG0001178	ERG1	Ergosterol biosynthesis
OG0001195	ATM1	Transport of Fe/S clusters to cytosol
OG0001240	VAC8	Protein localization to membranes and assembly of autophagosome
OG0001268	PYC2	Gluconeogenesis
OG0001444	SMN1	Putative AMP hydrolase
OG0001509	LEU1	Leucine biosynthesis
OG0001585	ODC2	Export of oxodicarboxylic acids from the mitochondrial matrix to the cytoplasm
OG0001682	GSF2	Secretion of certain hexose transporters, including Gal2
OG0001935	ERG26	Ergosterol biosynthesis
OG0002010	RLI1	Ribosome biogenesis
OG0002033	PIM1	Involved in degradation of misfolded mitochondrial proteins;
OG0002208	HOM6	Methionine and threonine biosynthesis
OG0002219	PET112	Mitochondrial translation
OG0002235	FIP1	mRNA polyadenylation and pre-mRNA cleavage
OG0002271	CCT3	Protein folding
OG0002284	CEG1	mRNA processing
OG0002290	SUP45	Translation
OG0002312	ZUO1	Translation
OG0002343	TSR2	rRNA processing
OG0002353	STE4	Mating pathway; contributes to invasive growth in response to glucose limitation, chemotropism
OG0002371	SDH2	Cellular respiration, the tricarboxylic acid cycle, and mitochondrial electron transport
OG0002379	RSM26	Mitochondrial ribosome
OG0002385	SCP160	Mating response pathway
OG0002413	VHC1	Potassium homeostasis and salt tolerance
OG0002438	RPS17B	Translation
OG0002448	TOM22	Import of mitochondrially directed protein
OG0002459	MRPL40	Translation
OG0002479	RPL16A	Translation
OG0002480	DBP3	rRNA processing
OG0002502	NTH1	Trehalose metabolism; required for thermotolerance
OG0002575	ELP2	Protein urmylation and regulation of transcription by RNA polymerase II
OG0002613	SUI2	Translation
OG0002633	SEC18	Vesicular transport between ER and Golgi
OG0002642	DNM1	Localization, organization, fission, and inheritance of mitochondria
OG0002651	MSS4	Ascospore-type prospore assembly and phosphatidylinositol phosphate biosynthesis
OG0002697	SPN1	Histone modifications and splicing
OG0002709	SKN7	Regulation of cell size, osmotic stress, oxidative stress
OG0002734	SET2	Histone acetylation, histone exchange, and DNA-templated transcription
OG0002751	YEF3	Translation
OG0002780	BDF1	Transcription, chromatin remodeling, chromatin silencing and DNA repair
OG0002798	PRO1	Proline metabolism
OG0002805	WRS1	Tryptophanyl-tRNA aminoacylation
OG0002835	TAL1	Pentose phosphate pathway
OG0002970	RHO3	Activation of exocytosis, upregulation of actin cable assembly, and actin cytoskeleton polarity
OG0003261	SUR1	Sphingolipid biosynthesis
OG0003273	NAB2	mRNA export and poly(A) tail length control
OG0003520	UPC2	Ergosterol biosynthesis, and filamentous growth in response to starvation
OG0003747	FMP48	Protein phosphorylation
OG0003757	UBX2	ER-associated protein degradation and lipid droplet organization
OG0003793	YAT1	Carnitine metabolism
OG0003830	COR1	Cellular respiration
OG0005137	no significant hit
