# Supplementary material for: Diverse signatures of convergent evolution in cactus-associated yeasts
Source: PLoS Biol. 2024 Sep 23;22(9):e3002832. doi: 10.1371/journal.pbio.3002832 (PMC11449361; doi:10.1371/journal.pbio.3002832)
Supplement: S7 Table — GO terms were obtained for all genes using eggNOG-mapper for genes under positive selection in each clade and for genes under positive selection in 2 or more clades. (XLSX) [file pbio.3002832.s014.xlsx]

## Sheet: summary_topGO
Table S7. GO term enrichment results. GO terms were obtained for all genes using eggNOG-mapper for genes under positive selection in each clade and for genes under positive selection in two or more clades.
Two or more clades - Biological Process								Two or more clades - Molecular Function									Two or more clades - Cellular Component									PichiaA - Biological Process								PichiaA - Molecular Function								PichiaA - Cellular Component
GO.ID	Term	Annotated	Significant	Expected	weightFisher	p.adj		GO.ID	Term	Annotated	Significant	Expected	weightFisher	p.adj			GO.ID	Term	Annotated	Significant	Expected	weightFisher	p.adj			GO.ID	Term	Annotated	Significant	Expected	weightFisher	p.adj		GO.ID	Term	Annotated	Significant	Expected	weightFisher	p.adj		GO.ID	Term	Annotated	Significant	Expected	weightFisher	p.adj
GO:0043577	chemotropism	2	2	0.03	0.0002	1		GO:0008017	microtubule binding	17	3	0.27	0.0021	1			GO:0031533	mRNA cap methyltransferase complex	1	1	0.01	0.015	1			GO:0030950	establishment or maintenance of actin cy...	14	5	0.93	0.0015	1		GO:0004176	ATP-dependent peptidase activity	2	2	0.13	0.0045	1		GO:0032541	cortical endoplasmic reticulum	18	5	1.18	0.0049	1
GO:0002182	cytoplasmic translational elongation	32	3	0.46	0.0105	1		GO:0043022	ribosome binding	20	3	0.31	0.0034	1			GO:0005631	chitosan layer of spore wall	1	1	0.01	0.015	1			GO:2000243	positive regulation of reproductive proc...	88	12	5.83	0.004	1		GO:0005524	ATP binding	221	24	14.91	0.0118	1		GO:0032587	ruffle membrane	3	2	0.2	0.0122	1
GO:1900152	negative regulation of nuclear-transcrib...	1	1	0.01	0.0145	1		GO:0004099	chitin deacetylase activity	1	1	0.02	0.0156	1			GO:0005840	ribosome	197	8	2.89	0.017	1			GO:0070145	mitochondrial asparaginyl-tRNA aminoacyl...	2	2	0.13	0.0044	1		GO:0004816	asparagine-tRNA ligase activity	3	2	0.2	0.013	1		GO:0005763	mitochondrial small ribosomal subunit	32	6	2.09	0.0158	1
GO:0051999	mannosyl-inositol phosphorylceramide bio...	1	1	0.01	0.0145	1		GO:0004148	dihydrolipoyl dehydrogenase activity	1	1	0.02	0.0156	1			GO:0010494	cytoplasmic stress granule	80	4	1.18	0.029	1			GO:0043577	chemotropism	2	2	0.13	0.0044	1		GO:0001094	TFIID-class transcription factor complex...	3	2	0.2	0.013	1		GO:1990904	ribonucleoprotein complex	519	38	33.94	0.0206	1
GO:0048219	inter-Golgi cisterna vesicle-mediated tr...	1	1	0.01	0.0145	1		GO:0046975	histone H3K36 methyltransferase activity	1	1	0.02	0.0156	1			GO:0030956	glutamyl-tRNA(Gln) amidotransferase comp...	2	1	0.03	0.029	1			GO:0000464	endonucleolytic cleavage in ITS1 upstrea...	2	2	0.13	0.0044	1		GO:0004708	MAP kinase kinase activity	4	2	0.27	0.0248	1		GO:0042597	periplasmic space	4	2	0.26	0.0234	1
GO:0071562	nucleus-vacuole junction assembly	1	1	0.01	0.0145	1		GO:0004555	alpha-trehalase activity	1	1	0.02	0.0156	1			GO:0017087	mitochondrial processing peptidase compl...	2	1	0.03	0.029	1			GO:2000911	positive regulation of sterol import	2	2	0.13	0.0044	1		GO:0004827	proline-tRNA ligase activity	4	2	0.27	0.0248	1		GO:0030428	cell septum	37	6	2.42	0.0313	1
GO:0006550	isoleucine catabolic process	1	1	0.01	0.0145	1		GO:0000252	C-3 sterol dehydrogenase (C-4 sterol dec...	1	1	0.02	0.0156	1			GO:0097344	Rix1 complex	3	1	0.04	0.043	1			GO:0006672	ceramide metabolic process	12	4	0.79	0.0124	1										GO:0010494	cytoplasmic stress granule	80	10	5.23	0.0339	1
GO:0097676	histone H3-K36 dimethylation	1	1	0.01	0.0145	1		GO:0015139	alpha-ketoglutarate transmembrane transp...	1	1	0.02	0.0156	1			GO:0033106	cis-Golgi network membrane	3	1	0.04	0.043	1			GO:0032000	positive regulation of fatty acid beta-o...	3	2	0.2	0.0125	1										GO:0032153	cell division site	110	10	7.19	0.0351	1
GO:0006574	valine catabolic process	1	1	0.01	0.0145	1		GO:0004736	pyruvate carboxylase activity	1	1	0.02	0.0156	1			GO:0071563	Myo2p-Vac17p-Vac8p transport complex	3	1	0.04	0.043	1			GO:0140042	lipid droplet formation	3	2	0.2	0.0125	1										GO:0031234	extrinsic component of cytoplasmic side ...	9	3	0.59	0.0371	1
GO:0010353	response to trehalose	1	1	0.01	0.0145	1		GO:0003861	3-isopropylmalate dehydratase activity	1	1	0.02	0.0156	1			GO:0032588	trans-Golgi network membrane	3	1	0.04	0.043	1			GO:0010884	positive regulation of lipid storage	3	2	0.2	0.0125	1										GO:0044615	nuclear pore nuclear basket	5	2	0.33	0.0373	1
GO:0097638	L-arginine import across plasma membrane	1	1	0.01	0.0145	1		GO:0052811	1-phosphatidylinositol-3-phosphate 4-kin...	1	1	0.02	0.0156	1			GO:0005960	glycine cleavage complex	3	1	0.04	0.043	1			GO:0046339	diacylglycerol metabolic process	3	2	0.2	0.0125	1										GO:0031931	TORC1 complex	5	2	0.33	0.0373	1
GO:1990550	mitochondrial alpha-ketoglutarate transm...	1	1	0.01	0.0145	1		GO:0052812	phosphatidylinositol-3,4-bisphosphate 5-…	1	1	0.02	0.0156	1			GO:0005850	eukaryotic translation initiation factor...	3	1	0.04	0.043	1			GO:1900237	positive regulation of induction of conj...	9	3	0.6	0.0179	1
GO:1990551	mitochondrial 2-oxoadipate transmembrane...	1	1	0.01	0.0145	1		GO:0004801	transaldolase activity	1	1	0.02	0.0156	1			GO:0005874	microtubule	24	2	0.35	0.048	1			GO:0042149	cellular response to glucose starvation	18	5	1.19	0.0222	1
GO:0034643	establishment of mitochondrion localizat...	1	1	0.01	0.0145	1		GO:0004484	mRNA guanylyltransferase activity	1	1	0.02	0.0156	1												GO:0007186	G protein-coupled receptor signaling pat...	36	6	2.38	0.0222	1
GO:0090149	mitochondrial membrane fission	1	1	0.01	0.0145	1		GO:0030159	signaling receptor complex adaptor activ...	1	1	0.02	0.0156	1												GO:0006665	sphingolipid metabolic process	47	9	3.11	0.0231	1
GO:0000054	ribosomal subunit export from nucleus	41	3	0.59	0.0206	1		GO:0015379	potassium:chloride symporter activity	1	1	0.02	0.0156	1												GO:0035694	mitochondrial protein catabolic process	4	2	0.26	0.024	1
GO:0006405	RNA export from nucleus	98	4	1.42	0.026	1		GO:0004506	squalene monooxygenase activity	1	1	0.02	0.0156	1												GO:0006433	prolyl-tRNA aminoacylation	4	2	0.26	0.024	1
GO:0071255	Cvt vesicle assembly	2	1	0.03	0.0287	1		GO:0016308	1-phosphatidylinositol-4-phosphate 5-kin...	1	1	0.02	0.0156	1												GO:0032958	inositol phosphate biosynthetic process	4	2	0.26	0.024	1
GO:0045141	meiotic telomere clustering	2	1	0.03	0.0287	1		GO:0016887	ATP hydrolysis activity	239	8	3.74	0.0297	1												GO:0031930	mitochondria-nucleus signaling pathway	4	2	0.26	0.024	1
GO:2000911	positive regulation of sterol import	2	1	0.03	0.0287	1		GO:0004176	ATP-dependent peptidase activity	2	1	0.03	0.031	1												GO:0031334	positive regulation of protein-containin...	42	5	2.78	0.0243	1
GO:0070681	glutaminyl-tRNAGln biosynthesis via tran...	2	1	0.03	0.0287	1		GO:0004830	tryptophan-tRNA ligase activity	2	1	0.03	0.031	1												GO:0036180	filamentous growth of a population of un...	57	7	3.77	0.0256	1
GO:2000616	negative regulation of histone H3-K9 ace...	2	1	0.03	0.0287	1		GO:0033204	ribonuclease P RNA binding	2	1	0.03	0.031	1												GO:0000750	pheromone-dependent signal transduction ...	25	5	1.66	0.0327	1
GO:0071465	cellular response to desiccation	2	1	0.03	0.0287	1		GO:0061459	L-arginine transmembrane transporter act...	2	1	0.03	0.031	1												GO:0060261	positive regulation of transcription ini...	17	3	1.13	0.0382	1
GO:0006436	tryptophanyl-tRNA aminoacylation	2	1	0.03	0.0287	1		GO:0070840	dynein complex binding	2	1	0.03	0.031	1												GO:0010142	farnesyl diphosphate biosynthetic proces...	5	2	0.33	0.0382	1
GO:1900364	negative regulation of mRNA polyadenylat...	2	1	0.03	0.0287	1		GO:1990606	membrane scission GTPase motor activity	2	1	0.03	0.031	1												GO:0061817	endoplasmic reticulum-plasma membrane te...	5	2	0.33	0.0382	1
GO:0005999	xylulose biosynthetic process	2	1	0.03	0.0287	1		GO:0004375	glycine dehydrogenase (decarboxylating) ...	2	1	0.03	0.031	1												GO:0043171	peptide catabolic process	12	3	0.79	0.0404	1
GO:0000304	response to singlet oxygen	2	1	0.03	0.0287	1		GO:0001965	G-protein alpha-subunit binding	2	1	0.03	0.031	1
GO:0000464	endonucleolytic cleavage in ITS1 upstrea...	2	1	0.03	0.0287	1		GO:0050567	glutaminyl-tRNA synthase (glutamine-hydr...	2	1	0.03	0.031	1
GO:1900436	positive regulation of filamentous growt...	20	2	0.29	0.033	1		GO:0004222	metalloendopeptidase activity	18	2	0.28	0.0313	1
GO:0006091	generation of precursor metabolites and ...	186	5	2.69	0.0352	1		GO:0004092	carnitine O-acetyltransferase activity	3	1	0.05	0.0462	1
GO:0061025	membrane fusion	67	3	0.97	0.0389	1		GO:0001094	TFIID-class transcription factor complex...	3	1	0.05	0.0462	1
GO:1905269	positive regulation of chromatin organiz...	22	2	0.32	0.0394	1		GO:0004739	pyruvate dehydrogenase (acetyl-transferr...	3	1	0.05	0.0462	1
GO:0007584	response to nutrient	56	2	0.81	0.0426	1		GO:0004591	oxoglutarate dehydrogenase (succinyl-tra...	3	1	0.05	0.0462	1
GO:0009301	snRNA transcription	3	1	0.04	0.0428	1
GO:0034453	microtubule anchoring	3	1	0.04	0.0428	1
GO:0048211	Golgi vesicle docking	3	1	0.04	0.0428	1
GO:0009437	carnitine metabolic process	3	1	0.04	0.0428	1
GO:0019464	glycine decarboxylation via glycine clea...	3	1	0.04	0.0428	1
GO:0003374	dynamin family protein polymerization in...	3	1	0.04	0.0428	1
GO:0005993	trehalose catabolic process	3	1	0.04	0.0428	1
GO:0006552	leucine catabolic process	3	1	0.04	0.0428	1
GO:0035722	interleukin-12-mediated signaling pathwa...	3	1	0.04	0.0428	1
GO:0070452	positive regulation of ergosterol biosyn...	3	1	0.04	0.0428	1
GO:0035494	SNARE complex disassembly	3	1	0.04	0.0428	1
GO:0000750	pheromone-dependent signal transduction ...	25	2	0.36	0.0498	1
GO:0030174	regulation of DNA-templated DNA replicat...	25	2	0.36	0.0498	1
[truncated: 84 more columns]
