# Supplementary material for: Diverse signatures of convergent evolution in cactus-associated yeasts
Source: PLoS Biol. 2024 Sep 23;22(9):e3002832. doi: 10.1371/journal.pbio.3002832 (PMC11449361; doi:10.1371/journal.pbio.3002832)
Supplement: S8 Table — Mean gw-RSCU values were determined with BioKIT [107] and can be accessed in Figshare (https://doi.org/10.6084/m9.figshare.24114381). CDA2 percentile ranks used for S4 Fig are shown. (XLSX) [file pbio.3002832.s015.xlsx]

## Sheet: cactophilic_gwRSCU_95thp
Table S8. Top-ranked (95th percentile) genes for gw-RSCU in cactophilic species. Mean gw-RSCU values were determined with BioKIT (104) and can be accessed in Figshare (https://doi.org/10.6084/m9.figshare.24114381). CDA2 percentile ranks used for Figure S4 are shown.
Candida restingae				Candida sonorensis				Clavispora opuntiae				Kluyveromyces starmeri				Dipodascus australiensis				Kodamaea nitidularum				Kurtzmaniella cleridarum				Magnusiomyces starmeri				Myxozyma mucilagina				Wickerhamiella cacticola				Starmera amethionina				Starmera caribaea				Starmera pachycereana
g005262.m1	K02938	RP-L8e, RPL8; large subunit ribosomal protein L8e		g003871.m1	K02942	RP-LP1, RPLP1; large subunit ribosomal protein LP1		g000648.m1	K02955	RP-S14e, RPS14; small subunit ribosomal protein S14e		g000930.m1	K02943	RP-LP2, RPLP2; large subunit ribosomal protein LP2		g005839.m1	K02155	ATPeV0C, ATP6L; V-type H+-transporting ATPase 16kDa proteolipid subunit		g001280.m1	K02896	RP-L24e, RPL24; large subunit ribosomal protein L24e		g003985.m1	K02155	ATPeV0C, ATP6L; V-type H+-transporting ATPase 16kDa proteolipid subunit		g003591.m1	K22758	CHCHD2; coiled-coil-helix-coiled-coil-helix domain-containing protein 2		g002833.m1	K12624	LSM5; U6 snRNA-associated Sm-like protein LSm5		g000185.m1	K02921	RP-L37Ae, RPL37A; large subunit ribosomal protein L37Ae		g003632.m1	K02942	RP-LP1, RPLP1; large subunit ribosomal protein LP1		g006473.m1	K02942	RP-LP1, RPLP1; large subunit ribosomal protein LP1		g000214.m1	K02942
g004005.m1	K02896	RP-L24e, RPL24; large subunit ribosomal protein L24e		g003563.m1	K01336	PRB1; cerevisin [EC:3.4.21.48 3.4.21.-]		g004474.m1	K11254	H4; histone H4		g003843.m1	K02942	RP-LP1, RPLP1; large subunit ribosomal protein LP1		g000013.m1	K02942	RP-LP1, RPLP1; large subunit ribosomal protein LP1		g000403.m1	K02889	RP-L21e, RPL21; large subunit ribosomal protein L21e		g000318.m1	K23481	VPS1; vacuolar protein sorting-associated protein 1		g002608.m1	K02155	ATPeV0C, ATP6L; V-type H+-transporting ATPase 16kDa proteolipid subunit		g004483.m1	K17795	TIM17; mitochondrial import inner membrane translocase subunit TIM17		g003405.m1	K02938	RP-L8e, RPL8; large subunit ribosomal protein L8e		g003254.m1	K00111	glpA, glpD; glycerol-3-phosphate dehydrogenase [EC:1.1.5.3]		g003908.m1	K02943	RP-LP2, RPLP2; large subunit ribosomal protein LP2		g000989.m1	K01480
g004372.m1	K02889	RP-L21e, RPL21; large subunit ribosomal protein L21e		g002375.m1	K01895	ACSS1_2, acs; acetyl-CoA synthetase [EC:6.2.1.1]		g001836.m1	K02155	ATPeV0C, ATP6L; V-type H+-transporting ATPase 16kDa proteolipid subu		g003240.m1	K02942	RP-LP1, RPLP1; large subunit ribosomal protein LP1		g006593.m1	K02155	ATPeV0C, ATP6L; V-type H+-transporting ATPase 16kDa proteolipid subunit		g000402.m1	K02889	RP-L21e, RPL21; large subunit ribosomal protein L21e		g001818.m1	K22758	CHCHD2; coiled-coil-helix-coiled-coil-helix domain-containing protein 2		g006316.m1	K02943	RP-LP2, RPLP2; large subunit ribosomal protein LP2		g003683.m1	K12834	PHF5A; PHD finger-like domain-containing protein 5A		g002332.m1	K02920	RP-L36e, RPL36; large subunit ribosomal protein L36e		g000035.m1	K05765	CFL; cofilin		g001884.m1	K22746	CIAPIN1, DRE2; anamorsin		g000738.m1	K00111
g003754.m1	K02905	RP-L29e, RPL29; large subunit ribosomal protein L29e		g004400.m1	K09022	ridA, tdcF, RIDA; 2-iminobutanoate/2-iminopropanoate deaminase [EC:3.5.99.10]		g002797.m1	K02938	RP-L8e, RPL8; large subunit ribosomal protein L8e		g003521.m1	K02943	RP-LP2, RPLP2; large subunit ribosomal protein LP2		g004509.m1	K02133	ATPeF1B, ATP5B, ATP2; F-type H+-transporting ATPase subunit beta [EC:7.1.2.2]		g000383.m1	K02889	RP-L21e, RPL21; large subunit ribosomal protein L21e		g001197.m1	K06174	ABCE1, Rli1; ATP-binding cassette, sub-family E, member 1		g001122.m1	K11234	MFAL; mating pheromone alpha-factor		g005119.m1	K14640	SLC20A, PIT; solute carrier family 20 (sodium-dependent phosphate transporter)		g004872.m1	K02995	RP-S8e, RPS8; small subunit ribosomal protein S8e		g001655.m1	K02144	ATPeV1H; V-type H+-transporting ATPase subunit H		g002510.m1	K22746	CIAPIN1, DRE2; anamorsin		g005149.m1	K05765
g003752.m1	K02938	RP-L8e, RPL8; large subunit ribosomal protein L8e		g003025.m1	K09490	HSPA5, BIP; endoplasmic reticulum chaperone BiP [EC:3.6.4.10]		g002328.m1	K15102	SLC25A3, PHC, PIC; solute carrier family 25 (mitochondrial phosphate transporter), member 3		g001597.m1	K03232	EEF1B; elongation factor 1-beta		g004509.m1	K02112	ATPF1B, atpD; F-type H+/Na+-transporting ATPase subunit beta [EC:7.1.2.2 7.2.2.1]		g004533.m1	K02938	RP-L8e, RPL8; large subunit ribosomal protein L8e		g003853.m1	K01758	CTH; cystathionine gamma-lyase [EC:4.4.1.1]		g002315.m1	K11251	H2A; histone H2A		g001512.m1	K03457	TC.NCS1; nucleobase:cation symporter-1, NCS1 family		g002979.m1	K00026	MDH2; malate dehydrogenase [EC:1.1.1.37]		g000455.m1	K13953	adhP; alcohol dehydrogenase, propanol-preferring [EC:1.1.1.1]		g000739.m1	K13953	adhP; alcohol dehydrogenase, propanol-preferring [EC:1.1.1.1]		g000802.m1	K01568
g002670.m1	K02900	RP-L27Ae, RPL27A; large subunit ribosomal protein L27Ae		g000440.m1	K02943	RP-LP2, RPLP2; large subunit ribosomal protein LP2		g002681.m1	K02894	RP-L23e, RPL23; large subunit ribosomal protein L23e		g002478.m1	K15102	SLC25A3, PHC, PIC; solute carrier family 25 (mitocho		g004140.m1	K02132	ATPeF1A, ATP5A1, ATP1; F-type H+-transporting ATPase subunit alpha		g005455.m1	K09250	CNBP; cellular nucleic acid-binding protein		g003853.m1	K01760	metC; cysteine-S-conjugate beta-lyase [EC:4.4.1.13]		g001442.m1	K02141	ATPeFH, ATP14; F-type H+-transporting ATPase subunit h		g002336.m1	K12897	TRA2; transformer-2 protein		g000127.m1	K02929	RP-L44e, RPL44; large subunit ribosomal protein L44e		g004884.m1	K00088	IMPDH, guaB; IMP dehydrogenase [EC:1.1.1.205]		g001202.m1	K00111	glpA, glpD; glycerol-3-phosphate dehydrogenase [EC:1.1.5.3]		g001161.m1	K13953
g000170.m1	K09250	CNBP; cellular nucleic acid-binding protein		g002688.m1	K01937	pyrG, CTPS; CTP synthase [EC:6.3.4.2]		g001289.m1	K02943	RP-LP2, RPLP2; large subunit ribosomal protein LP2		g003938.m1	K01238	SUN; SUN family beta-glucosidase [EC:3.2.1.-]		g004140.m1	K02111	ATPF1A, atpA; F-type H+/Na+-transporting ATPase subunit alpha [EC:7.1.2.2 7.2.2.1]		g004762.m1	K02966	RP-S19e, RPS19; small subunit ribosomal protein S19e		g005163.m1	K01649	leuA, IMS; 2-isopropylmalate synthase [EC:2.3.3.13]		g004257.m1	K03955	NDUFAB1; NADH dehydrogenase (ubiquinone) 1 alpha/beta subcomplex 1, acyl-carrier p		g002185.m1	K01452	E3.5.1.41; chitin deacetylase [EC:3.5.1.41]		g005089.m1	K04078	groES, HSPE1; chaperonin GroES		g001621.m1	K01892	HARS, hisS; histidyl-tRNA synthetase [EC:6.1.1.21]		g004550.m1	K02981	RP-S2e, RPS2; small subunit ribosomal protein S2e		g000558.m1	K08176
g001672.m1	K02877	RP-L15e, RPL15; large subunit ribosomal protein L15e		g004500.m1	K00966	GMPP; mannose-1-phosphate guanylyltransferase [EC:2.7.7.13]		g003410.m1	K11251	H2A; histone H2A		g002087.m1	K02893	RP-L23Ae, RPL23A; large subunit ribosomal protein L2		g005879.m1	K02155	ATPeV0C, ATP6L; V-type H+-transporting ATPase 16kDa proteolipid subunit		g002942.m1	K22493	ALS; agglutinin-like protein		g004794.m1	K14521	NAT10, KRE33; N-acetyltransferase 10 [EC:2.3.1.-]		g003011.m1	K00966	GMPP; mannose-1-phosphate guanylyltransferase [EC:2.7.7.13]		g002185.m1	K22278	pgdA; peptidoglycan-N-acetylglucosamine deacetylase [EC:3.5.1.104]		g001844.m1	K02900	RP-L27Ae, RPL27A; large subunit ribosomal protein L27Ae		g005516.m1	K00927	PGK, pgk; phosphoglycerate kinase [EC:2.7.2.3]		g003061.m1	K09022	ridA, tdcF, RIDA; 2-iminobutanoate/2-iminopropanoate deaminase [EC:3.5.99.10]		g000643.m1	K07973
g003472.m1	K02925	RP-L3e, RPL3; large subunit ribosomal protein L3e		g005328.m1	K00615	E2.2.1.1, tktA, tktB; transketolase [EC:2.2.1.1]		g001611.m1	K02966	RP-S19e, RPS19; small subunit ribosomal protein S19e		g001511.m1	K02936	RP-L7Ae, RPL7A; large subunit ribosomal protein L7Ae		g005459.m1	K00088	IMPDH, guaB; IMP dehydrogenase [EC:1.1.1.205]		g003695.m1	K02877	RP-L15e, RPL15; large subunit ribosomal protein L15e		g002956.m1	K04513	RHOA; Ras homolog gene family, member A		g006650.m1	K11253	H3; histone H3		g006152.m1	K08139	HXT; MFS transporter, SP family, sugar:H+ symporter		g004933.m1	K15102	SLC25A3, PHC, PIC; solute carrier family 25 (mitochondrial phosphate transporter), member 3		g002058.m1	K01568	PDC, pdc; pyruvate decarboxylase [EC:4.1.1.1]		g001415.m1	K02951	RP-S12e, RPS12; small subunit ribosomal protein S12e		g000639.m1	K02144
g000410.m1	K11252	H2B; histone H2B		g003331.m1	K15102	SLC25A3, PHC, PIC; solute carrier family 25 (mitochondrial phosphate transporter), member 3		g000752.m1	K02872	RP-L13Ae, RPL13A; large subunit ribosomal protein L13Ae		g002376.m1	K17772	TOM6; mitochondrial import receptor subunit TOM6		g006592.m1	K12845	SNU13, NHP2L; U4/U6 small nuclear ribonucleoprotein SNU13		g003939.m1	K02922	RP-L37e, RPL37; large subunit ribosomal protein L37e		g002956.m1	K07975	K07975; Rho family, other		g000055.m1	K11253	H3; histone H3		g005421.m1	K22278	pgdA; peptidoglycan-N-acetylglucosamine deacetylase [EC:3.5.1.104]		g000466.m1	K01610	E4.1.1.49, pckA; phosphoenolpyruvate carboxykinase (ATP) [EC:4.1.1.49]		g001667.m1	K14539	LSG1; large subunit GTPase 1 [EC:3.6.1.-]		g005573.m1	K00416	QCR6, UQCRH; ubiquinol-cytochrome c reductase subunit 6		g002066.m1	K05824
g004033.m1	K02997	RP-S9e, RPS9; small subunit ribosomal protein S9e		g002035.m1	K00030	IDH3; isocitrate dehydrogenase (NAD+) [EC:1.1.1.41]		g000564.m1	K11253	H3; histone H3		g000460.m1	K02870	RP-L12e, RPL12; large subunit ribosomal protein L12e		g005666.m1	K03232	EEF1B; elongation factor 1-beta		g002584.m1	K02920	RP-L36e, RPL36; large subunit ribosomal protein L36e		g003217.m1	K12614	DDX6, RCK, DHH1; ATP-dependent RNA helicase DDX6/DHH1 [EC:3.6.4.13]		g006418.m1	K07513	ACAA1; acetyl-CoA acyltransferase 1 [EC:2.3.1.16]		g003749.m1	K03809	wrbA; NAD(P)H dehydrogenase (quinone) [EC:1.6.5.2]		g002377.m1	K02942	RP-LP1, RPLP1; large subunit ribosomal protein LP1		g005447.m1	K12773	SPR3; sporulation-regulated protein 3		g000904.m1	K23856	GPX; peroxiredoxin [EC:1.11.1.24]		g004898.m1	K00819
g004033.m1	K02889	RP-L21e, RPL21; large subunit ribosomal protein L21e		g002434.m1	K01647	CS, gltA; citrate synthase [EC:2.3.3.1]		g000052.m1	K02981	RP-S2e, RPS2; small subunit ribosomal protein S2e		g002327.m1	K02134	ATPeF1D, ATP5D, ATP16; F-type H+-transporting ATPase		g004646.m1	K02133	ATPeF1B, ATP5B, ATP2; F-type H+-transporting ATPase subunit beta [EC:7.1.2.2]		g001530.m1	K02925	RP-L3e, RPL3; large subunit ribosomal protein L3e		g001816.m1	K03935	NDUFS2; NADH dehydrogenase (ubiquinone) Fe-S protein 2 [EC:7.1.1.2]		g006418.m1	K00626	ACAT, atoB; acetyl-CoA C-acetyltransferase [EC:2.3.1.9]		g001500.m1	K20989	DUR3; urea-proton symporter		g001998.m1	K12845	SNU13, NHP2L; U4/U6 small nuclear ribonucleoprotein SNU13		g001648.m1	K13953	adhP; alcohol dehydrogenase, propanol-preferring [EC:1.1.1.1]		g000904.m1	K00432	gpx, btuE, bsaA; glutathione peroxidase [EC:1.11.1.9]		g001839.m1	K14539
g001943.m1	K03768	PPIB, ppiB; peptidyl-prolyl cis-trans isomerase B (cyclophilin B) [EC:5.2.1.8]		g003070.m1	K01958	PC, pyc; pyruvate carboxylase [EC:6.4.1.1]		g000563.m1	K11254	H4; histone H4		g000575.m1	K00326	CYB5R; cytochrome-b5 reductase [EC:1.6.2.2]		g004646.m1	K02112	ATPF1B, atpD; F-type H+/Na+-transporting ATPase subunit beta [EC:7.1.2.2 7.2.2.1]		g000374.m1	K02976	RP-S26e, RPS26; small subunit ribosomal protein S26e		g002016.m1	K03010	RPB2, POLR2B; DNA-directed RNA polymerase II subunit RPB2 [EC:2.7.7.6]		g002023.m1	K00052	leuB, IMDH; 3-isopropylmalate dehydrogenase [EC:1.1.1.85]		g004521.m1	K04802	PCNA; proliferating cell nuclear antigen		g001998.m1	K02936	RP-L7Ae, RPL7A; large subunit ribosomal protein L7Ae		g003684.m1	K02943	RP-LP2, RPLP2; large subunit ribosomal protein LP2		g001876.m1	K12881	THOC4, ALY; THO complex subunit 4		g004722.m1	K00088
g004041.m1	K02976	RP-S26e, RPS26; small subunit ribosomal protein S26e		g003022.m1	K02138	ATPeF0D, ATP5H, ATP7; F-type H+-transporting ATPase subunit d		g003416.m1	K15040	VDAC2; voltage-dependent anion channel protein 2		g002251.m1	K11251	H2A; histone H2A		g005035.m1	K09481	SEC61B, SBH2; protein transport protein SEC61 subunit beta		g003902.m1	K02912	RP-L32e, RPL32; large subunit ribosomal protein L32e		g003832.m1	K19877	CHS5; chitin biosynthesis protein CHS5		g000469.m1	K01535	PMA1, PMA2; H+-transporting ATPase [EC:7.1.2.1]		g000897.m1	K02212	MCM4, CDC54; DNA replication licensing factor MCM4 [EC:5.6.2.3]		g005789.m1	K15040	VDAC2; voltage-dependent anion channel protein 2		g005215.m1	K13126	PABPC; polyadenylate-binding protein		g000459.m1	K12260	SRX1; sulfiredoxin [EC:1.8.98.2]		g001425.m1	K11843
g001023.m1	K02966	RP-S19e, RPS19; small subunit ribosomal protein S19e		g003019.m1	K01238	SUN; SUN family beta-glucosidase [EC:3.2.1.-]		g000605.m1	K01899	LSC1; succinyl-CoA synthetase alpha subunit [EC:6.2.1.4 6.2.1.5]		g001088.m1	K02937	RP-L7e, RPL7; large subunit ribosomal protein L7e		g005207.m1	K01858	INO1, ISYNA1; myo-inositol-1-phosphate synthase [EC:5.5.1.4]		g003499.m1	K02868	RP-L11e, RPL11; large subunit ribosomal protein L11e		g000487.m1	K01687	ilvD; dihydroxy-acid dehydratase [EC:4.2.1.9]		g002389.m1	K13126	PABPC; polyadenylate-binding protein		g003662.m1	K02358	tuf, TUFM; elongation factor Tu		g004333.m1	K04565	SOD1; superoxide dismutase, Cu-Zn family [EC:1.15.1.1]		g003256.m1	K07513	ACAA1; acetyl-CoA acyltransferase 1 [EC:2.3.1.16]		g000460.m1	K14640	SLC20A, PIT; solute carrier family 20 (sodium-dependent phosphate transporter)		g004019.m1	K15777
g000653.m1	K02866	RP-L10e, RPL10; large subunit ribosomal protein L10e		g002378.m1	K02155	ATPeV0C, ATP6L; V-type H+-transporting ATPase 16kDa proteolipid subunit		g000605.m1	K01902	sucD; succinyl-CoA synthetase alpha subunit [EC:6.2.1.5]		g000601.m1	K02891	RP-L22e, RPL22; large subunit ribosomal protein L22e		g005605.m1	K02907	RP-L30, MRPL30, rpmD; large subunit ribosomal protein L30		g000382.m1	K02997	RP-S9e, RPS9; small subunit ribosomal protein S9e		g001066.m1	K07375	TUBB; tubulin beta		g002589.m1	K02358	tuf, TUFM; elongation factor Tu		g005948.m1	K08178	JEN; MFS transporter, SHS family, lactate transporter		g005087.m1	K02143	ATPeFK, ATP19; F-type H+-transporting ATPase subunit k		g003256.m1	K00626	ACAT, atoB; acetyl-CoA C-acetyltransferase [EC:2.3.1.9]		g000110.m1	K03028	PSMD2, RPN1; 26S proteasome regulatory subunit N1		g005401.m1	K00602
g004427.m1	K02915	RP-L34e, RPL34; large subunit ribosomal protein L34e		g001898.m1	K11518	TOM40; mitochondrial import receptor subunit TOM40		g000605.m1	K02907	RP-L30, MRPL30, rpmD; large subunit ribosomal protein L30		g004497.m1	K03231	EEF1A; elongation factor 1-alpha		g005605.m1	K01648	ACLY; ATP citrate (pro-S)-lyase [EC:2.3.3.8]		g000382.m1	K02889	RP-L21e, RPL21; large subunit ribosomal protein L21e		g003895.m1	K03063	PSMC4, RPT3; 26S proteasome regulatory subunit T3		g000670.m1	K05824	LYS12; homoisocitrate dehydrogenase [EC:1.1.1.87]		g005662.m1	K02155	ATPeV0C, ATP6L; V-type H+-transporting ATPase 16kDa proteolipid subunit		g001731.m1	K02943	RP-LP2, RPLP2; large subunit ribosomal protein LP2		g005467.m1	K00384	trxB, TRR; thioredoxin reductase (NADPH) [EC:1.8.1.9]		g006413.m1	K02943	RP-LP2, RPLP2; large subunit ribosomal protein LP2		g000218.m1	K12812
g002950.m1	K02987	RP-S4e, RPS4; small subunit ribosomal protein S4e		g002982.m1	K14564	NOP56; nucleolar protein 56		g002945.m1	K02995	RP-S8e, RPS8; small subunit ribosomal protein S8e		g003695.m1	K02973	RP-S23e, RPS23; small subunit ribosomal protein S23e		g000579.m1	K00413	CYC1, CYT1, petC; ubiquinol-cytochrome c reductase cytochrome c1 subunit		g002207.m1	K11252	H2B; histone H2B		g002311.m1	K02355	fusA, GFM, EFG; elongation factor G		g000672.m1	K05824	LYS12; homoisocitrate dehydrogenase [EC:1.1.1.87]		g005912.m1	K03448	FEN2, LIZ1; MFS transporter, ACS family, pantothenate transporter		g001566.m1	K02936	RP-L7Ae, RPL7A; large subunit ribosomal protein L7Ae		g000805.m1	K08176	PHO84; MFS transporter, PHS family, inorganic phosphate transporter		g001079.m1	K11541	URA2; carbamoyl-phosphate synthase / aspartate carbamoyltransferase [EC:6.3.5.5 2.1.3.2]		g000609.m1	K01892
g002894.m1	K02868	RP-L11e, RPL11; large subunit ribosomal protein L11e		g005153.m1	K05351	E1.1.1.9; D-xylulose reductase [EC:1.1.1.9]		g003542.m1	K03809	wrbA; NAD(P)H dehydrogenase (quinone) [EC:1.6.5.2]		g001304.m1	K01535	PMA1, PMA2; H+-transporting ATPase [EC:7.1.2.1]		g005041.m1	K01648	ACLY; ATP citrate (pro-S)-lyase [EC:2.3.3.8]		g003191.m1	K02905	RP-L29e, RPL29; large subunit ribosomal protein L29e		g002737.m1	K00820	glmS, GFPT; glutamine---fructose-6-phosphate transaminase (isomerizing) [EC:2.6.1.16]		g001713.m1	K02981	RP-S2e, RPS2; small subunit ribosomal protein S2e		g005493.m1	K15102	SLC25A3, PHC, PIC; solute carrier family 25 (mitochondrial phosphate transporter), member 3		g000554.m1	K02932	RP-L5e, RPL5; large subunit ribosomal protein L5e		g003768.m1	K01803	TPI, tpiA; triosephosphate isomerase (TIM) [EC:5.3.1.1]		g001079.m1	K01955	carB, CPA2; carbamoyl-phosphate synthase large subunit [EC:6.3.5.5]		g003794.m1	K12260
g001826.m1	K02920	RP-L36e, RPL36; large subunit ribosomal protein L36e		g005153.m1	K00008	SORD, gutB; L-iditol 2-dehydrogenase [EC:1.1.1.14]		g002717.m1	K14563	NOP1, FBL; rRNA 2'-O-methyltransferase fibrillarin [EC:2.1.1.-]		g001098.m1	K17771	TOM7; mitochondrial import receptor subunit TOM7		g002486.m1	K04513	RHOA; Ras homolog gene family, member A		g004250.m1	K11252	H2B; histone H2B		g002593.m1	K03809	wrbA; NAD(P)H dehydrogenase (quinone) [EC:1.6.5.2]		g001230.m1	K02132	ATPeF1A, ATP5A1, ATP1; F-type H+-transporting ATPase subunit alpha		g006155.m1	K08139	HXT; MFS transporter, SP family, sugar:H+ symporter		g004323.m1	K02880	RP-L17e, RPL17; large subunit ribosomal protein L17e		g003250.m1	K12598	MTR4, SKIV2L2; ATP-dependent RNA helicase DOB1 [EC:3.6.4.13]		g001079.m1	K00609	pyrB, PYR2; aspartate carbamoyltransferase catalytic subunit [EC:2.1.3.2]		g001551.m1	K02943
g001466.m1	K02873	RP-L13e, RPL13; large subunit ribosomal protein L13e		g003539.m1	K00667	FAS2; fatty acid synthase subunit alpha, fungi type [EC:2.3.1.86]		g003409.m1	K11252	H2B; histone H2B		g003227.m1	K02941	RP-LP0, RPLP0; large subunit ribosomal protein LP0		g002486.m1	K07975	K07975; Rho family, other		g005261.m1	K02900	RP-L27Ae, RPL27A; large subunit ribosomal protein L27Ae		g003599.m1	K17508	PTC7, PPTC7; protein phosphatase PTC7 [EC:3.1.3.16]		g001230.m1	K02111	ATPF1A, atpA; F-type H+/Na+-transporting ATPase subunit alpha [EC:7.1.2.2 7.2.2.1]		g005509.m1	K11808	ADE2; phosphoribosylaminoimidazole carboxylase [EC:4.1.1.21]		g005269.m1	K02917	RP-L35Ae, RPL35A; large subunit ribosomal protein L35Ae		g004451.m1	K01480	speB; agmatinase [EC:3.5.3.11]		g004098.m1	K01568	PDC, pdc; pyruvate decarboxylase [EC:4.1.1.1]		g005134.m1	K02137
g001139.m1	K02937	RP-L7e, RPL7; large subunit ribosomal protein L7e		g001453.m1	K00290	LYS1; saccharopine dehydrogenase (NAD+, L-lysine forming) [EC:1.5.1.7]		g004473.m1	K11253	H3; histone H3		g002232.m1	K02143	ATPeFK, ATP19; F-type H+-transporting ATPase subunit		g003375.m1	K03232	EEF1B; elongation factor 1-beta		g005440.m1	K02995	RP-S8e, RPS8; small subunit ribosomal protein S8e		g002195.m1	K00121	frmA, ADH5, adhC; S-(hydroxymethyl)glutathione dehydrogenase / alcohol dehydrogenase [EC:1.1.1.284 1.1.1.1]		g005999.m1	K02930	RP-L4e, RPL4; large subunit ribosomal protein L4e		g002773.m1	K01705	LYS4; homoaconitate hydratase [EC:4.2.1.36]		g001191.m1	K02989	RP-S5e, RPS5; small subunit ribosomal protein S5e		g001662.m1	K07973	GNG; guanine nucleotide-binding protein subunit gamma, fungi		g002435.m1	K00626	ACAT, atoB; acetyl-CoA C-acetyltransferase [EC:2.3.1.9]		g005134.m1	K02113
g001024.m1	K02883	RP-L18e, RPL18; large subunit ribosomal protein L18e		g002105.m1	K03253	EIF3B; translation initiation factor 3 subunit B		g003606.m1	K02132	ATPeF1A, ATP5A1, ATP1; F-type H+-transporting ATPase subunit alpha		g001886.m1	K02143	ATPeFK, ATP19; F-type H+-transporting ATPase subunit		g001237.m1	K01535	PMA1, PMA2; H+-transporting ATPase [EC:7.1.2.1]		g005423.m1	K14563	NOP1, FBL; rRNA 2'-O-methyltransferase fibrillarin [EC:2.1.1.-]		g003259.m1	K01653	E2.2.1.6S, ilvH, ilvN; acetolactate synthase I/III small subunit [EC:2.2.1.6]		g001592.m1	K01238	SUN; SUN family beta-glucosidase [EC:3.2.1.-]		g001976.m1	K07243	FTR, FTH1, efeU; high-affinity iron transporter		g002475.m1	K02955	RP-S14e, RPS14; small subunit ribosomal protein S14e		g000482.m1	K00819	rocD, OAT; ornithine--oxo-acid transaminase [EC:2.6.1.13]		g001200.m1	K07513	ACAA1; acetyl-CoA acyltransferase 1 [EC:2.3.1.16]		g000232.m1	K06158
g003928.m1	K02958	RP-S15e, RPS15; small subunit ribosomal protein S15e		g004521.m1	K00121	frmA, ADH5, adhC; S-(hydroxymethyl)glutathione dehydrogenase / alcohol dehydrogenase [EC:1.1.1.284 1.1.1.1]		g003606.m1	K02111	ATPF1A, atpA; F-type H+/Na+-transporting ATPase subunit alpha [EC:7.1.2.2 7.2.2.1]		g001124.m1	K07034	K07034; uncharacterized protein		g001034.m1	K01873	VARS, valS; valyl-tRNA synthetase [EC:6.1.1.9]		g000641.m1	K02929	RP-L44e, RPL44; large subunit ribosomal protein L44e		g005182.m1	K17080	PHB1; prohibitin 1		g000700.m1	K16261	YAT; yeast amino acid transporter		g000291.m1	K03448	FEN2, LIZ1; MFS transporter, ACS family, pantothenate transporter		g004292.m1	K02981	RP-S2e, RPS2; small subunit ribosomal protein S2e		g002784.m1	K00626	ACAT, atoB; acetyl-CoA C-acetyltransferase [EC:2.3.1.9]		g001200.m1	K00626	ACAT, atoB; acetyl-CoA C-acetyltransferase [EC:2.3.1.9]		g000557.m1	K02937
g005229.m1	K02930	RP-L4e, RPL4; large subunit ribosomal protein L4e		g002159.m1	K00031	IDH1, IDH2, icd; isocitrate dehydrogenase [EC:1.1.1.42]		g002073.m1	K02875	RP-L14e, RPL14; large subunit ribosomal protein L14e		g001309.m1	K01689	ENO, eno; enolase [EC:4.2.1.11]		g004737.m1	K14640	SLC20A, PIT; solute carrier family 20 (sodium-dependent phosphate transporter)		g002013.m1	K02885	RP-L19e, RPL19; large subunit ribosomal protein L19e		g002186.m1	K02143	ATPeFK, ATP19; F-type H+-transporting ATPase subunit k		g000283.m1	K00088	IMPDH, guaB; IMP dehydrogenase [EC:1.1.1.205]		g003169.m1	K01893	NARS, asnS; asparaginyl-tRNA synthetase [EC:6.1.1.22]		g005555.m1	K02873	RP-L13e, RPL13; large subunit ribosomal protein L13e		g001666.m1	K03262	EIF5; translation initiation factor 5		g004380.m1	K00088	IMPDH, guaB; IMP dehydrogenase [EC:1.1.1.205]		g000750.m1	K12881
g001213.m1	K11294	NCL, NSR1; nucleolin		g001266.m1	K01900	LSC2; succinyl-CoA synthetase beta subunit [EC:6.2.1.4 6.2.1.5]		g000628.m1	K00237	SDHD, SDH4; succinate dehydrogenase (ubiquinone) membrane anchor sub		g000567.m1	K02998	RP-SAe, RPSA; small subunit ribosomal protein SAe		g004882.m1	K01689	ENO, eno; enolase [EC:4.2.1.11]		g003357.m1	K02915	RP-L34e, RPL34; large subunit ribosomal protein L34e		g003307.m1	K06185	ABCF2; ATP-binding cassette, subfamily F, member 2		g004700.m1	K12845	SNU13, NHP2L; U4/U6 small nuclear ribonucleoprotein SNU13		g002345.m1	K19564	CTR, HNM1; choline transport protein		g005787.m1	K02877	RP-L15e, RPL15; large subunit ribosomal protein L15e		g000151.m1	K01870	IARS, ileS; isoleucyl-tRNA synthetase [EC:6.1.1.5]		g000171.m1	K00140	mmsA, iolA, ALDH6A1; malonate-semialdehyde dehydrogenase (acetylating) / methylmalonate-semialdehyde dehydrogenase [EC:1.2.1.18 1.2.1.27]		g000599.m1	K01758
g003766.m1	K02917	RP-L35Ae, RPL35A; large subunit ribosomal protein L35Ae		g002947.m1	K01535	PMA1, PMA2; H+-transporting ATPase [EC:7.1.2.1]		g001182.m1	K02953	RP-S13e, RPS13; small subunit ribosomal protein S13e		g002349.m1	K00419	QCR9, UCRC; ubiquinol-cytochrome c reductase subunit		g005868.m1	K08197	ARN; MFS transporter, SIT family, siderophore-iron:H+ symporter		g004018.m1	K02949	RP-S11e, RPS11; small subunit ribosomal protein S11e		g003307.m1	K06158	ABCF3; ATP-binding cassette, subfamily F, member 3		g006138.m1	K02957	RP-S15Ae, RPS15A; small subunit ribosomal protein S15Ae		g000806.m1	K03676	grxC, GLRX, GLRX2; glutaredoxin 3		g005135.m1	K02908	RP-L30e, RPL30; large subunit ribosomal protein L30e		g004952.m1	K12260	SRX1; sulfiredoxin [EC:1.8.98.2]		g000409.m1	K00030	IDH3; isocitrate dehydrogenase (NAD+) [EC:1.1.1.41]		g000599.m1	K01760
g005406.m1	K02912	RP-L32e, RPL32; large subunit ribosomal protein L32e		g002847.m1	K00819	rocD, OAT; ornithine--oxo-acid transaminase [EC:2.6.1.13]		g000126.m1	K05863	SLC25A4S, ANT; solute carrier family 25 (mitochondrial adenine nucleotide translocator), member 4/5/6/31		g003819.m1	K00940	ndk, NME; nucleoside-diphosphate kinase [EC:2.7.4.6]		g006685.m1	K03234	EEF2; elongation factor 2		g003189.m1	K02938	RP-L8e, RPL8; large subunit ribosomal protein L8e		g002632.m1	K01756	purB, ADSL; adenylosuccinate lyase [EC:4.3.2.2]		g000743.m1	K00264	GLT1; glutamate synthase (NADH) [EC:1.4.1.14]		g001815.m1	K05658	ABCB1, CD243; ATP-binding cassette, subfamily B (MDR/TAP), member 1 [EC:7.6.2.2]		g003652.m1	K02964	RP-S18e, RPS18; small subunit ribosomal protein S18e		g003267.m1	K12881	THOC4, ALY; THO complex subunit 4		g003862.m1	K01637	E4.1.3.1, aceA; isocitrate lyase [EC:4.1.3.1]		g002458.m1	K00626
g001405.m1	K11254	H4; histone H4		g002104.m1	K00276	AOC3, AOC2, tynA; primary-amine oxidase [EC:1.4.3.21]		g003716.m1	K01535	PMA1, PMA2; H+-transporting ATPase [EC:7.1.2.1]		g003217.m1	K08762	DBI, ACBP; diazepam-binding inhibitor (GABA receptor		g000267.m1	K03955	NDUFAB1; NADH dehydrogenase (ubiquinone) 1 alpha/beta subcomplex 1, acyl-carrier protein		g004571.m1	K02930	RP-L4e, RPL4; large subunit ribosomal protein L4e		g002122.m1	K11254	H4; histone H4		g000743.m1	K00266	gltD; glutamate synthase (NADPH) small chain [EC:1.4.1.13]		g004451.m1	K14842	NSA2; ribosome biogenesis protein NSA2		g003019.m1	K02875	RP-L14e, RPL14; large subunit ribosomal protein L14e		g002635.m1	K04077	groEL, HSPD1; chaperonin GroEL [EC:5.6.1.7]		g001770.m1	K00668	FAS1; fatty acid synthase subunit beta, fungi type [EC:2.3.1.86]		g003795.m1	K14640
g003818.m1	K02987	RP-S4e, RPS4; small subunit ribosomal protein S4e		g000762.m1	K00021	HMGCR; hydroxymethylglutaryl-CoA reductase (NADPH) [EC:1.1.1.34]		g000842.m1	K02973	RP-S23e, RPS23; small subunit ribosomal protein S23e		g003442.m1	K04079	HSP90A, htpG; molecular chaperone HtpG		g004873.m1	K02132	ATPeF1A, ATP5A1, ATP1; F-type H+-transporting ATPase subunit alpha		g005224.m1	K03768	PPIB, ppiB; peptidyl-prolyl cis-trans isomerase B (cyclophilin B) [EC:5.2.1.8]		g001792.m1	K12659	ARG56; N-acetyl-gamma-glutamyl-phosphate reductase / acetylglutamate kinase [EC:1.2.1.38 2.7.2.8]		g006048.m1	K02938	RP-L8e, RPL8; large subunit ribosomal protein L8e		g003916.m1	K01535	PMA1, PMA2; H+-transporting ATPase [EC:7.1.2.1]		g002280.m1	K02883	RP-L18e, RPL18; large subunit ribosomal protein L18e		g001638.m1	K02540	MCM2; DNA replication licensing factor MCM2 [EC:5.6.2.3]		g005570.m1	K02938	RP-L8e, RPL8; large subunit ribosomal protein L8e		g000600.m1	K03680
g000072.m1	K02991	RP-S6e, RPS6; small subunit ribosomal protein S6e		g003592.m1	K17450	ACO2; homoaconitase [EC:4.2.1.-]		g002302.m1	K04513	RHOA; Ras homolog gene family, member A		g004921.m1	K08139	HXT; MFS transporter, SP family, sugar:H+ symporter		g004873.m1	K02111	ATPF1A, atpA; F-type H+/Na+-transporting ATPase subunit alpha [EC:7.1.2.2 7.2.2.1]		g004751.m1	K02932	RP-L5e, RPL5; large subunit ribosomal protein L5e		g001792.m1	K00145	argC; N-acetyl-gamma-glutamyl-phosphate reductase [EC:1.2.1.38]		g004069.m1	K03626	EGD2, NACA; nascent polypeptide-associated complex subunit alpha		g003972.m1	K07466	RFA1, RPA1, rpa; replication factor A1		g006001.m1	K02937	RP-L7e, RPL7; large subunit ribosomal protein L7e		g004954.m1	K14640	SLC20A, PIT; solute carrier family 20 (sodium-dependent phosphate transporter)		g003292.m1	K16329	psuG; pseudouridylate synthase [EC:4.2.1.70]		g000456.m1	K02981
g002800.m1	K02981	RP-S2e, RPS2; small subunit ribosomal protein S2e		g000590.m1	K01893	NARS, asnS; asparaginyl-tRNA synthetase [EC:6.1.1.22]		g002302.m1	K07975	K07975; Rho family, other		g001116.m1	K03809	wrbA; NAD(P)H dehydrogenase (quinone) [EC:1.6.5.2]		g004199.m1	K02145	ATPeV1A, ATP6A; V-type H+-transporting ATPase subunit A [EC:7.1.2.2]		g004751.m1	K02881	RP-L18, MRPL18, rplR; large subunit ribosomal protein L18		g001965.m1	K13953	adhP; alcohol dehydrogenase, propanol-preferring [EC:1.1.1.1]		g000054.m1	K11254	H4; histone H4		g004586.m1	K03320	amt, AMT, MEP; ammonium transporter, Amt family		g002378.m1	K02960	RP-S16e, RPS16; small subunit ribosomal protein S16e		g001612.m1	K03680	EIF2B4; translation initiation factor eIF-2B subunit delta		g003065.m1	K13953	adhP; alcohol dehydrogenase, propanol-preferring [EC:1.1.1.1]		g002981.m1	K01956
g004004.m1	K02908	RP-L30e, RPL30; large subunit ribosomal protein L30e		g003677.m1	K00164	OGDH, sucA; 2-oxoglutarate dehydrogenase E1 component [EC:1.2.4.2]		g000426.m1	K02147	ATPeV1B, ATP6B; V-type H+-transporting ATPase subunit B		g002252.m1	K11252	H2B; histone H2B		g001230.m1	K13953	adhP; alcohol dehydrogenase, propanol-preferring [EC:1.1.1.1]		g000233.m1	K04565	SOD1; superoxide dismutase, Cu-Zn family [EC:1.15.1.1]		g003938.m1	K23490	CYB5; cytochrome b5		g000952.m1	K02942	RP-LP1, RPLP1; large subunit ribosomal protein LP1		g005150.m1	K06943	NOG1; nucleolar GTP-binding protein		g003322.m1	K03283	HSPA1s; heat shock 70kDa protein 1/2/6/8		g003532.m1	K00416	QCR6, UQCRH; ubiquinol-cytochrome c reductase subunit 6		g000888.m1	K00288	MTHFD; methylenetetrahydrofolate dehydrogenase (NADP+) / methenyltetrahydrofolate cyclohydrolase / formyltetrahydrofolate synthetase [EC:1.5.1.5 3.5.4.9 6.3.4.3]		g001840.m1	K03262
g005116.m1	K02962	RP-S17e, RPS17; small subunit ribosomal protein S17e		g001895.m1	K00873	PK, pyk; pyruvate kinase [EC:2.7.1.40]		g001983.m1	K00030	IDH3; isocitrate dehydrogenase (NAD+) [EC:1.1.1.41]		g003311.m1	K15455	DPH3, KTI11; diphthamide biosynthesis protein 3		g000959.m1	K01535	PMA1, PMA2; H+-transporting ATPase [EC:7.1.2.1]		g004761.m1	K02883	RP-L18e, RPL18; large subunit ribosomal protein L18e		g001751.m1	K00826	E2.6.1.42, ilvE; branched-chain amino acid aminotransferase [EC:2.6.1.42]		g006076.m1	K02870	RP-L12e, RPL12; large subunit ribosomal protein L12e		g001265.m1	K03448	FEN2, LIZ1; MFS transporter, ACS family, pantothenate transporter		g004088.m1	K02930	RP-L4e, RPL4; large subunit ribosomal protein L4e		g002588.m1	K00602	purH; phosphoribosylaminoimidazolecarboxamide formyltransferase / IMP cyclohydrolase [EC:2.1.2.3 3.5.4.10]		g006049.m1	K01702	LEU1; 3-isopropylmalate dehydratase [EC:4.2.1.33]		g001157.m1	K09022
g002995.m1	K08738	CYC; cytochrome c		g000820.m1	K13953	adhP; alcohol dehydrogenase, propanol-preferring [EC:1.1.1.1]		g000158.m1	K02143	ATPeFK, ATP19; F-type H+-transporting ATPase subunit k		g001463.m1	K02917	RP-L35Ae, RPL35A; large subunit ribosomal protein L3		g000273.m1	K08176	PHO84; MFS transporter, PHS family, inorganic phosphate transporter		g004298.m1	K02873	RP-L13e, RPL13; large subunit ribosomal protein L13e		g001870.m1	K12812	DDX39B, UAP56, SUB2; ATP-dependent RNA helicase UAP56/SUB2 [EC:3.6.4.13]		g004542.m1	K02896	RP-L24e, RPL24; large subunit ribosomal protein L24e		g002268.m1	K02540	MCM2; DNA replication licensing factor MCM2 [EC:5.6.2.3]		g002012.m1	K00030	IDH3; isocitrate dehydrogenase (NAD+) [EC:1.1.1.41]		g000097.m1	K11843	USP14, UBP6; ubiquitin carboxyl-terminal hydrolase 14 [EC:3.4.19.12]		g006049.m1	K01703	leuC, IPMI-L; 3-isopropylmalate/(R)-2-methylmalate dehydratase large subunit [EC:4.2.1.33 4.2.1.35]		g000486.m1	K17741
g001962.m1	K02932	RP-L5e, RPL5; large subunit ribosomal protein L5e		g003514.m1	K00381	cysI; sulfite reductase (NADPH) hemoprotein beta-component [EC:1.8.1.2]		g005015.m1	K02133	ATPeF1B, ATP5B, ATP2; F-type H+-transporting ATPase subunit beta [EC:7.1.2.2]		g002454.m1	K18097	GCY1; glycerol 2-dehydrogenase (NADP+) [EC:1.1.1.156		g003158.m1	K03768	PPIB, ppiB; peptidyl-prolyl cis-trans isomerase B (cyclophilin B) [EC:5.2.1.8]		g000501.m1	K02866	RP-L10e, RPL10; large subunit ribosomal protein L10e		g001753.m1	K17302	COPB2, SEC27; coatomer subunit beta'		g002871.m1	K07390	grxD, GLRX5; monothiol glutaredoxin		g000383.m1	K03457	TC.NCS1; nucleobase:cation symporter-1, NCS1 family		g002886.m1	K00030	IDH3; isocitrate dehydrogenase (NAD+) [EC:1.1.1.41]		g005411.m1	K09495	CCT3, TRIC5; T-complex protein 1 subunit gamma		g006049.m1	K01704	leuD, IPMI-S; 3-isopropylmalate/(R)-2-methylmalate dehydratase small subunit [EC:4.2.1.33 4.2.1.35]		g000740.m1	K07513
g001962.m1	K02881	RP-L18, MRPL18, rplR; large subunit ribosomal protein L18		g002587.m1	K17100	DAS; dihydroxyacetone synthase [EC:2.2.1.3]		g005015.m1	K02112	ATPF1B, atpD; F-type H+/Na+-transporting ATPase subunit beta [EC:7.1.2.2 7.2.2.1]		g001111.m1	K01238	SUN; SUN family beta-glucosidase [EC:3.2.1.-]		g003695.m1	K01381	PEP4; saccharopepsin [EC:3.4.23.25]		g002358.m1	K02977	RP-S27Ae, RPS27A, UBA80; ubiquitin-small subunit ribosomal protein S27Ae		g004519.m1	K01238	SUN; SUN family beta-glucosidase [EC:3.2.1.-]		g003677.m1	K00411	UQCRFS1, RIP1, petA; ubiquinol-cytochrome c reductase iron-sulfur subunit [EC:7.1.		g004548.m1	K15117	SLC25A34_35, OAC1; solute carrier family 25, member 34/35		g005633.m1	K07513	ACAA1; acetyl-CoA acyltransferase 1 [EC:2.3.1.16]		g000066.m1	K06911	PIR; quercetin 2,3-dioxygenase [EC:1.13.11.24]		g002054.m1	K02942	RP-LP1, RPLP1; large subunit ribosomal protein LP1		g000740.m1	K00626
g002607.m1	K00134	GAPDH, gapA; glyceraldehyde 3-phosphate dehydrogenase (phosphorylating) [EC:1.2.1.12]		g002587.m1	K00615	E2.2.1.1, tktA, tktB; transketolase [EC:2.2.1.1]		g004785.m1	K02143	ATPeFK, ATP19; F-type H+-transporting ATPase subunit k		g002134.m1	K00326	CYB5R; cytochrome-b5 reductase [EC:1.6.2.2]		g001229.m1	K13953	adhP; alcohol dehydrogenase, propanol-preferring [EC:1.1.1.1]		g001270.m1	K02891	RP-L22e, RPL22; large subunit ribosomal protein L22e		g001979.m1	K13449	PR1; pathogenesis-related protein 1		g000695.m1	K02985	RP-S3e, RPS3; small subunit ribosomal protein S3e		g004173.m1	K12197	CHMP1, VPS46, DID2; charged multivesicular body protein 1		g005633.m1	K00626	ACAT, atoB; acetyl-CoA C-acetyltransferase [EC:2.3.1.9]		g001647.m1	K13953	adhP; alcohol dehydrogenase, propanol-preferring [EC:1.1.1.1]		g003095.m1	K00128	ALDH; aldehyde dehydrogenase (NAD+) [EC:1.2.1.3]		g000514.m1	K17069
g004768.m1	K02929	RP-L44e, RPL44; large subunit ribosomal protein L44e		g004859.m1	K14007	SEC24; protein transport protein SEC24		g005185.m1	K02957	RP-S15Ae, RPS15A; small subunit ribosomal protein S15Ae		g000140.m1	K17968	TRIAP1, MDM35; TRIAP1/MDM35 family protein		g005326.m1	K13953	adhP; alcohol dehydrogenase, propanol-preferring [EC:1.1.1.1]		g005008.m1	K02980	RP-S29e, RPS29; small subunit ribosomal protein S29e		g000845.m1	K11252	H2B; histone H2B		g003527.m1	K00667	FAS2; fatty acid synthase subunit alpha, fungi type [EC:2.3.1.86]		g000099.m1	K15378	SLC45A1_2_4; solute carrier family 45, member 1/2/4		g005454.m1	K02985	RP-S3e, RPS3; small subunit ribosomal protein S3e		g001514.m1	K06158	ABCF3; ATP-binding cassette, subfamily F, member 3		g001932.m1	K00384	trxB, TRR; thioredoxin reductase (NADPH) [EC:1.8.1.9]		g000514.m1	K01740
g003264.m1	K02977	RP-S27Ae, RPS27A, UBA80; ubiquitin-small subunit ribosomal protein S27Ae		g002179.m1	K03259	EIF4E; translation initiation factor 4E		g000003.m1	K22494	K22494; CFEM-containing surface protein		g000488.m1	K01251	AHCY, ahcY; adenosylhomocysteinase [EC:3.13.2.1]		g004326.m1	K00927	PGK, pgk; phosphoglycerate kinase [EC:2.7.2.3]		g003481.m1	K02955	RP-S14e, RPS14; small subunit ribosomal protein S14e		g002309.m1	K17450	ACO2; homoaconitase [EC:4.2.1.-]		g003805.m1	K02133	ATPeF1B, ATP5B, ATP2; F-type H+-transporting ATPase subunit beta [EC:7.1.2.2]		g000610.m1	K17275	PLS1; plastin-1		g005862.m1	K01251	AHCY, ahcY; adenosylhomocysteinase [EC:3.13.2.1]		g002979.m1	K01452	E3.5.1.41; chitin deacetylase [EC:3.5.1.41]		g005486.m1	K11251	H2A; histone H2A		g001420.m1	K12195
g005186.m1	K02974	RP-S24e, RPS24; small subunit ribosomal protein S24e		g001740.m1	K25102	TRNAU1AP; tRNA selenocysteine 1-associated protein 1		g004427.m1	K00088	IMPDH, guaB; IMP dehydrogenase [EC:1.1.1.205]		g003448.m1	K01549	TIM11, ATP21; F-type H+-transporting ATP synthase su		g000183.m1	K02147	ATPeV1B, ATP6B; V-type H+-transporting ATPase subunit B		g005207.m1	K02981	RP-S2e, RPS2; small subunit ribosomal protein S2e		g003612.m1	K04441	P38; p38 MAP kinase [EC:2.7.11.24]		g003805.m1	K02112	ATPF1B, atpD; F-type H+/Na+-transporting ATPase subunit beta [EC:7.1.2.2 7.2.2.1]		g005088.m1	K09478	ACADSB; short-chain 2-methylacyl-CoA dehydrogenase [EC:1.3.8.5]		g001848.m1	K01647	CS, gltA; citrate synthase [EC:2.3.3.1]		g002979.m1	K22278	pgdA; peptidoglycan-N-acetylglucosamine deacetylase [EC:3.5.1.104]		g001600.m1	K05824	LYS12; homoisocitrate dehydrogenase [EC:1.1.1.87]		g004161.m1	K00030
g003205.m1	K02995	RP-S8e, RPS8; small subunit ribosomal protein S8e		g000861.m1	K15042	KPNA5_6; importin subunit alpha-6/7		g004844.m1	K02918	RP-L35e, RPL35; large subunit ribosomal protein L35e		g002898.m1	K23490	CYB5; cytochrome b5		g001012.m1	K09022	ridA, tdcF, RIDA; 2-iminobutanoate/2-iminopropanoate deaminase [EC:3.5.99.10]		g003843.m1	K02917	RP-L35Ae, RPL35A; large subunit ribosomal protein L35Ae		g001575.m1	K03262	EIF5; translation initiation factor 5		g003138.m1	K02134	ATPeF1D, ATP5D, ATP16; F-type H+-transporting ATPase subunit delta		g003135.m1	K01673	cynT, can; carbonic anhydrase [EC:4.2.1.1]		g003664.m1	K01527	EGD1, BTF3; nascent polypeptide-associated complex subunit beta		g003251.m1	K01610	E4.1.1.49, pckA; phosphoenolpyruvate carboxykinase (ATP) [EC:4.1.1.49]		g004825.m1	K00052	leuB, IMDH; 3-isopropylmalate dehydrogenase [EC:1.1.1.85]		g004350.m1	K04077
g002445.m1	K02957	RP-S15Ae, RPS15A; small subunit ribosomal protein S15Ae		g001289.m1	K15040	VDAC2; voltage-dependent anion channel protein 2		g003083.m1	K02941	RP-LP0, RPLP0; large subunit ribosomal protein LP0		g001940.m1	K08139	HXT; MFS transporter, SP family, sugar:H+ symporter		g006188.m1	K00615	E2.2.1.1, tktA, tktB; transketolase [EC:2.2.1.1]		g000749.m1	K02987	RP-S4e, RPS4; small subunit ribosomal protein S4e		g004257.m1	K05824	LYS12; homoisocitrate dehydrogenase [EC:1.1.1.87]		g005793.m1	K04565	SOD1; superoxide dismutase, Cu-Zn family [EC:1.15.1.1]		g003613.m1	K08192	DAL; MFS transporter, ACS family, allantoate permease		g001328.m1	K02941	RP-LP0, RPLP0; large subunit ribosomal protein LP0		g005442.m1	K14792	RRP5, PDCD11; rRNA biogenesis protein RRP5		g003168.m1	K01238	SUN; SUN family beta-glucosidase [EC:3.2.1.-]		g001215.m1	K01610
g004406.m1	K02893	RP-L23Ae, RPL23A; large subunit ribosomal protein L23Ae		g001619.m1	K11275	H1_5; histone H1/5		g001584.m1	K02976	RP-S26e, RPS26; small subunit ribosomal protein S26e		g000904.m1	K09780	K09780; uncharacterized protein		g005653.m1	K00762	pyrE; orotate phosphoribosyltransferase [EC:2.4.2.10]		g002004.m1	K02958	RP-S15e, RPS15; small subunit ribosomal protein S15e		g002521.m1	K03936	NDUFS3; NADH dehydrogenase (ubiquinone) Fe-S protein 3 [EC:7.1.1.2]		g005251.m1	K02951	RP-S12e, RPS12; small subunit ribosomal protein S12e		g001938.m1	K00383	GSR, gor; glutathione reductase (NADPH) [EC:1.8.1.7]		g002913.m1	K02951	RP-S12e, RPS12; small subunit ribosomal protein S12e		g003388.m1	K17771	TOM7; mitochondrial import receptor subunit TOM7		g004085.m1	K09498	CCT6; T-complex protein 1 subunit zeta		g000985.m1	K22746
g002915.m1	K02955	RP-S14e, RPS14; small subunit ribosomal protein S14e		g001926.m1	K12614	DDX6, RCK, DHH1; ATP-dependent RNA helicase DDX6/DHH1 [EC:3.6.4.13]		g001471.m1	K02997	RP-S9e, RPS9; small subunit ribosomal protein S9e		g002606.m1	K03235	EF3, TEF3; elongation factor 3		g002133.m1	K00134	GAPDH, gapA; glyceraldehyde 3-phosphate dehydrogenase (phosphorylating) [EC:1.2.1.12]		g002770.m1	K00134	GAPDH, gapA; glyceraldehyde 3-phosphate dehydrogenase (phosphorylating) [EC:1.2.1.12]		g004024.m1	K14950	ATP13A1, SPF1; manganese-transporting P-type ATPase [EC:7.2.2.-]		g006343.m1	K17080	PHB1; prohibitin 1		g004671.m1	K03564	BCP, PRXQ, DOT5; thioredoxin-dependent peroxiredoxin [EC:1.11.1.24]		g003165.m1	K00382	DLD, lpd, pdhD; dihydrolipoamide dehydrogenase [EC:1.8.1.4]		g003449.m1	K00939	adk, AK; adenylate kinase [EC:2.7.4.3]		g004671.m1	K02137	ATPeF0O, ATP5O, ATP5; F-type H+-transporting ATPase subunit O		g003168.m1	K00416
g002292.m1	K14563	NOP1, FBL; rRNA 2'-O-methyltransferase fibrillarin [EC:2.1.1.-]		g001315.m1	K03320	amt, AMT, MEP; ammonium transporter, Amt family		g001471.m1	K02889	RP-L21e, RPL21; large subunit ribosomal protein L21e		g001885.m1	K04078	groES, HSPE1; chaperonin GroES		g002467.m1	K17292	TBCA; tubulin-specific chaperone A		g004237.m1	K11254	H4; histone H4		g005115.m1	K19881	BUD7, BCH1; Chs5-Arf1p-binding protein BUD7/BCH1		g005997.m1	K01679	E4.2.1.2B, fumC, FH; fumarate hydratase, class II [EC:4.2.1.2]		g002508.m1	K07243	FTR, FTH1, efeU; high-affinity iron transporter		g000548.m1	K17742	SOU1; sorbose reductase [EC:1.1.1.289]		g002777.m1	K01951	guaA, GMPS; GMP synthase (glutamine-hydrolysing) [EC:6.3.5.2]		g004671.m1	K02113	ATPF1D, atpH; F-type H+-transporting ATPase subunit delta		g001395.m1	K06911
g002729.m1	K11253	H3; histone H3		g003725.m1	K17080	PHB1; prohibitin 1		g000894.m1	K17771	TOM7; mitochondrial import receptor subunit TOM7		g003163.m1	K03626	EGD2, NACA; nascent polypeptide-associated complex s		g004086.m1	K00626	ACAT, atoB; acetyl-CoA C-acetyltransferase [EC:2.3.1.9]		g005113.m1	K22758	CHCHD2; coiled-coil-helix-coiled-coil-helix domain-containing protein 2		g000142.m1	K00559	SMT1, ERG6; sterol 24-C-methyltransferase [EC:2.1.1.41]		g001324.m1	K03522	fixB, etfA; electron transfer flavoprotein alpha subunit		g005888.m1	K03457	TC.NCS1; nucleobase:cation symporter-1, NCS1 family		g003245.m1	K03231	EEF1A; elongation factor 1-alpha		g000051.m1	K02137	ATPeF0O, ATP5O, ATP5; F-type H+-transporting ATPase subunit O		g005852.m1	K01535	PMA1, PMA2; H+-transporting ATPase [EC:7.1.2.1]		g000312.m1	K00384
g001791.m1	K02880	RP-L17e, RPL17; large subunit ribosomal protein L17e		g002691.m1	K04564	SOD2; superoxide dismutase, Fe-Mn family [EC:1.15.1.1]		g001139.m1	K09568	FKBP1; FK506-binding protein 1 [EC:5.2.1.8]		g004051.m1	K02969	RP-S20e, RPS20; small subunit ribosomal protein S20e		g003351.m1	K11541	URA2; carbamoyl-phosphate synthase / aspartate carbamoyltransferase [EC:6.3.5.5 2.1.3.2]		g004544.m1	K03626	EGD2, NACA; nascent polypeptide-associated complex subunit alpha		g002594.m1	K03809	wrbA; NAD(P)H dehydrogenase (quinone) [EC:1.6.5.2]		g000151.m1	K00668	FAS1; fatty acid synthase subunit beta, fungi type [EC:2.3.1.86]		g002542.m1	K01426	E3.5.1.4, amiE; amidase [EC:3.5.1.4]		g004794.m1	K02870	RP-L12e, RPL12; large subunit ribosomal protein L12e		g000051.m1	K02113	ATPF1D, atpH; F-type H+-transporting ATPase subunit delta		g004622.m1	K00864	glpK, GK; glycerol kinase [EC:2.7.1.30]		g001091.m1	K14319
g004119.m1	K03231	EEF1A; elongation factor 1-alpha		g001882.m1	K07936	RAN; GTP-binding nuclear protein Ran		g003194.m1	K02930	RP-L4e, RPL4; large subunit ribosomal protein L4e		g000776.m1	K07936	RAN; GTP-binding nuclear protein Ran		g003351.m1	K01955	carB, CPA2; carbamoyl-phosphate synthase large subunit [EC:6.3.5.5]		g001281.m1	K02908	RP-L30e, RPL30; large subunit ribosomal protein L30e		g002688.m1	K08176	PHO84; MFS transporter, PHS family, inorganic phosphate transporter		g006327.m1	K03946	NDUFA2; NADH dehydrogenase (ubiquinone) 1 alpha subcomplex subunit 2		g000546.m1	K14811	DBP3; ATP-dependent RNA helicase DBP3 [EC:3.6.4.13]		g002532.m1	K02139	ATPeFF, ATP17; F-type H+-transporting ATPase subunit f		g003275.m1	K22746	CIAPIN1, DRE2; anamorsin		g001950.m1	K00065	kduD; 2-dehydro-3-deoxy-D-gluconate 5-dehydrogenase [EC:1.1.1.127]		g004699.m1	K01870
g000243.m1	K02949	RP-S11e, RPS11; small subunit ribosomal protein S11e		g004716.m1	K12763	EFG1, SOK2; enhanced filamentous growth protein 1		g004158.m1	K02922	RP-L37e, RPL37; large subunit ribosomal protein L37e		g000097.m1	K03809	wrbA; NAD(P)H dehydrogenase (quinone) [EC:1.6.5.2]		g003351.m1	K00609	pyrB, PYR2; aspartate carbamoyltransferase catalytic subunit [EC:2.1.3.2]		g004995.m1	K02969	RP-S20e, RPS20; small subunit ribosomal protein S20e		g003547.m1	K01238	SUN; SUN family beta-glucosidase [EC:3.2.1.-]		g000409.m1	K13525	VCP, CDC48; transitional endoplasmic reticulum ATPase		g003898.m1	K19245	JLP1; sulfonate dioxygenase [EC:1.14.11.-]		g003362.m1	K02133	ATPeF1B, ATP5B, ATP2; F-type H+-transporting ATPase subunit beta [EC:7.1.2.2]		g001791.m1	K02973	RP-S23e, RPS23; small subunit ribosomal protein S23e		g000738.m1	K13953	adhP; alcohol dehydrogenase, propanol-preferring [EC:1.1.1.1]		g000887.m1	K17743
g004426.m1	K09022	ridA, tdcF, RIDA; 2-iminobutanoate/2-iminopropanoate deaminase [EC:3.5.99.10]		g001682.m1	K00549	metE; 5-methyltetrahydropteroyltriglutamate--homocysteine methyltransferase [EC:2.1.1.14]		g000983.m1	K02980	RP-S29e, RPS29; small subunit ribosomal protein S29e		g005053.m1	K02155	ATPeV0C, ATP6L; V-type H+-transporting ATPase 16kDa		g002262.m1	K01637	E4.1.3.1, aceA; isocitrate lyase [EC:4.1.3.1]		g001077.m1	K11294	NCL, NSR1; nucleolin		g005070.m1	K06158	ABCF3; ATP-binding cassette, subfamily F, member 3		g006072.m1	K00856	ADK, adoK; adenosine kinase [EC:2.7.1.20]		g004838.m1	K00767	nadC, QPRT; nicotinate-nucleotide pyrophosphorylase (carboxylating) [EC:2.4.2.19]		g003362.m1	K02112	ATPF1B, atpD; F-type H+/Na+-transporting ATPase subunit beta [EC:7.1.2.2 7.2.2.1]		g001595.m1	K11557	SPC24; kinetochore protein Spc24, fungi type		g001063.m1	K14411	MSI; RNA-binding protein Musashi		g002374.m1	K04499
g000641.m1	K02898	RP-L26e, RPL26; large subunit ribosomal protein L26e		g003421.m1	K01626	E2.5.1.54, aroF, aroG, aroH; 3-deoxy-7-phosphoheptulonate synthase [EC:2.5.1.54]		g000897.m1	K00627	DLAT, aceF, pdhC; pyruvate dehydrogenase E2 component (dihydrolipoamide acetyltransferase) [EC:2.3.1.12]		g002927.m1	K17769	TOM22; mitochondrial import receptor subunit TOM22		g000840.m1	K02943	RP-LP2, RPLP2; large subunit ribosomal protein LP2		g004786.m1	K02267	COX6B; cytochrome c oxidase subunit 6b		g000799.m1	K01836	PGM3; phosphoacetylglucosamine mutase [EC:5.4.2.3]		g002044.m1	K15100	SLC25A1, CTP; solute carrier family 25 (mitochondrial citrate transporter), member		g003693.m1	K03448	FEN2, LIZ1; MFS transporter, ACS family, pantothenate transporter		g005598.m1	K02942	RP-LP1, RPLP1; large subunit ribosomal protein LP1		g000318.m1	K14832	MAK21, NOC1, CEBPZ; ribosome biogenesis protein MAK21		g000424.m1	K00354	E1.6.99.1; NADPH2 dehydrogenase [EC:1.6.99.1]		g000955.m1	K01895
g004548.m1	K04565	SOD1; superoxide dismutase, Cu-Zn family [EC:1.15.1.1]		g001149.m1	K02127	ATPeF0B, ATP5F1, ATP4; F-type H+-transporting ATPase subunit b		g000453.m1	K16261	YAT; yeast amino acid transporter		g002935.m1	K22832	GAS1; 1,3-beta-glucanosyltransferase GAS1 [EC:2.4.1.		g003529.m1	K01881	PARS, proS; prolyl-tRNA synthetase [EC:6.1.1.15]		g002208.m1	K11251	H2A; histone H2A		g003671.m1	K13525	VCP, CDC48; transitional endoplasmic reticulum ATPase		g005699.m1	K00789	metK, MAT; S-adenosylmethionine synthetase [EC:2.5.1.6]		g002772.m1	K00122	FDH; formate dehydrogenase [EC:1.17.1.9]		g003171.m1	K02912	RP-L32e, RPL32; large subunit ribosomal protein L32e		g002592.m1	K01890	FARSB, pheT; phenylalanyl-tRNA synthetase beta chain [EC:6.1.1.20]		g005620.m1	K15428	DUG1; Cys-Gly metallodipeptidase DUG1 [EC:3.4.13.-]		g000497.m1	K01637
g004814.m1	K12845	SNU13, NHP2L; U4/U6 small nuclear ribonucleoprotein SNU13		g002267.m1	K03246	EIF3I; translation initiation factor 3 subunit I		g003100.m1	K02920	RP-L36e, RPL36; large subunit ribosomal protein L36e		g000934.m1	K03234	EEF2; elongation factor 2		g004583.m1	K15102	SLC25A3, PHC, PIC; solute carrier family 25 (mitochondrial phosphate transporter), member 3		g002548.m1	K02880	RP-L17e, RPL17; large subunit ribosomal protein L17e		g004570.m1	K00626	ACAT, atoB; acetyl-CoA C-acetyltransferase [EC:2.3.1.9]		g006257.m1	K01251	AHCY, ahcY; adenosylhomocysteinase [EC:3.13.2.1]		g005183.m1	K19791	FET3_5; iron transport multicopper oxidase		g002993.m1	K03768	PPIB, ppiB; peptidyl-prolyl cis-trans isomerase B (cyclophilin B) [EC:5.2.1.8]		g004495.m1	K17743	XYL1, XYRA; D-xylose reductase [EC:1.1.1.307 1.1.1.430 1.1.1.431]		g005515.m1	K11788	ADE5; phosphoribosylamine--glycine ligase / phosphoribosylformylglycinamidine cyclo-ligase [EC:6.3.4.13 6.3.3.1]		g000233.m1	K12585
g000727.m1	K02922	RP-L37e, RPL37; large subunit ribosomal protein L37e		g002671.m1	K01238	SUN; SUN family beta-glucosidase [EC:3.2.1.-]		g003543.m1	K03809	wrbA; NAD(P)H dehydrogenase (quinone) [EC:1.6.5.2]		g003211.m1	K00088	IMPDH, guaB; IMP dehydrogenase [EC:1.1.1.205]		g004880.m1	K01679	E4.2.1.2B, fumC, FH; fumarate hydratase, class II [EC:4.2.1.2]		g004615.m1	K02974	RP-S24e, RPS24; small subunit ribosomal protein S24e		g005103.m1	K00384	trxB, TRR; thioredoxin reductase (NADPH) [EC:1.8.1.9]		g000131.m1	K00030	IDH3; isocitrate dehydrogenase (NAD+) [EC:1.1.1.41]		g005546.m1	K03020	RPAC2, RPC19, POLR1D; DNA-directed RNA polymerases I and III subunit RPAC2		g004014.m1	K02915	RP-L34e, RPL34; large subunit ribosomal protein L34e		g002577.m1	K12882	NCBP1, CBP80; nuclear cap-binding protein subunit 1		g005515.m1	K01945	purD; phosphoribosylamine---glycine ligase [EC:6.3.4.13]		g003114.m1	K14555
g003710.m1	K02953	RP-S13e, RPS13; small subunit ribosomal protein S13e		g004493.m1	K02132	ATPeF1A, ATP5A1, ATP1; F-type H+-transporting ATPase subunit alpha		g004985.m1	K02917	RP-L35Ae, RPL35A; large subunit ribosomal protein L35Ae		g001177.m1	K03676	grxC, GLRX, GLRX2; glutaredoxin 3		g005892.m1	K02358	tuf, TUFM; elongation factor Tu		g000901.m1	K02991	RP-S6e, RPS6; small subunit ribosomal protein S6e		g004267.m1	K09490	HSPA5, BIP; endoplasmic reticulum chaperone BiP [EC:3.6.4.10]		g003259.m1	K02137	ATPeF0O, ATP5O, ATP5; F-type H+-transporting ATPase subunit O		g000883.m1	K05658	ABCB1, CD243; ATP-binding cassette, subfamily B (MDR/TAP), member 1 [EC:7.6.2.2]		g000513.m1	K11253	H3; histone H3		g004930.m1	K02985	RP-S3e, RPS3; small subunit ribosomal protein S3e		g005515.m1	K01933	purM; phosphoribosylformylglycinamidine cyclo-ligase [EC:6.3.3.1]		g003843.m1	K09495
g001839.m1	K02910	RP-L31e, RPL31; large subunit ribosomal protein L31e		g004493.m1	K02111	ATPF1A, atpA; F-type H+/Na+-transporting ATPase subunit alpha [EC:7.1.2.2 7.2.2.1]		g005155.m1	K01238	SUN; SUN family beta-glucosidase [EC:3.2.1.-]		g002191.m1	K00620	argJ; glutamate N-acetyltransferase / amino-acid N-a		g001347.m1	K01899	LSC1; succinyl-CoA synthetase alpha subunit [EC:6.2.1.4 6.2.1.5]		g004349.m1	K02975	RP-S25e, RPS25; small subunit ribosomal protein S25e		g002690.m1	K00789	metK, MAT; S-adenosylmethionine synthetase [EC:2.5.1.6]		g003259.m1	K02113	ATPF1D, atpH; F-type H+-transporting ATPase subunit delta		g004459.m1	K08504	BET1; blocked early in transport 1		g004293.m1	K02978	RP-S27e, RPS27; small subunit ribosomal protein S27e		g000224.m1	K01956	carA, CPA1; carbamoyl-phosphate synthase small subunit [EC:6.3.5.5]		g005522.m1	K01647	CS, gltA; citrate synthase [EC:2.3.3.1]		g000963.m1	K01515
g002464.m1	K02969	RP-S20e, RPS20; small subunit ribosomal protein S20e		g004369.m1	K13525	VCP, CDC48; transitional endoplasmic reticulum ATPase		g005235.m1	K00873	PK, pyk; pyruvate kinase [EC:2.7.1.40]		g002059.m1	K02912	RP-L32e, RPL32; large subunit ribosomal protein L32e		g001347.m1	K01902	sucD; succinyl-CoA synthetase alpha subunit [EC:6.2.1.5]		g004429.m1	K02882	RP-L18Ae, RPL18A; large subunit ribosomal protein L18Ae		g000406.m1	K00288	MTHFD; methylenetetrahydrofolate dehydrogenase (NADP+) / methenyltetrahydrofolate cyclohydrolase / formyltetrahydrofolate synthetase [EC:1.5.1.5 3.5.4.9 6.3.4.3]		g003517.m1	K00026	MDH2; malate dehydrogenase [EC:1.1.1.37]		g004646.m1	K01027	OXCT; 3-oxoacid CoA-transferase [EC:2.8.3.5]		g000630.m1	K04043	dnaK, HSPA9; molecular chaperone DnaK		g000032.m1	K07243	FTR, FTH1, efeU; high-affinity iron transporter		g004702.m1	K09250	CNBP; cellular nucleic acid-binding protein		g001379.m1	K01452
g002262.m1	K02975	RP-S25e, RPS25; small subunit ribosomal protein S25e		g002408.m1	K00088	IMPDH, guaB; IMP dehydrogenase [EC:1.1.1.205]		g001667.m1	K02985	RP-S3e, RPS3; small subunit ribosomal protein S3e		g000236.m1	K02137	ATPeF0O, ATP5O, ATP5; F-type H+-transporting ATPase		g001347.m1	K02907	RP-L30, MRPL30, rpmD; large subunit ribosomal protein L30		g004238.m1	K11253	H3; histone H3		g004824.m1	K01958	PC, pyc; pyruvate carboxylase [EC:6.4.1.1]		g000994.m1	K08176	PHO84; MFS transporter, PHS family, inorganic phosphate transporter		g006022.m1	K21456	GSS; glutathione synthase [EC:6.3.2.3]		g003248.m1	K02872	RP-L13Ae, RPL13A; large subunit ribosomal protein L13Ae		g001537.m1	K16261	YAT; yeast amino acid transporter		g001247.m1	K01939	purA, ADSS; adenylosuccinate synthase [EC:6.3.4.4]		g001379.m1	K22278
g002914.m1	K02957	RP-S15Ae, RPS15A; small subunit ribosomal protein S15Ae		g001678.m1	K14803	PTC2_3; protein phosphatase PTC2/3 [EC:3.1.3.16]		g004046.m1	K02139	ATPeFF, ATP17; F-type H+-transporting ATPase subunit f		g000236.m1	K02113	ATPF1D, atpH; F-type H+-transporting ATPase subunit		g004574.m1	K03441	GLP-F; aquaglyceroporin related protein, other eukaryote		g002599.m1	K02910	RP-L31e, RPL31; large subunit ribosomal protein L31e		g002079.m1	K20222	IPO5, KPNB3, RANBP5; importin-5		g006100.m1	K14541	DUR1; urea carboxylase / allophanate hydrolase [EC:6.3.4.6 3.5.1.54]		g004442.m1	K18660	ACSF3; malonyl-CoA/methylmalonyl-CoA synthetase [EC:6.2.1.76 6.2.1.-]		g003660.m1	K02925	RP-L3e, RPL3; large subunit ribosomal protein L3e		g003005.m1	K01637	E4.1.3.1, aceA; isocitrate lyase [EC:4.1.3.1]		g003682.m1	K11262	ACACA; acetyl-CoA carboxylase / biotin carboxylase 1 [EC:6.4.1.2 6.3.4.14 2.1.3.15]		g003925.m1	K00004
g002796.m1	K04564	SOD2; superoxide dismutase, Fe-Mn family [EC:1.15.1.1]		g004828.m1	K00030	IDH3; isocitrate dehydrogenase (NAD+) [EC:1.1.1.41]		g002657.m1	K01568	PDC, pdc; pyruvate decarboxylase [EC:4.1.1.1]		g002198.m1	K03233	EEF1G; elongation factor 1-gamma		g003795.m1	K00033	PGD, gnd, gntZ; 6-phosphogluconate dehydrogenase [EC:1.1.1.44 1.1.1.343]		g004975.m1	K02957	RP-S15Ae, RPS15A; small subunit ribosomal protein S15Ae		g004872.m1	K12598	MTR4, SKIV2L2; ATP-dependent RNA helicase DOB1 [EC:3.6.4.13]		g006100.m1	K01941	E6.3.4.6; urea carboxylase [EC:6.3.4.6]		g000227.m1	K05546	GANAB; mannosyl-oligosaccharide alpha-1,3-glucosidase [EC:3.2.1.207]		g004429.m1	K02866	RP-L10e, RPL10; large subunit ribosomal protein L10e		g005461.m1	K12404	GGA; ADP-ribosylation factor-binding protein GGA		g001205.m1	K01610	E4.1.1.49, pckA; phosphoenolpyruvate carboxykinase (ATP) [EC:4.1.1.49]		g001214.m1	K12598
g004039.m1	K02266	COX6A; cytochrome c oxidase subunit 6a		g001477.m1	K02942	RP-LP1, RPLP1; large subunit ribosomal protein LP1		g001575.m1	K02935	RP-L7, MRPL12, rplL; large subunit ribosomal protein L7/L12		g000560.m1	K03671	trxA; thioredoxin 1		g005116.m1	K15414	C1QBP; complement component 1 Q subcomponent-binding protein, mitochondrial		g000376.m1	K02266	COX6A; cytochrome c oxidase subunit 6a		g002123.m1	K11253	H3; histone H3		g002557.m1	K08176	PHO84; MFS transporter, PHS family, inorganic phosphate transporter		g000227.m1	K01187	malZ; alpha-glucosidase [EC:3.2.1.20]		g003872.m1	K03283	HSPA1s; heat shock 70kDa protein 1/2/6/8		g000841.m1	K01733	thrC; threonine synthase [EC:4.2.3.1]		g000094.m1	K02926	RP-L4, MRPL4, rplD; large subunit ribosomal protein L4		g001404.m1	K01210
g001308.m1	K00053	ilvC; ketol-acid reductoisomerase [EC:1.1.1.86]		g003612.m1	K02988	RP-S5, MRPS5, rpsE; small subunit ribosomal protein S5		g003738.m1	K00626	ACAT, atoB; acetyl-CoA C-acetyltransferase [EC:2.3.1.9]		g004506.m1	K02966	RP-S19e, RPS19; small subunit ribosomal protein S19e		g003811.m1	K00602	purH; phosphoribosylaminoimidazolecarboxamide formyltransferase / IMP cyclohydrolase [EC:2.1.2.3 3.5.4.10]		g001183.m1	K05863	SLC25A4S, ANT; solute carrier family 25 (mitochondrial adenine nucleotide translocator), member 4/5/6/31		g004912.m1	K16261	YAT; yeast amino acid transporter		g000292.m1	K02894	RP-L23e, RPL23; large subunit ribosomal protein L23e		g001942.m1	K01610	E4.1.1.49, pckA; phosphoenolpyruvate carboxykinase (ATP) [EC:4.1.1.49]		g005753.m1	K01535	PMA1, PMA2; H+-transporting ATPase [EC:7.1.2.1]		g000081.m1	K14571	RIX7, NVL; ribosome biogenesis ATPase		g002285.m1	K08139	HXT; MFS transporter, SP family, sugar:H+ symporter		g003425.m1	K05609
g000550.m1	K03233	EEF1G; elongation factor 1-gamma		g000972.m1	K00559	SMT1, ERG6; sterol 24-C-methyltransferase [EC:2.1.1.41]		g002631.m1	K02263	COX4; cytochrome c oxidase subunit 4		g002958.m1	K02993	RP-S7e, RPS7; small subunit ribosomal protein S7e		g006097.m1	K08176	PHO84; MFS transporter, PHS family, inorganic phosphate transporter		g001124.m1	K02901	RP-L27e, RPL27; large subunit ribosomal protein L27e		g001875.m1	K00819	rocD, OAT; ornithine--oxo-acid transaminase [EC:2.6.1.13]		g002257.m1	K01758	CTH; cystathionine gamma-lyase [EC:4.4.1.1]		g002466.m1	K12823	DDX5, DBP2; ATP-dependent RNA helicase DDX5/DBP2 [EC:3.6.4.13]		g002692.m1	K02987	RP-S4e, RPS4; small subunit ribosomal protein S4e		g000729.m1	K00942	gmk, GUK1; guanylate kinase [EC:2.7.4.8]		g006029.m1	K26141	PM20D2; Xaa-Arg dipeptidase [EC:3.4.13.4]		g002837.m1	K09580
g001215.m1	K02872	RP-L13Ae, RPL13A; large subunit ribosomal protein L13Ae		g003576.m1	K00326	CYB5R; cytochrome-b5 reductase [EC:1.6.2.2]		g002794.m1	K02936	RP-L7Ae, RPL7A; large subunit ribosomal protein L7Ae		g003355.m1	K00667	FAS2; fatty acid synthase subunit alpha, fungi type		g003457.m1	K00286	proC; pyrroline-5-carboxylate reductase [EC:1.5.1.2]		g002156.m1	K02870	RP-L12e, RPL12; large subunit ribosomal protein L12e		g003855.m1	K02943	RP-LP2, RPLP2; large subunit ribosomal protein LP2		g003268.m1	K02971	RP-S21e, RPS21; small subunit ribosomal protein S21e		g001880.m1	K04487	iscS, NFS1; cysteine desulfurase [EC:2.8.1.7]		g001787.m1	K02940	RP-L9e, RPL9; large subunit ribosomal protein L9e		g004206.m1	K01895	ACSS1_2, acs; acetyl-CoA synthetase [EC:6.2.1.1]		g002350.m1	K00549	metE; 5-methyltetrahydropteroyltriglutamate--homocysteine methyltransferase [EC:2.1.1.14]		g003796.m1	K00026
g001915.m1	K02882	RP-L18Ae, RPL18A; large subunit ribosomal protein L18Ae		g002693.m1	K04565	SOD1; superoxide dismutase, Cu-Zn family [EC:1.15.1.1]		g003939.m1	K09885	AQPF; aquaporin rerated protein, other eukaryote		g004606.m1	K01527	EGD1, BTF3; nascent polypeptide-associated complex s		g002704.m1	K02136	ATPeF1G, ATP5C1, ATP3; F-type H+-transporting ATPase subunit gamma		g004093.m1	K02894	RP-L23e, RPL23; large subunit ribosomal protein L23e		g001129.m1	K03243	EIF5B; translation initiation factor 5B		g006347.m1	K02998	RP-SAe, RPSA; small subunit ribosomal protein SAe		g003160.m1	K11761	NPL6, RSC7; chromatin structure-remodeling complex protein RSC7		g003397.m1	K00134	GAPDH, gapA; glyceraldehyde 3-phosphate dehydrogenase (phosphorylating) [EC:1.2.1.12]		g001922.m1	K02265	COX5B; cytochrome c oxidase subunit 5b		g005129.m1	K02969	RP-S20e, RPS20; small subunit ribosomal protein S20e		g000477.m1	K14567
g000043.m1	K03671	trxA; thioredoxin 1		g004396.m1	K13953	adhP; alcohol dehydrogenase, propanol-preferring [EC:1.1.1.1]		g000327.m1	K04077	groEL, HSPD1; chaperonin GroEL [EC:5.6.1.7]		g004645.m1	K00856	ADK, adoK; adenosine kinase [EC:2.7.1.20]		g003683.m1	K00290	LYS1; saccharopine dehydrogenase (NAD+, L-lysine forming) [EC:1.5.1.7]		g000287.m1	K00940	ndk, NME; nucleoside-diphosphate kinase [EC:2.7.4.6]		g002844.m1	K12412	MCM1; pheromone receptor transcription factor		g002065.m1	K13953	adhP; alcohol dehydrogenase, propanol-preferring [EC:1.1.1.1]		g000545.m1	K01952	PFAS, purL; phosphoribosylformylglycinamidine synthase [EC:6.3.5.3]		g002847.m1	K02132	ATPeF1A, ATP5A1, ATP1; F-type H+-transporting ATPase subunit alpha		g002239.m1	K01958	PC, pyc; pyruvate carboxylase [EC:6.4.1.1]		g005767.m1	K02917	RP-L35Ae, RPL35A; large subunit ribosomal protein L35Ae		g000696.m1	K12773
g001410.m1	K03283	HSPA1s; heat shock 70kDa protein 1/2/6/8		g004237.m1	K04564	SOD2; superoxide dismutase, Fe-Mn family [EC:1.15.1.1]		g004013.m1	K00418	QCR8, UQCRQ; ubiquinol-cytochrome c reductase subunit 8		g005115.m1	K02957	RP-S15Ae, RPS15A; small subunit ribosomal protein S1		g005077.m1	K01264	APE3; aminopeptidase Y [EC:3.4.11.15]		g004654.m1	K02918	RP-L35e, RPL35; large subunit ribosomal protein L35e		g002813.m1	K04345	PKA; protein kinase A [EC:2.7.11.11]		g001083.m1	K01958	PC, pyc; pyruvate carboxylase [EC:6.4.1.1]		g002243.m1	K00601	E2.1.2.2; phosphoribosylglycinamide formyltransferase [EC:2.1.2.2]		g002847.m1	K02111	ATPF1A, atpA; F-type H+/Na+-transporting ATPase subunit alpha [EC:7.1.2.2 7.2.2.1]		g001996.m1	K02981	RP-S2e, RPS2; small subunit ribosomal protein S2e		g001096.m1	K01895	ACSS1_2, acs; acetyl-CoA synthetase [EC:6.2.1.1]		g004063.m1	K01480
g000461.m1	K02870	RP-L12e, RPL12; large subunit ribosomal protein L12e		g002435.m1	K04077	groEL, HSPD1; chaperonin GroEL [EC:5.6.1.7]		g002359.m1	K02137	ATPeF0O, ATP5O, ATP5; F-type H+-transporting ATPase subunit O		g003180.m1	K02934	RP-L6e, RPL6; large subunit ribosomal protein L6e		g004361.m1	K19788	OLA1; obg-like ATPase 1		g001709.m1	K01624	FBA, fbaA; fructose-bisphosphate aldolase, class II [EC:4.1.2.13]		g002585.m1	K00164	OGDH, sucA; 2-oxoglutarate dehydrogenase E1 component [EC:1.2.4.2]		g005773.m1	K02962	RP-S17e, RPS17; small subunit ribosomal protein S17e		g002489.m1	K03242	EIF2S3; translation initiation factor 2 subunit 3		g004876.m1	K14475	ICP; inhibitor of cysteine peptidase		g003751.m1	K01858	INO1, ISYNA1; myo-inositol-1-phosphate synthase [EC:5.5.1.4]		g006230.m1	K01557	FAHD1; acylpyruvate hydrolase [EC:3.7.1.5]		g002631.m1	K01939
g002730.m1	K11254	H4; histone H4		g001587.m1	K06269	PPP1C; serine/threonine-protein phosphatase PP1 catalytic subunit [EC:3.1.3.16]		g002359.m1	K02113	ATPF1D, atpH; F-type H+-transporting ATPase subunit delta		g003231.m1	K04043	dnaK, HSPA9; molecular chaperone DnaK		g002379.m1	K00942	gmk, GUK1; guanylate kinase [EC:2.7.4.8]		g004243.m1	K03283	HSPA1s; heat shock 70kDa protein 1/2/6/8		g002819.m1	K09497	CCT5; T-complex protein 1 subunit epsilon		g002597.m1	K02942	RP-LP1, RPLP1; large subunit ribosomal protein LP1		g006282.m1	K17290	HTATIP2; oxidoreductase [EC:1.1.1.-]		g005134.m1	K02896	RP-L24e, RPL24; large subunit ribosomal protein L24e		g003044.m1	K21850	KRE6; beta-glucan synthesis-associated protein KRE6		g002626.m1	K00128	ALDH; aldehyde dehydrogenase (NAD+) [EC:1.2.1.3]		g000810.m1	K02969
g003937.m1	K02885	RP-L19e, RPL19; large subunit ribosomal protein L19e		g005251.m1	K10956	SEC61A; protein transport protein SEC61 subunit alpha		g004498.m1	K02915	RP-L34e, RPL34; large subunit ribosomal protein L34e		g000050.m1	K02908	RP-L30e, RPL30; large subunit ribosomal protein L30e		g002033.m1	K18097	GCY1; glycerol 2-dehydrogenase (NADP+) [EC:1.1.1.156]		g001466.m1	K02953	RP-S13e, RPS13; small subunit ribosomal protein S13e		g002895.m1	K11541	URA2; carbamoyl-phosphate synthase / aspartate carbamoyltransferase [EC:6.3.5.5 2.1.3.2]		g004736.m1	K06630	YWHAE; 14-3-3 protein epsilon		g005805.m1	K14864	FTSJ1, TRM7; tRNA (cytidine32/guanosine34-2'-O)-methyltransferase [EC:2.1.1.205]		g005589.m1	K02272	COX7C; cytochrome c oxidase subunit 7c		g002067.m1	K02969	RP-S20e, RPS20; small subunit ribosomal protein S20e		g006118.m1	K00658	DLST, sucB; 2-oxoglutarate dehydrogenase E2 component (dihydrolipoamide succinyltransferase) [EC:2.3.1.61]		g003385.m1	K08178
g001055.m1	K02998	RP-SAe, RPSA; small subunit ribosomal protein SAe		g002922.m1	K01939	purA, ADSS; adenylosuccinate synthase [EC:6.3.4.4]		g003113.m1	K00262	E1.4.1.4, gdhA; glutamate dehydrogenase (NADP+) [EC:1.4.1.4]		g005096.m1	K02930	RP-L4e, RPL4; large subunit ribosomal protein L4e		g000209.m1	K01705	LYS4; homoaconitate hydratase [EC:4.2.1.36]		g004664.m1	K02998	RP-SAe, RPSA; small subunit ribosomal protein SAe		g002895.m1	K01955	carB, CPA2; carbamoyl-phosphate synthase large subunit [EC:6.3.5.5]		g000914.m1	K03809	wrbA; NAD(P)H dehydrogenase (quinone) [EC:1.6.5.2]		g001458.m1	K01755	argH, ASL; argininosuccinate lyase [EC:4.3.2.1]		g003187.m1	K02962	RP-S17e, RPS17; small subunit ribosomal protein S17e		g004979.m1	K02148	ATPeV1C, ATP6C; V-type H+-transporting ATPase subunit C		g003643.m1	K08675	PRSS15, PIM1; ATP-dependent Lon protease [EC:3.4.21.53]		g001410.m1	K14571
g001163.m1	K00420	QCR10, UQCR; ubiquinol-cytochrome c reductase subunit 10		g003071.m1	K01756	purB, ADSL; adenylosuccinate lyase [EC:4.3.2.2]		g003256.m1	K02873	RP-L13e, RPL13; large subunit ribosomal protein L13e		g004653.m1	K02133	ATPeF1B, ATP5B, ATP2; F-type H+-transporting ATPase		g000149.m1	K19791	FET3_5; iron transport multicopper oxidase		g001888.m1	K02987	RP-S4e, RPS4; small subunit ribosomal protein S4e		g002895.m1	K00609	pyrB, PYR2; aspartate carbamoyltransferase catalytic subunit [EC:2.1.3.2]		g005460.m1	K00417	QCR7, UQCRB; ubiquinol-cytochrome c reductase subunit 7		g003944.m1	K17583	NOM1; nucleolar MIF4G domain-containing protein 1		g000413.m1	K00234	SDHA, SDH1; succinate dehydrogenase (ubiquinone) flavoprotein subunit [EC:1.3.5.1]		g000413.m1	K10807	RRM1; ribonucleoside-diphosphate reductase subunit M1 [EC:1.17.4.1]		g002981.m1	K00765	hisG; ATP phosphoribosyltransferase [EC:2.4.2.17]		g003800.m1	K09550
g001467.m1	K02960	RP-S16e, RPS16; small subunit ribosomal protein S16e		g001887.m1	K01953	asnB, ASNS; asparagine synthase (glutamine-hydrolysing) [EC:6.3.5.4]		g000723.m1	K02134	ATPeF1D, ATP5D, ATP16; F-type H+-transporting ATPase subunit delta		g004653.m1	K02112	ATPF1B, atpD; F-type H+/Na+-transporting ATPase subu		g001440.m1	K01238	SUN; SUN family beta-glucosidase [EC:3.2.1.-]		g004614.m1	K00128	ALDH; aldehyde dehydrogenase (NAD+) [EC:1.2.1.3]		g002187.m1	K10807	RRM1; ribonucleoside-diphosphate reductase subunit M1 [EC:1.17.4.1]		g004892.m1	K14753	RACK1; guanine nucleotide-binding protein subunit beta-2-like 1 protein		g005721.m1	K05658	ABCB1, CD243; ATP-binding cassette, subfamily B (MDR/TAP), member 1 [EC:7.6.2.2]		g000413.m1	K00239	sdhA, frdA; succinate dehydrogenase flavoprotein subunit [EC:1.3.5.1]		g002775.m1	K23503	SFXN5; sideroflexin-5		g003030.m1	K00161	PDHA, pdhA; pyruvate dehydrogenase E1 component alpha subunit [EC:1.2.4.1]		g000856.m1	K01501
g002352.m1	K00940	ndk, NME; nucleoside-diphosphate kinase [EC:2.7.4.6]		g002454.m1	K14006	SEC23; protein transport protein SEC23		g000723.m1	K02114	ATPF1E, atpC; F-type H+-transporting ATPase subunit epsilon		g002934.m1	K22832	GAS1; 1,3-beta-glucanosyltransferase GAS1 [EC:2.4.1.		g006179.m1	K01803	TPI, tpiA; triosephosphate isomerase (TIM) [EC:5.3.1.1]		g003028.m1	K03233	EEF1G; elongation factor 1-gamma		g004906.m1	K03305	TC.POT; proton-dependent oligopeptide transporter, POT family		g001857.m1	K02875	RP-L14e, RPL14; large subunit ribosomal protein L14e		g005048.m1	K23887	UAPA_C; uric acid-xanthine permease		g000116.m1	K11251	H2A; histone H2A		g003766.m1	K25877	MYG1; MYG1 exonuclease [EC:3.1.-.-]		g000265.m1	K14539	LSG1; large subunit GTPase 1 [EC:3.6.1.-]		g003470.m1	K25877
g005046.m1	K02901	RP-L27e, RPL27; large subunit ribosomal protein L27e		g000845.m1	K02943	RP-LP2, RPLP2; large subunit ribosomal protein LP2		g003656.m1	K01638	aceB, glcB; malate synthase [EC:2.3.3.9]		g001810.m1	K15040	VDAC2; voltage-dependent anion channel protein 2		g003879.m1	K07375	TUBB; tubulin beta		g004299.m1	K02960	RP-S16e, RPS16; small subunit ribosomal protein S16e		g003288.m1	K14843	PES1, NOP7; pescadillo		g001440.m1	K03235	EF3, TEF3; elongation factor 3		g001107.m1	K02429	fucP; MFS transporter, FHS family, L-fucose permease		g005774.m1	K02901	RP-L27e, RPL27; large subunit ribosomal protein L27e		g002066.m1	K14729	FOX2; multifunctional beta-oxidation protein [EC:4.2.1.- 1.1.1.-]		g003667.m1	K12732	ARO10; phenylpyruvate decarboxylase [EC:4.1.1.-]		g000809.m1	K14729
g003089.m1	K00262	E1.4.1.4, gdhA; glutamate dehydrogenase (NADP+) [EC:1.4.1.4]		g000798.m1	K03809	wrbA; NAD(P)H dehydrogenase (quinone) [EC:1.6.5.2]		g004038.m1	K02866	RP-L10e, RPL10; large subunit ribosomal protein L10e		g001997.m1	K00966	GMPP; mannose-1-phosphate guanylyltransferase [EC:2.		g006547.m1	K00667	FAS2; fatty acid synthase subunit alpha, fungi type [EC:2.3.1.86]		g004891.m1	K02940	RP-L9e, RPL9; large subunit ribosomal protein L9e		g005048.m1	K09493	CCT1, TCP1; T-complex protein 1 subunit alpha		g001851.m1	K02955	RP-S14e, RPS14; small subunit ribosomal protein S14e		g000973.m1	K05658	ABCB1, CD243; ATP-binding cassette, subfamily B (MDR/TAP), member 1 [EC:7.6.2.2]		g005622.m1	K03234	EEF2; elongation factor 2		g002066.m1	K00059	fabG, OAR1; 3-oxoacyl-[acyl-carrier protein] reductase [EC:1.1.1.100]		g000381.m1	K00365	uaZ; urate oxidase [EC:1.7.3.3]		g000809.m1	K03457
g001045.m1	K02918	RP-L35e, RPL35; large subunit ribosomal protein L35e		g002094.m1	K22836	GAS5; 1,3-beta-glucanosyltransferase GAS5 [EC:2.4.1.-]		g003268.m1	K02358	tuf, TUFM; elongation factor Tu		g002702.m1	K02981	RP-S2e, RPS2; small subunit ribosomal protein S2e		g000430.m1	K01647	CS, gltA; citrate synthase [EC:2.3.3.1]		g000408.m1	K04043	dnaK, HSPA9; molecular chaperone DnaK		g004843.m1	K01881	PARS, proS; prolyl-tRNA synthetase [EC:6.1.1.15]		g005923.m1	K00128	ALDH; aldehyde dehydrogenase (NAD+) [EC:1.2.1.3]		g005282.m1	K14818	SQT1; ribosome assembly protein SQT1		g005034.m1	K02949	RP-S11e, RPS11; small subunit ribosomal protein S11e		g001633.m1	K13525	VCP, CDC48; transitional endoplasmic reticulum ATPase		g003067.m1	K00615	E2.2.1.1, tktA, tktB; transketolase [EC:2.2.1.1]		g000809.m1	K00059
g001928.m1	K01624	FBA, fbaA; fructose-bisphosphate aldolase, class II [EC:4.1.2.13]		g002195.m1	K03661	ATPeV0B, ATP6F; V-type H+-transporting ATPase 21kDa proteolipid subunit		g002058.m1	K02889	RP-L21e, RPL21; large subunit ribosomal protein L21e		g002722.m1	K01697	CBS; cystathionine beta-synthase [EC:4.2.1.22]		g005971.m1	K00264	GLT1; glutamate synthase (NADH) [EC:1.4.1.14]		g002857.m1	K00053	ilvC; ketol-acid reductoisomerase [EC:1.1.1.86]		g001756.m1	K14539	LSG1; large subunit GTPase 1 [EC:3.6.1.-]		g003660.m1	K15102	SLC25A3, PHC, PIC; solute carrier family 25 (mitochondrial phosphate transporter),		g005109.m1	K00143	LYS2; L-2-aminoadipate reductase [EC:1.2.1.95]		g001789.m1	K01899	LSC1; succinyl-CoA synthetase alpha subunit [EC:6.2.1.4 6.2.1.5]		g000395.m1	K00030	IDH3; isocitrate dehydrogenase (NAD+) [EC:1.1.1.41]		g002718.m1	K00818	E2.6.1.11, argD; acetylornithine aminotransferase [EC:2.6.1.11]		g005411.m1	K12882
g003062.m1	K01238	SUN; SUN family beta-glucosidase [EC:3.2.1.-]		g001701.m1	K00234	SDHA, SDH1; succinate dehydrogenase (ubiquinone) flavoprotein subunit [EC:1.3.5.1]		g004766.m1	K19791	FET3_5; iron transport multicopper oxidase		g000954.m1	K02901	RP-L27e, RPL27; large subunit ribosomal protein L27e		g005971.m1	K00266	gltD; glutamate synthase (NADPH) small chain [EC:1.4.1.13]		g004530.m1	K02936	RP-L7Ae, RPL7A; large subunit ribosomal protein L7Ae		g004854.m1	K01526	E3.6.1.42; guanosine-diphosphatase [EC:3.6.1.42]		g002550.m1	K02263	COX4; cytochrome c oxidase subunit 4		g006338.m1	K06901	pbuG, azgA, ghxP, ghxQ, adeQ; adenine/guanine/hypoxanthine permease		g001789.m1	K01902	sucD; succinyl-CoA synthetase alpha subunit [EC:6.2.1.5]		g005402.m1	K00273	DAO, aao; D-amino-acid oxidase [EC:1.4.3.3]		g005373.m1	K02921	RP-L37Ae, RPL37A; large subunit ribosomal protein L37Ae		g002096.m1	K14832
g004995.m1	K02985	RP-S3e, RPS3; small subunit ribosomal protein S3e		g001701.m1	K00239	sdhA, frdA; succinate dehydrogenase flavoprotein subunit [EC:1.3.5.1]		g005251.m1	K00615	E2.2.1.1, tktA, tktB; transketolase [EC:2.2.1.1]		g003633.m1	K06689	UBE2D, UBC4, UBC5; ubiquitin-conjugating enzyme E2 D		g002285.m1	K03262	EIF5; translation initiation factor 5		g003482.m1	K02957	RP-S15Ae, RPS15A; small subunit ribosomal protein S15Ae		g000109.m1	K03809	wrbA; NAD(P)H dehydrogenase (quinone) [EC:1.6.5.2]		g000578.m1	K19356	E1.14.99.54; lytic cellulose monooxygenase (C1-hydroxylating) [EC:1.14.99.54]		g003859.m1	K05824	LYS12; homoisocitrate dehydrogenase [EC:1.1.1.87]		g001789.m1	K02907	RP-L30, MRPL30, rpmD; large subunit ribosomal protein L30		g003072.m1	K17267	COPG; coatomer subunit gamma		g002402.m1	K01873	VARS, valS; valyl-tRNA synthetase [EC:6.1.1.9]		g001200.m1	K10807
g000343.m1	K02894	RP-L23e, RPL23; large subunit ribosomal protein L23e		g002329.m1	K22758	CHCHD2; coiled-coil-helix-coiled-coil-helix domain-containing protein 2		g002538.m1	K01238	SUN; SUN family beta-glucosidase [EC:3.2.1.-]		g003633.m1	K20217	UBE2E; ubiquitin-conjugating enzyme E2 E [EC:2.3.2.2		g002917.m1	K00026	MDH2; malate dehydrogenase [EC:1.1.1.37]		g004453.m1	K00161	PDHA, pdhA; pyruvate dehydrogenase E1 component alpha subunit [EC:1.2.4.1]		g002052.m1	K13126	PABPC; polyadenylate-binding protein		g001655.m1	K03232	EEF1B; elongation factor 1-beta		g004713.m1	K01477	alc, ALLC; allantoicase [EC:3.5.3.4]		g002493.m1	K01624	FBA, fbaA; fructose-bisphosphate aldolase, class II [EC:4.1.2.13]		g003121.m1	K14319	RANGAP1; Ran GTPase-activating protein 1		g000170.m1	K00004	BDH, butB; (R,R)-butanediol dehydrogenase / meso-butanediol dehydrogenase / diacetyl reductase [EC:1.1.1.4 1.1.1.- 1.1.1.303]		g000938.m1	K14411
g001722.m1	K01647	CS, gltA; citrate synthase [EC:2.3.3.1]		g003231.m1	K04513	RHOA; Ras homolog gene family, member A		g001177.m1	K01803	TPI, tpiA; triosephosphate isomerase (TIM) [EC:5.3.1.1]		g004998.m1	K02997	RP-S9e, RPS9; small subunit ribosomal protein S9e		g000627.m1	K02140	ATPeFG, ATP5L, ATP20; F-type H+-transporting ATPase subunit g		g005323.m1	K11253	H3; histone H3		g001868.m1	K00286	proC; pyrroline-5-carboxylate reductase [EC:1.5.1.2]		g002626.m1	K01858	INO1, ISYNA1; myo-inositol-1-phosphate synthase [EC:5.5.1.4]		g000525.m1	K12196	VPS4; vacuolar protein-sorting-associated protein 4		g002679.m1	K01689	ENO, eno; enolase [EC:4.2.1.11]		g004955.m1	K00026	MDH2; malate dehydrogenase [EC:1.1.1.37]		g005483.m1	K04077	groEL, HSPD1; chaperonin GroEL [EC:5.6.1.7]		g001419.m1	K01698
g001406.m1	K11253	H3; histone H3		g003231.m1	K07975	K07975; Rho family, other		g002861.m1	K12823	DDX5, DBP2; ATP-dependent RNA helicase DDX5/DBP2 [EC:3.6.4.13]		g002238.m1	K01507	ppa; inorganic pyrophosphatase [EC:3.6.1.1]		g002471.m1	K00293	LYS9; saccharopine dehydrogenase (NADP+, L-glutamate forming) [EC:1.5.1.10]		g002389.m1	K00262	E1.4.1.4, gdhA; glutamate dehydrogenase (NADP+) [EC:1.4.1.4]		g003187.m1	K11788	ADE5; phosphoribosylamine--glycine ligase / phosphoribosylformylglycinamidine cyclo-ligase [EC:6.3.4.13 6.3.3.1]		g004387.m1	K01653	E2.2.1.6S, ilvH, ilvN; acetolactate synthase I/III small subunit [EC:2.2.1.6]		g001231.m1	K00459	ncd2, npd; nitronate monooxygenase [EC:1.13.12.16]		g000169.m1	K11251	H2A; histone H2A		g002210.m1	K00658	DLST, sucB; 2-oxoglutarate dehydrogenase E2 component (dihydrolipoamide succinyltransferase) [EC:2.3.1.61]		g006414.m1	K01758	CTH; cystathionine gamma-lyase [EC:4.4.1.1]		g001675.m1	K25877
g000144.m1	K05863	SLC25A4S, ANT; solute carrier family 25 (mitochondrial adenine nucleotide translocator), member 4/5/6/31		g003870.m1	K13621	BTA1; betaine lipid synthase		g004139.m1	K07374	TUBA; tubulin alpha		g002417.m1	K08738	CYC; cytochrome c		g004426.m1	K09490	HSPA5, BIP; endoplasmic reticulum chaperone BiP [EC:3.6.4.10]		g001679.m1	K02985	RP-S3e, RPS3; small subunit ribosomal protein S3e		g003187.m1	K01945	purD; phosphoribosylamine---glycine ligase [EC:6.3.4.13]		g002696.m1	K02155	ATPeV0C, ATP6L; V-type H+-transporting ATPase 16kDa proteolipid subunit		g005422.m1	K01426	E3.5.1.4, amiE; amidase [EC:3.5.1.4]		g004150.m1	K02894	RP-L23e, RPL23; large subunit ribosomal protein L23e		g003628.m1	K12812	DDX39B, UAP56, SUB2; ATP-dependent RNA helicase UAP56/SUB2 [EC:3.6.4.13]		g006414.m1	K01760	metC; cysteine-S-conjugate beta-lyase [EC:4.4.1.13]		g004513.m1	K03028
g004376.m1	K04043	dnaK, HSPA9; molecular chaperone DnaK		g004462.m1	K00413	CYC1, CYT1, petC; ubiquinol-cytochrome c reductase cytochrome c1 subunit		g001716.m1	K00234	SDHA, SDH1; succinate dehydrogenase (ubiquinone) flavoprotein subuni		g004817.m1	K02905	RP-L29e, RPL29; large subunit ribosomal protein L29e		g003311.m1	K01758	CTH; cystathionine gamma-lyase [EC:4.4.1.1]		g000927.m1	K00121	frmA, ADH5, adhC; S-(hydroxymethyl)glutathione dehydrogenase / alcohol dehydrogenase [EC:1.1.1.284 1.1.1.1]		g003187.m1	K01933	purM; phosphoribosylformylglycinamidine cyclo-ligase [EC:6.3.3.1]		g003807.m1	K00236	SDHC, SDH3; succinate dehydrogenase (ubiquinone) cytochrome b560 subunit		g004744.m1	K21618	DLD3; (R)-2-hydroxyglutarate---pyruvate transhydrogenase [EC:1.1.99.40]		g005942.m1	K02940	RP-L9e, RPL9; large subunit ribosomal protein L9e		g002133.m1	K08178	JEN; MFS transporter, SHS family, lactate transporter		g003646.m1	K00819	rocD, OAT; ornithine--oxo-acid transaminase [EC:2.6.1.13]		g000803.m1	K16261
g005301.m1	K00026	MDH2; malate dehydrogenase [EC:1.1.1.37]		g002449.m1	K02137	ATPeF0O, ATP5O, ATP5; F-type H+-transporting ATPase subunit O		g001716.m1	K00239	sdhA, frdA; succinate dehydrogenase flavoprotein subunit [EC:1.3.5.1		g004359.m1	K02953	RP-S13e, RPS13; small subunit ribosomal protein S13e		g001164.m1	K01697	CBS; cystathionine beta-synthase [EC:4.2.1.22]		g002596.m1	K00873	PK, pyk; pyruvate kinase [EC:2.7.1.40]		g002201.m1	K01897	ACSL, fadD; long-chain acyl-CoA synthetase [EC:6.2.1.3]		g003814.m1	K02908	RP-L30e, RPL30; large subunit ribosomal protein L30e		g004744.m1	K18204	D2HGDH; D-2-hydroxyglutarate dehydrogenase [EC:1.1.99.39]		g001187.m1	K05863	SLC25A4S, ANT; solute carrier family 25 (mitochondrial adenine nucleotide translocator), member 4/5/6/31		g002411.m1	K06047	TTL; tubulin---tyrosine ligase [EC:6.3.2.25]		g003407.m1	K13126	PABPC; polyadenylate-binding protein		g004955.m1	K01705
g000376.m1	K02865	RP-L10Ae, RPL10A; large subunit ribosomal protein L10Ae		g002449.m1	K02113	ATPF1D, atpH; F-type H+-transporting ATPase subunit delta		g000025.m1	K02934	RP-L6e, RPL6; large subunit ribosomal protein L6e		g001481.m1	K02932	RP-L5e, RPL5; large subunit ribosomal protein L5e		g001912.m1	K02267	COX6B; cytochrome c oxidase subunit 6b		g000488.m1	K02898	RP-L26e, RPL26; large subunit ribosomal protein L26e		g000965.m1	K01952	PFAS, purL; phosphoribosylformylglycinamidine synthase [EC:6.3.5.3]		g000347.m1	K09490	HSPA5, BIP; endoplasmic reticulum chaperone BiP [EC:3.6.4.10]		g003110.m1	K11254	H4; histone H4		g002252.m1	K00873	PK, pyk; pyruvate kinase [EC:2.7.1.40]		g004942.m1	K00290	LYS1; saccharopine dehydrogenase (NAD+, L-lysine forming) [EC:1.5.1.7]		g003681.m1	K23516	XAN1; xanthine dioxygenase [EC:1.14.11.48]		g003519.m1	K06047
g001001.m1	K02940	RP-L9e, RPL9; large subunit ribosomal protein L9e		g004244.m1	K15560	NRD1; protein NRD1		g000313.m1	K02974	RP-S24e, RPS24; small subunit ribosomal protein S24e		g004816.m1	K00416	QCR6, UQCRH; ubiquinol-cytochrome c reductase subuni		g004823.m1	K00161	PDHA, pdhA; pyruvate dehydrogenase E1 component alpha subunit [EC:1.2.4.1]		g001175.m1	K01238	SUN; SUN family beta-glucosidase [EC:3.2.1.-]		g003270.m1	K14824	ERB1, BOP1; ribosome biogenesis protein ERB1		g006232.m1	K12823	DDX5, DBP2; ATP-dependent RNA helicase DDX5/DBP2 [EC:3.6.4.13]		g000215.m1	K01531	mgtA, mgtB; P-type Mg2+ transporter [EC:7.2.2.14]		g003038.m1	K02134	ATPeF1D, ATP5D, ATP16; F-type H+-transporting ATPase subunit delta		g000092.m1	K12195	CHMP6, VPS20; charged multivesicular body protein 6		g005655.m1	K00602	purH; phosphoribosylaminoimidazolecarboxamide formyltransferase / IMP cyclohydrolase [EC:2.1.2.3 3.5.4.10]		g003953.m1	K15110
g003310.m1	K01689	ENO, eno; enolase [EC:4.2.1.11]		g003731.m1	K14813	ARX1; metalloprotease ARX1 [EC:3.-.-.-]		g001316.m1	K14753	RACK1; guanine nucleotide-binding protein subunit beta-2-like 1 prot		g001100.m1	K02872	RP-L13Ae, RPL13A; large subunit ribosomal protein L1		g000647.m1	K12823	DDX5, DBP2; ATP-dependent RNA helicase DDX5/DBP2 [EC:3.6.4.13]		g003639.m1	K01647	CS, gltA; citrate synthase [EC:2.3.3.1]		g000122.m1	K01655	LYS21, LYS20; homocitrate synthase [EC:2.3.3.14]		g001308.m1	K02997	RP-S9e, RPS9; small subunit ribosomal protein S9e		g004760.m1	K05658	ABCB1, CD243; ATP-binding cassette, subfamily B (MDR/TAP), member 1 [EC:7.6.2.2]		g005601.m1	K02953	RP-S13e, RPS13; small subunit ribosomal protein S13e		g005431.m1	K14411	MSI; RNA-binding protein Musashi		g006373.m1	K14813	ARX1; metalloprotease ARX1 [EC:3.-.-.-]		g001727.m1	K13524
g000868.m1	K03234	EEF2; elongation factor 2		g001592.m1	K03010	RPB2, POLR2B; DNA-directed RNA polymerase II subunit RPB2 [EC:2.7.7.6]		g003797.m1	K04565	SOD1; superoxide dismutase, Cu-Zn family [EC:1.15.1.1]		g002051.m1	K02132	ATPeF1A, ATP5A1, ATP1; F-type H+-transporting ATPase		g000276.m1	K01687	ilvD; dihydroxy-acid dehydratase [EC:4.2.1.9]		g000122.m1	K02263	COX4; cytochrome c oxidase subunit 4		g002166.m1	K04354	PPP2R2; serine/threonine-protein phosphatase 2A regulatory subunit B		g000779.m1	K00549	metE; 5-methyltetrahydropteroyltriglutamate--homocysteine methyltransferase [EC:2.		g002169.m1	K00052	leuB, IMDH; 3-isopropylmalate dehydrogenase [EC:1.1.1.85]		g000151.m1	K01679	E4.2.1.2B, fumC, FH; fumarate hydratase, class II [EC:4.2.1.2]		g003200.m1	K14555	UTP13, TBL3; U3 small nucleolar RNA-associated protein 13		g003869.m1	K02437	gcvH, GCSH; glycine cleavage system H protein		g000634.m1	K13953
g003814.m1	K01899	LSC1; succinyl-CoA synthetase alpha subunit [EC:6.2.1.4 6.2.1.5]		g002349.m1	K17302	COPB2, SEC27; coatomer subunit beta'		g004469.m1	K03283	HSPA1s; heat shock 70kDa protein 1/2/6/8		g002051.m1	K02111	ATPF1A, atpA; F-type H+/Na+-transporting ATPase subu		g004679.m1	K00830	AGXT; alanine-glyoxylate transaminase / serine-glyoxylate transaminase / serine-pyruvate transaminase [EC:2.6.1.44 2.6.1.45 2.6.1.51]		g003630.m1	K02136	ATPeF1G, ATP5C1, ATP3; F-type H+-transporting ATPase subunit gamma		g005178.m1	K09464	GCN4; general control protein GCN4		g003922.m1	K02885	RP-L19e, RPL19; large subunit ribosomal protein L19e		g004868.m1	K03448	FEN2, LIZ1; MFS transporter, ACS family, pantothenate transporter		g000836.m1	K00053	ilvC; ketol-acid reductoisomerase [EC:1.1.1.86]		g003324.m1	K03441	GLP-F; aquaglyceroporin related protein, other eukaryote		g001743.m1	K02145	ATPeV1A, ATP6A; V-type H+-transporting ATPase subunit A [EC:7.1.2.2]		g001683.m1	K22836
g003814.m1	K01902	sucD; succinyl-CoA synthetase alpha subunit [EC:6.2.1.5]		g002752.m1	K13524	ABAT; 4-aminobutyrate aminotransferase / (S)-3-amino-2-methylpropionate transaminase [EC:2.6.1.19 2.6.1.22]		g001281.m1	K02140	ATPeFG, ATP5L, ATP20; F-type H+-transporting ATPase subunit g		g003642.m1	K05863	SLC25A4S, ANT; solute carrier family 25 (mitochondri		g000485.m1	K19356	E1.14.99.54; lytic cellulose monooxygenase (C1-hydroxylating) [EC:1.14.99.54]		g003959.m1	K00627	DLAT, aceF, pdhC; pyruvate dehydrogenase E2 component (dihydrolipoamide acetyltransferase) [EC:2.3.1.12]		g002635.m1	K05757	ARPC1A_B; actin related protein 2/3 complex, subunit 1A/1B		g002323.m1	K00819	rocD, OAT; ornithine--oxo-acid transaminase [EC:2.6.1.13]		g001139.m1	K01114	plc; phospholipase C [EC:3.1.4.3]		g002248.m1	K07936	RAN; GTP-binding nuclear protein Ran		g002822.m1	K04499	RUVBL1, RVB1, INO80H; RuvB-like protein 1 [EC:5.6.2.4]		g001142.m1	K17743	XYL1, XYRA; D-xylose reductase [EC:1.1.1.307 1.1.1.430 1.1.1.431]		g004901.m1	K08675
g003814.m1	K02907	RP-L30, MRPL30, rpmD; large subunit ribosomal protein L30		g000085.m1	K00602	purH; phosphoribosylaminoimidazolecarboxamide formyltransferase / IMP cyclohydrolase [EC:2.1.2.3 3.5.4.10]		g004012.m1	K02880	RP-L17e, RPL17; large subunit ribosomal protein L17e		g000728.m1	K01070	frmB, ESD, fghA; S-formylglutathione hydrolase [EC:3		g004382.m1	K00627	DLAT, aceF, pdhC; pyruvate dehydrogenase E2 component (dihydrolipoamide acetyltransferase) [EC:2.3.1.12]		g004569.m1	K04078	groES, HSPE1; chaperonin GroES		g005180.m1	K22736	VIT; vacuolar iron transporter family protein		g001493.m1	K00616	TALDO1, talB, talA; transaldolase [EC:2.2.1.2]		g003664.m1	K20061	ALY1_2, ART3_6; arrestin-related trafficking adapter 3/6		g005486.m1	K02997	RP-S9e, RPS9; small subunit ribosomal protein S9e		g005345.m1	K14794	RRP12; ribosomal RNA-processing protein 12		g005659.m1	K02941	RP-LP0, RPLP0; large subunit ribosomal protein LP0		g004997.m1	K01958
g001274.m1	K02267	COX6B; cytochrome c oxidase subunit 6b		g003805.m1	K04043	dnaK, HSPA9; molecular chaperone DnaK		g004416.m1	K02141	ATPeFH, ATP14; F-type H+-transporting ATPase subunit h		g003804.m1	K17069	MET17; O-acetylhomoserine/O-acetylserine sulfhydryla		g006001.m1	K00420	QCR10, UQCR; ubiquinol-cytochrome c reductase subunit 10		g004016.m1	K03676	grxC, GLRX, GLRX2; glutaredoxin 3		g003725.m1	K14006	SEC23; protein transport protein SEC23		g000290.m1	K01536	ENA; P-type Na+/K+ transporter [EC:7.2.2.3 7.2.2.-]		g003532.m1	K12158	NEDD8; ubiquitin-like protein Nedd8		g001243.m1	K02910	RP-L31e, RPL31; large subunit ribosomal protein L31e		g000166.m1	K01557	FAHD1; acylpyruvate hydrolase [EC:3.7.1.5]		g003350.m1	K01887	RARS, argS; arginyl-tRNA synthetase [EC:6.1.1.19]		g000633.m1	K13953
g001417.m1	K11252	H2B; histone H2B		g002258.m1	K09885	AQPF; aquaporin rerated protein, other eukaryote		g003426.m1	K01900	LSC2; succinyl-CoA synthetase beta subunit [EC:6.2.1.4 6.2.1.5]		g003804.m1	K01740	metY; O-acetylhomoserine (thiol)-lyase [EC:2.5.1.49]		g001169.m1	K05917	CYP51; sterol 14alpha-demethylase [EC:1.14.14.154 1.14.15.36]		g000202.m1	K09522	DNAJC2; DnaJ homolog subfamily C member 2		g002995.m1	K01551	arsA, ASNA1, GET3; arsenite/tail-anchored protein-transporting ATPase [EC:7.3.2.7 7.3.-.-]		g000709.m1	K14640	SLC20A, PIT; solute carrier family 20 (sodium-dependent phosphate transporter)		g000899.m1	K01656	TRP3; anthranilate synthase / indole-3-glycerol phosphate synthase [EC:4.1.3.27 4.1.1.48]		g003956.m1	K14826	FPR3_4; FK506-binding nuclear protein [EC:5.2.1.8]		g003640.m1	K16365	SGTA; small glutamine-rich tetratricopeptide repeat-containing protein alpha		g004811.m1	K09464	GCN4; general control protein GCN4		g000626.m1	K02540
g004496.m1	K02993	RP-S7e, RPS7; small subunit ribosomal protein S7e		g005419.m1	K00624	E2.3.1.7; carnitine O-acetyltransferase [EC:2.3.1.7]		g001710.m1	K22494	K22494; CFEM-containing surface protein		g005005.m1	K01810	GPI, pgi; glucose-6-phosphate isomerase [EC:5.3.1.9]		g004723.m1	K00706	E2.4.1.34; 1,3-beta-glucan synthase [EC:2.4.1.34]		g003199.m1	K11131	DKC1, NOLA4, CBF5; H/ACA ribonucleoprotein complex subunit 4 [EC:5.4.99.-]		g000402.m1	K02729	PSMA5; 20S proteasome subunit alpha 5 [EC:3.4.25.1]		g006192.m1	K02936	RP-L7Ae, RPL7A; large subunit ribosomal protein L7Ae		g000899.m1	K01658	trpG; anthranilate synthase component II [EC:4.1.3.27]		g001815.m1	K02865	RP-L10Ae, RPL10A; large subunit ribosomal protein L10Ae		g004586.m1	K17741	GRE2; NADPH-dependent methylglyoxal reductase [EC:1.1.1.283]		g003087.m1	K00966	GMPP; mannose-1-phosphate guanylyltransferase [EC:2.7.7.13]		g001695.m1	K07827
g002662.m1	K12823	DDX5, DBP2; ATP-dependent RNA helicase DDX5/DBP2 [EC:3.6.4.13]		g003596.m1	K22832	GAS1; 1,3-beta-glucanosyltransferase GAS1 [EC:2.4.1.-]		g000750.m1	K11294	NCL, NSR1; nucleolin		g003698.m1	K17773	TOM5; mitochondrial import receptor subunit TOM5		g003687.m1	K02143	ATPeFK, ATP19; F-type H+-transporting ATPase subunit k		g003854.m1	K01624	FBA, fbaA; fructose-bisphosphate aldolase, class II [EC:4.1.2.13]		g005382.m1	K14803	PTC2_3; protein phosphatase PTC2/3 [EC:3.1.3.16]		g004264.m1	K02921	RP-L37Ae, RPL37A; large subunit ribosomal protein L37Ae		g006012.m1	K01599	hemE, UROD; uroporphyrinogen decarboxylase [EC:4.1.1.37]		g004810.m1	K02998	RP-SAe, RPSA; small subunit ribosomal protein SAe		g003558.m1	K03028	PSMD2, RPN1; 26S proteasome regulatory subunit N1		g001479.m1	K12772	SPS4; sporulation-specific protein 4		g000154.m1	K00549
g003049.m1	K00033	PGD, gnd, gntZ; 6-phosphogluconate dehydrogenase [EC:1.1.1.44 1.1.1.343]		g002102.m1	K02134	ATPeF1D, ATP5D, ATP16; F-type H+-transporting ATPase subunit delta		g004342.m1	K02898	RP-L26e, RPL26; large subunit ribosomal protein L26e		g003731.m1	K08176	PHO84; MFS transporter, PHS family, inorganic phosph		g005434.m1	K22503	DARS1; aspartyl-tRNA synthetase [EC:6.1.1.12]		g003931.m1	K03781	katE, CAT, catB, srpA; catalase [EC:1.11.1.6]		g000971.m1	K00963	UGP2, galU, galF; UTP--glucose-1-phosphate uridylyltransferase [EC:2.7.7.9]		g002674.m1	K01655	LYS21, LYS20; homocitrate synthase [EC:2.3.3.14]		g001750.m1	K18337	LRA1; L-rhamnose 1-dehydrogenase [EC:1.1.1.378 1.1.1.377 1.1.1.173]		g001218.m1	K02885	RP-L19e, RPL19; large subunit ribosomal protein L19e		g002025.m1	K11768	ARP9, SWP59; actin-related protein 9		g000288.m1	K01803	TPI, tpiA; triosephosphate isomerase (TIM) [EC:5.3.1.1]		g004379.m1	K11788
g000719.m1	K03781	katE, CAT, catB, srpA; catalase [EC:1.11.1.6]		g000376.m1	K06174	ABCE1, Rli1; ATP-binding cassette, sub-family E, member 1		g000880.m1	K02975	RP-S25e, RPS25; small subunit ribosomal protein S25e		g000854.m1	K10956	SEC61A; protein transport protein SEC61 subunit alph		g000141.m1	K03522	fixB, etfA; electron transfer flavoprotein alpha subunit		g000033.m1	K03234	EEF2; elongation factor 2		g002740.m1	K01652	E2.2.1.6L, ilvB, ilvG, ilvI; acetolactate synthase I/II/III large subunit [EC:2.2.1.6]		g005627.m1	K08770	UBC; ubiquitin C		g002488.m1	K03242	EIF2S3; translation initiation factor 2 subunit 3		g004350.m1	K02868	RP-L11e, RPL11; large subunit ribosomal protein L11e		g000806.m1	K02937	RP-L7e, RPL7; large subunit ribosomal protein L7e		g004328.m1	K09885	AQPF; aquaporin rerated protein, other eukaryote		g004379.m1	K01945
g003982.m1	K02139	ATPeFF, ATP17; F-type H+-transporting ATPase subunit f		g000514.m1	K04079	HSP90A, htpG; molecular chaperone HtpG		g004894.m1	K02896	RP-L24e, RPL24; large subunit ribosomal protein L24e		g001986.m1	K13289	CTSA, CPY; cathepsin A (carboxypeptidase C) [EC:3.4.		g003323.m1	K01834	PGAM, gpmA; 2,3-bisphosphoglycerate-dependent phosphoglycerate mutase [EC:5.4.2.11]		g001075.m1	K02872	RP-L13Ae, RPL13A; large subunit ribosomal protein L13Ae		g002246.m1	K07827	KRAS, KRAS2; GTPase KRas		g005627.m1	K04551	UBB; ubiquitin B		g006250.m1	K23114	ARMT1; damage-control phosphatase, subfamily III [EC:3.1.3.-]		g005485.m1	K02889	RP-L21e, RPL21; large subunit ribosomal protein L21e		g001611.m1	K01758	CTH; cystathionine gamma-lyase [EC:4.4.1.1]		g003062.m1	K20498	DSD1; D-serine ammonia-lyase [EC:4.3.1.18]		g004379.m1	K01933
g001837.m1	K00873	PK, pyk; pyruvate kinase [EC:2.7.1.40]		g002194.m1	K03661	ATPeV0B, ATP6F; V-type H+-transporting ATPase 21kDa proteolipid subunit		g004418.m1	K07936	RAN; GTP-binding nuclear protein Ran		g000499.m1	K11788	ADE5; phosphoribosylamine--glycine ligase / phosphor		g002633.m1	K02951	RP-S12e, RPS12; small subunit ribosomal protein S12e		g001236.m1	K00026	MDH2; malate dehydrogenase [EC:1.1.1.37]		g001611.m1	K01899	LSC1; succinyl-CoA synthetase alpha subunit [EC:6.2.1.4 6.2.1.5]		g005827.m1	K03234	EEF2; elongation factor 2		g004009.m1	K00706	E2.4.1.34; 1,3-beta-glucan synthase [EC:2.4.1.34]		g003675.m1	K08738	CYC; cytochrome c		g001611.m1	K01760	metC; cysteine-S-conjugate beta-lyase [EC:4.4.1.13]		g004621.m1	K02936	RP-L7Ae, RPL7A; large subunit ribosomal protein L7Ae		g004701.m1	K03283
g003190.m1	K00234	SDHA, SDH1; succinate dehydrogenase (ubiquinone) flavoprotein subunit [EC:1.3.5.1]		g000202.m1	K19849	MSB2; signaling mucin MSB2		g002528.m1	K02136	ATPeF1G, ATP5C1, ATP3; F-type H+-transporting ATPase subunit gamma		g000499.m1	K01945	purD; phosphoribosylamine---glycine ligase [EC:6.3.4		g004950.m1	K00030	IDH3; isocitrate dehydrogenase (NAD+) [EC:1.1.1.41]		g001976.m1	K02973	RP-S23e, RPS23; small subunit ribosomal protein S23e		g001611.m1	K01902	sucD; succinyl-CoA synthetase alpha subunit [EC:6.2.1.5]		g003979.m1	K00626	ACAT, atoB; acetyl-CoA C-acetyltransferase [EC:2.3.1.9]		g005947.m1	K01955	carB, CPA2; carbamoyl-phosphate synthase large subunit [EC:6.3.5.5]		g000563.m1	K14753	RACK1; guanine nucleotide-binding protein subunit beta-2-like 1 protein		g002059.m1	K16261	YAT; yeast amino acid transporter		g006370.m1	K06630	YWHAE; 14-3-3 protein epsilon		g003926.m1	K00140
g003190.m1	K00239	sdhA, frdA; succinate dehydrogenase flavoprotein subunit [EC:1.3.5.1]		g001888.m1	K15428	DUG1; Cys-Gly metallodipeptidase DUG1 [EC:3.4.13.-]		g004929.m1	K00940	ndk, NME; nucleoside-diphosphate kinase [EC:2.7.4.6]		g000499.m1	K01933	purM; phosphoribosylformylglycinamidine cyclo-ligase		g000397.m1	K01581	E4.1.1.17, ODC1, speC, speF; ornithine decarboxylase [EC:4.1.1.17]		g003470.m1	K07513	ACAA1; acetyl-CoA acyltransferase 1 [EC:2.3.1.16]		g001611.m1	K02907	RP-L30, MRPL30, rpmD; large subunit ribosomal protein L30		g001109.m1	K00818	E2.6.1.11, argD; acetylornithine aminotransferase [EC:2.6.1.11]		g006419.m1	K03006	RPB1, POLR2A; DNA-directed RNA polymerase II subunit RPB1 [EC:2.7.7.6]		g005569.m1	K02958	RP-S15e, RPS15; small subunit ribosomal protein S15e		g000485.m1	K08675	PRSS15, PIM1; ATP-dependent Lon protease [EC:3.4.21.53]		g002607.m1	K12472	EPS15; epidermal growth factor receptor substrate 15		g005290.m1	K09885
g005252.m1	K03626	EGD2, NACA; nascent polypeptide-associated complex subunit alpha		g004054.m1	K02867	RP-L11, MRPL11, rplK; large subunit ribosomal protein L11		g004936.m1	K02929	RP-L44e, RPL44; large subunit ribosomal protein L44e		g002751.m1	K01958	PC, pyc; pyruvate carboxylase [EC:6.4.1.1]		g002899.m1	K01955	carB, CPA2; carbamoyl-phosphate synthase large subunit [EC:6.3.5.5]		g003470.m1	K00626	ACAT, atoB; acetyl-CoA C-acetyltransferase [EC:2.3.1.9]		g002766.m1	K09885	AQPF; aquaporin rerated protein, other eukaryote		g006354.m1	K01895	ACSS1_2, acs; acetyl-CoA synthetase [EC:6.2.1.1]		g005976.m1	K14856	SDA1, SDAD1; protein SDA1		g004803.m1	K02893	RP-L23Ae, RPL23A; large subunit ribosomal protein L23Ae		g001532.m1	K19801	PI4KB; phosphatidylinositol 4-kinase B [EC:2.7.1.67]		g000690.m1	K00667	FAS2; fatty acid synthase subunit alpha, fungi type [EC:2.3.1.86]		g002421.m1	K00928
g002478.m1	K02980	RP-S29e, RPS29; small subunit ribosomal protein S29e		g002040.m1	K22522	LOG; cytokinin riboside 5'-monophosphate phosphoribohydrolase [EC:3.2.2.-]		g003670.m1	K07342	SEC61G, SSS1, secE; protein transport protein SEC61 subunit gamma and related proteins		g001917.m1	K17261	CAP1_2, SRV2; adenylyl cyclase-associated protein		g004072.m1	K01526	E3.6.1.42; guanosine-diphosphatase [EC:3.6.1.42]		g005324.m1	K11254	H4; histone H4		g003902.m1	K10808	RRM2; ribonucleoside-diphosphate reductase subunit M2 [EC:1.17.4.1]		g004799.m1	K06630	YWHAE; 14-3-3 protein epsilon		g003632.m1	K14788	NOL10, ENP2; ribosome biogenesis protein ENP2		g003868.m1	K02991	RP-S6e, RPS6; small subunit ribosomal protein S6e		g003451.m1	K15777	DODA; 4,5-DOPA dioxygenase extradiol [EC:1.13.11.-]		g001206.m1	K12598	MTR4, SKIV2L2; ATP-dependent RNA helicase DOB1 [EC:3.6.4.13]		g000622.m1	K13525
g002107.m1	K02941	RP-LP0, RPLP0; large subunit ribosomal protein LP0		g002702.m1	K08287	E2.7.12.1; dual-specificity kinase [EC:2.7.12.1]		g003255.m1	K02942	RP-LP1, RPLP1; large subunit ribosomal protein LP1		g003238.m1	K09880	mtnC, ENOPH1; enolase-phosphatase E1 [EC:3.1.3.77]		g000059.m1	K07390	grxD, GLRX5; monothiol glutaredoxin		g005253.m1	K12823	DDX5, DBP2; ATP-dependent RNA helicase DDX5/DBP2 [EC:3.6.4.13]		g003902.m1	K00526	E1.17.4.1B, nrdB, nrdF; ribonucleoside-diphosphate reductase beta chain [EC:1.17.4.1]		g000803.m1	K00658	DLST, sucB; 2-oxoglutarate dehydrogenase E2 component (dihydrolipoamide succinyltr		g000938.m1	K00759	APRT, apt; adenine phosphoribosyltransferase [EC:2.4.2.7]		g003344.m1	K00420	QCR10, UQCR; ubiquinol-cytochrome c reductase subunit 10		g002131.m1	K00818	E2.6.1.11, argD; acetylornithine aminotransferase [EC:2.6.1.11]		g004128.m1	K01336	PRB1; cerevisin [EC:3.4.21.48 3.4.21.-]		g003069.m1	K00052
g003901.m1	K02973	RP-S23e, RPS23; small subunit ribosomal protein S23e		g000289.m1	K03283	HSPA1s; heat shock 70kDa protein 1/2/6/8		g004006.m1	K17795	TIM17; mitochondrial import inner membrane translocase subunit TIM17		g003179.m1	K14826	FPR3_4; FK506-binding nuclear protein [EC:5.2.1.8]		g003498.m1	K00288	MTHFD; methylenetetrahydrofolate dehydrogenase (NADP+) / methenyltetrahydrofolate cyclohydrolase / formyltetrahydrofolate synthetase [EC:1.5.1.5 3.5.4.9 6.3.4.3]		g004181.m1	K02941	RP-LP0, RPLP0; large subunit ribosomal protein LP0		g000096.m1	K14007	SEC24; protein transport protein SEC24		g000065.m1	K01939	purA, ADSS; adenylosuccinate synthase [EC:6.3.4.4]		g006119.m1	K03457	TC.NCS1; nucleobase:cation symporter-1, NCS1 family		g004811.m1	K02993	RP-S7e, RPS7; small subunit ribosomal protein S7e		g002548.m1	K11541	URA2; carbamoyl-phosphate synthase / aspartate carbamoyltransferase [EC:6.3.5.5 2.1.3.2]		g004461.m1	K04646	CLTC; clathrin heavy chain		g004021.m1	K00939
g001261.m1	K00600	glyA, SHMT; glycine hydroxymethyltransferase [EC:2.1.2.1]		g005360.m1	K07375	TUBB; tubulin beta		g003429.m1	K00288	MTHFD; methylenetetrahydrofolate dehydrogenase (NADP+) / methenyltetrahydrofolate cyclohydrolase / formyltetrahydrofolate synthetase [EC:1.5.1.5 3.5.4.9 6.3.4.3]		g000672.m1	K01381	PEP4; saccharopepsin [EC:3.4.23.25]		g003428.m1	K05863	SLC25A4S, ANT; solute carrier family 25 (mitochondrial adenine nucleotide translocator), member 4/5/6/31		g001304.m1	K02139	ATPeFF, ATP17; F-type H+-transporting ATPase subunit f		g000520.m1	K17785	IMMT, MIC60; MICOS complex subunit MIC60		g004064.m1	K02979	RP-S28e, RPS28; small subunit ribosomal protein S28e		g002598.m1	K14787	MRD1, RBM19; multiple RNA-binding domain-containing protein 1		g001986.m1	K02974	RP-S24e, RPS24; small subunit ribosomal protein S24e		g002548.m1	K01955	carB, CPA2; carbamoyl-phosphate synthase large subunit [EC:6.3.5.5]		g004459.m1	K01515	nudF; ADP-ribose diphosphatase [EC:3.6.1.13 3.6.1.-]		g000307.m1	K12404
g003200.m1	K02140	ATPeFG, ATP5L, ATP20; F-type H+-transporting ATPase subunit g		g003047.m1	K14826	FPR3_4; FK506-binding nuclear protein [EC:5.2.1.8]		g000185.m1	K02885	RP-L19e, RPL19; large subunit ribosomal protein L19e		g000131.m1	K13953	adhP; alcohol dehydrogenase, propanol-preferring [EC		g006523.m1	K14541	DUR1; urea carboxylase / allophanate hydrolase [EC:6.3.4.6 3.5.1.54]		g001884.m1	K01899	LSC1; succinyl-CoA synthetase alpha subunit [EC:6.2.1.4 6.2.1.5]		g003196.m1	K03787	surE; 5'/3'-nucleotidase [EC:3.1.3.5 3.1.3.6]		g005300.m1	K00134	GAPDH, gapA; glyceraldehyde 3-phosphate dehydrogenase (phosphorylating) [EC:1.2.1.		g000544.m1	K01738	cysK; cysteine synthase [EC:2.5.1.47]		g003232.m1	K02898	RP-L26e, RPL26; large subunit ribosomal protein L26e		g002548.m1	K00609	pyrB, PYR2; aspartate carbamoyltransferase catalytic subunit [EC:2.1.3.2]		g000654.m1	K15102	SLC25A3, PHC, PIC; solute carrier family 25 (mitochondrial phosphate transporter), member 3		g004351.m1	K11251
g004866.m1	K02923	RP-L38e, RPL38; large subunit ribosomal protein L38e		g003385.m1	K15026	EIF2A; translation initiation factor 2A		g004702.m1	K03264	EIF6; translation initiation factor 6		g003522.m1	K01758	CTH; cystathionine gamma-lyase [EC:4.4.1.1]		g006523.m1	K01941	E6.3.4.6; urea carboxylase [EC:6.3.4.6]		g001884.m1	K01902	sucD; succinyl-CoA synthetase alpha subunit [EC:6.2.1.5]		g000058.m1	K03235	EF3, TEF3; elongation factor 3		g003956.m1	K02260	COX17; cytochrome c oxidase assembly protein subunit 17		g005549.m1	K00254	DHODH, pyrD; dihydroorotate dehydrogenase [EC:1.3.5.2]		g005788.m1	K01915	glnA, GLUL; glutamine synthetase [EC:6.3.1.2]		g005341.m1	K24394	STU2; protein STU2		g000025.m1	K03018	RPC1, POLR3A; DNA-directed RNA polymerase III subunit RPC1 [EC:2.7.7.6]		g000829.m1	K22721
g001382.m1	K09568	FKBP1; FK506-binding protein 1 [EC:5.2.1.8]		g000600.m1	K07034	K07034; uncharacterized protein		g001192.m1	K00927	PGK, pgk; phosphoglycerate kinase [EC:2.7.2.3]		g003522.m1	K01760	metC; cysteine-S-conjugate beta-lyase [EC:4.4.1.13]		g002664.m1	K02943	RP-LP2, RPLP2; large subunit ribosomal protein LP2		g001884.m1	K02907	RP-L30, MRPL30, rpmD; large subunit ribosomal protein L30		g003856.m1	K21456	GSS; glutathione synthase [EC:6.3.2.3]		g005957.m1	K00706	E2.4.1.34; 1,3-beta-glucan synthase [EC:2.4.1.34]		g001609.m1	K14837	NOP12; nucleolar protein 12		g003717.m1	K11254	H4; histone H4		g002403.m1	K00273	DAO, aao; D-amino-acid oxidase [EC:1.4.3.3]		g001875.m1	K12732	ARO10; phenylpyruvate decarboxylase [EC:4.1.1.-]		g005086.m1	K17267
g004013.m1	K02891	RP-L22e, RPL22; large subunit ribosomal protein L22e		g002331.m1	K06660	CDC5; cell cycle serine/threonine-protein kinase CDC5/MSD2 [EC:2.7.11.21]		g002212.m1	K08738	CYC; cytochrome c		g003618.m1	K03305	TC.POT; proton-dependent oligopeptide transporter, P		g005180.m1	K00052	leuB, IMDH; 3-isopropylmalate dehydrogenase [EC:1.1.1.85]		g005215.m1	K04564	SOD2; superoxide dismutase, Fe-Mn family [EC:1.15.1.1]		g001149.m1	K11836	USP5_13, UBP14; ubiquitin carboxyl-terminal hydrolase 5/13 [EC:3.4.19.12]		g001684.m1	K03146	THI4, THI1; cysteine-dependent adenosine diphosphate thiazole synthase [EC:2.4.2.6		g005847.m1	K07178	RIOK1; RIO kinase 1 [EC:2.7.11.1]		g005891.m1	K02984	RP-S3Ae, RPS3A; small subunit ribosomal protein S3Ae		g004582.m1	K18803	HPM1; protein-histidine N-methyltransferase [EC:2.1.1.85]		g000571.m1	K13524	ABAT; 4-aminobutyrate aminotransferase / (S)-3-amino-2-methylpropionate transaminase [EC:2.6.1.19 2.6.1.22]		g002240.m1	K01520
g002110.m1	K02964	RP-S18e, RPS18; small subunit ribosomal protein S18e		g000591.m1	K17066	MOX; alcohol oxidase [EC:1.1.3.13]		g001403.m1	K06689	UBE2D, UBC4, UBC5; ubiquitin-conjugating enzyme E2 D [EC:2.3.2.23]		g000622.m1	K02866	RP-L10e, RPL10; large subunit ribosomal protein L10e		g005814.m1	K05863	SLC25A4S, ANT; solute carrier family 25 (mitochondrial adenine nucleotide translocator), member 4/5/6/31		g001646.m1	K22483	HMO1; transcriptional regulator HMO1		g005112.m1	K00942	gmk, GUK1; guanylate kinase [EC:2.7.4.8]		g002054.m1	K02355	fusA, GFM, EFG; elongation factor G		g000596.m1	K01277	DPP3; dipeptidyl-peptidase III [EC:3.4.14.4]		g006074.m1	K03386	PRDX2_4, ahpC; peroxiredoxin 2/4 [EC:1.11.1.24]		g004792.m1	K11518	TOM40; mitochondrial import receptor subunit TOM40		g001572.m1	K14832	MAK21, NOC1, CEBPZ; ribosome biogenesis protein MAK21		g001735.m1	K10579
g000654.m1	K17497	PMM; phosphomannomutase [EC:5.4.2.8]		g005152.m1	K15110	SLC25A21, ODC; solute carrier family 25 (mitochondrial 2-oxodicarboxylate transporter), member 21		g002111.m1	K08139	HXT; MFS transporter, SP family, sugar:H+ symporter		g003884.m1	K11518	TOM40; mitochondrial import receptor subunit TOM40		g004728.m1	K03320	amt, AMT, MEP; ammonium transporter, Amt family		g004184.m1	K02964	RP-S18e, RPS18; small subunit ribosomal protein S18e		g002887.m1	K11253	H3; histone H3		g003018.m1	K00111	glpA, glpD; glycerol-3-phosphate dehydrogenase [EC:1.1.5.3]		g005258.m1	K14808	DDX54, DBP10; ATP-dependent RNA helicase DDX54/DBP10 [EC:3.6.4.13]		g002370.m1	K02918	RP-L35e, RPL35; large subunit ribosomal protein L35e		g004181.m1	K17792	TIM54; mitochondrial import inner membrane translocase subunit TIM54		g003309.m1	K09499	CCT7; T-complex protein 1 subunit eta		g001424.m1	K17788
g001175.m1	K11131	DKC1, NOLA4, CBF5; H/ACA ribonucleoprotein complex subunit 4 [EC:5.4.99.-]		g002013.m1	K14290	XPO1, CRM1; exportin-1		g002949.m1	K04078	groES, HSPE1; chaperonin GroES		g003233.m1	K14950	ATP13A1, SPF1; manganese-transporting P-type ATPase		g004125.m1	K01875	SARS, serS; seryl-tRNA synthetase [EC:6.1.1.11]		g001781.m1	K12845	SNU13, NHP2L; U4/U6 small nuclear ribonucleoprotein SNU13		g002628.m1	K14152	HIS4; phosphoribosyl-ATP pyrophosphohydrolase / phosphoribosyl-AMP cyclohydrolase / histidinol dehydrogenase [EC:3.6.1.31 3.5.4.19 1.1.1.23]		g005062.m1	K09022	ridA, tdcF, RIDA; 2-iminobutanoate/2-iminopropanoate deaminase [EC:3.5.99.10]		g000034.m1	K03066	PSMC5, RPT6; 26S proteasome regulatory subunit T6		g005882.m1	K00927	PGK, pgk; phosphoglycerate kinase [EC:2.7.2.3]		g005314.m1	K22133	AAE3; oxalate---CoA ligase [EC:6.2.1.8]		g005130.m1	K14729	FOX2; multifunctional beta-oxidation protein [EC:4.2.1.- 1.1.1.-]		g004924.m1	K17275
g002650.m1	K01803	TPI, tpiA; triosephosphate isomerase (TIM) [EC:5.3.1.1]		g005405.m1	K17768	TOM70; mitochondrial import receptor subunit TOM70		g005252.m1	K13953	adhP; alcohol dehydrogenase, propanol-preferring [EC:1.1.1.1]		g002066.m1	K02894	RP-L23e, RPL23; large subunit ribosomal protein L23e		g003386.m1	K09478	ACADSB; short-chain 2-methylacyl-CoA dehydrogenase [EC:1.3.8.5]		g003731.m1	K00844	HK; hexokinase [EC:2.7.1.1]		g002628.m1	K00013	hisD; histidinol dehydrogenase [EC:1.1.1.23]		g003804.m1	K01872	AARS, alaS; alanyl-tRNA synthetase [EC:6.1.1.7]		g000627.m1	K09497	CCT5; T-complex protein 1 subunit epsilon		g003994.m1	K02934	RP-L6e, RPL6; large subunit ribosomal protein L6e		g000422.m1	K00128	ALDH; aldehyde dehydrogenase (NAD+) [EC:1.2.1.3]		g005130.m1	K00059	fabG, OAR1; 3-oxoacyl-[acyl-carrier protein] reductase [EC:1.1.1.100]		g001163.m1	K00615
g002867.m1	K02989	RP-S5e, RPS5; small subunit ribosomal protein S5e		g004274.m1	K00058	serA, PHGDH; D-3-phosphoglycerate dehydrogenase / 2-oxoglutarate reductase [EC:1.1.1.95 1.1.1.399]		g003141.m1	K02991	RP-S6e, RPS6; small subunit ribosomal protein S6e		g004491.m1	K00615	E2.2.1.1, tktA, tktB; transketolase [EC:2.2.1.1]		g000331.m1	K02265	COX5B; cytochrome c oxidase subunit 5b		g001285.m1	K17784	MICOS10, MINOS1, MIC10; MICOS complex subunit MIC10		g003624.m1	K23006	FAD3; omega-3 fatty acid desaturase (Delta-15 desaturase) [EC:1.14.19.-]		g002687.m1	K00420	QCR10, UQCR; ubiquinol-cytochrome c reductase subunit 10		g005568.m1	K11594	DDX3X, bel; ATP-dependent RNA helicase DDX3X [EC:3.6.4.13]		g002253.m1	K00940	ndk, NME; nucleoside-diphosphate kinase [EC:2.7.4.6]		g002459.m1	K14567	UTP14; U3 small nucleolar RNA-associated protein 14		g006099.m1	K11251	H2A; histone H2A		g002786.m1	K23856
g003540.m1	K00966	GMPP; mannose-1-phosphate guanylyltransferase [EC:2.7.7.13]		g003845.m1	K22483	HMO1; transcriptional regulator HMO1		g003061.m1	K03626	EGD2, NACA; nascent polypeptide-associated complex subunit alpha		g004819.m1	K02938	RP-L8e, RPL8; large subunit ribosomal protein L8e		g006614.m1	K02936	RP-L7Ae, RPL7A; large subunit ribosomal protein L7Ae		g000065.m1	K00382	DLD, lpd, pdhD; dihydrolipoamide dehydrogenase [EC:1.8.1.4]		g003624.m1	K10256	FAD2; omega-6 fatty acid desaturase / acyl-lipid omega-6 desaturase (Delta-12 desaturase) [EC:1.14.19.6 1.14.19.22]		g006613.m1	K02873	RP-L13e, RPL13; large subunit ribosomal protein L13e		g001181.m1	K14779	DDX52, ROK1; ATP-dependent RNA helicase DDX52/ROK1 [EC:3.6.4.13]		g000488.m1	K02979	RP-S28e, RPS28; small subunit ribosomal protein S28e		g003692.m1	K13621	BTA1; betaine lipid synthase		g000211.m1	K01869	LARS, leuS; leucyl-tRNA synthetase [EC:6.1.1.4]		g002786.m1	K00432
g004049.m1	K22758	CHCHD2; coiled-coil-helix-coiled-coil-helix domain-containing protein 2		g002604.m1	K23887	UAPA_C; uric acid-xanthine permease		g003257.m1	K02960	RP-S16e, RPS16; small subunit ribosomal protein S16e		g003099.m1	K00668	FAS1; fatty acid synthase subunit beta, fungi type [		g002778.m1	K03246	EIF3I; translation initiation factor 3 subunit I		g005186.m1	K01689	ENO, eno; enolase [EC:4.2.1.11]		g002847.m1	K00688	PYG, glgP; glycogen phosphorylase [EC:2.4.1.1]		g005891.m1	K00030	IDH3; isocitrate dehydrogenase (NAD+) [EC:1.1.1.41]		g000194.m1	K08176	PHO84; MFS transporter, PHS family, inorganic phosphate transporter		g003011.m1	K07078	K07078; uncharacterized protein		g000153.m1	K03283	HSPA1s; heat shock 70kDa protein 1/2/6/8		g003906.m1	K03234	EEF2; elongation factor 2		g000476.m1	K02726
g003299.m1	K11128	GAR1, NOLA1; H/ACA ribonucleoprotein complex subunit 1		g005321.m1	K14565	NOP58; nucleolar protein 58		g000558.m1	K11541	URA2; carbamoyl-phosphate synthase / aspartate carbamoyltransferase[EC:6.3.5.5 2.1.3.2]		g004193.m1	K01687	ilvD; dihydroxy-acid dehydratase [EC:4.2.1.9]		g004559.m1	K01336	PRB1; cerevisin [EC:3.4.21.48 3.4.21.-]		g003355.m1	K09022	ridA, tdcF, RIDA; 2-iminobutanoate/2-iminopropanoate deaminase [EC:3.5.99.10]		g002056.m1	K16948	CDC12; cell division control protein 12		g002069.m1	K11594	DDX3X, bel; ATP-dependent RNA helicase DDX3X [EC:3.6.4.13]		g004964.m1	K02147	ATPeV1B, ATP6B; V-type H+-transporting ATPase subunit B		g002507.m1	K02358	tuf, TUFM; elongation factor Tu		g004903.m1	K17623	PUDP, HDHD1; pseudouridine 5'-phosphatase [EC:3.1.3.96]		g004892.m1	K15026	EIF2A; translation initiation factor 2A		g000645.m1	K17607
g000762.m1	K00030	IDH3; isocitrate dehydrogenase (NAD+) [EC:1.1.1.41]		g000240.m1	K02936	RP-L7Ae, RPL7A; large subunit ribosomal protein L7Ae		g000558.m1	K01955	carB, CPA2; carbamoyl-phosphate synthase large subunit [EC:6.3.5.5]		g002174.m1	K14297	NUP98, ADAR2, NUP116; nuclear pore complex protein N		g007005.m1	K01536	ENA; P-type Na+/K+ transporter [EC:7.2.2.3 7.2.2.-]		g004325.m1	K14826	FPR3_4; FK506-binding nuclear protein [EC:5.2.1.8]		g004844.m1	K01893	NARS, asnS; asparaginyl-tRNA synthetase [EC:6.1.1.22]		g005781.m1	K07936	RAN; GTP-binding nuclear protein Ran		g004453.m1	K17069	MET17; O-acetylhomoserine/O-acetylserine sulfhydrylase [EC:2.5.1.49 2.5.1.47]		g003193.m1	K03263	EIF5A; translation initiation factor 5A		g005500.m1	K13524	ABAT; 4-aminobutyrate aminotransferase / (S)-3-amino-2-methylpropionate transaminase [EC:2.6.1.19 2.6.1.22]		g001802.m1	K02907	RP-L30, MRPL30, rpmD; large subunit ribosomal protein L30		g001543.m1	K13621
g000409.m1	K11251	H2A; histone H2A		g002674.m1	K08157	TPO1; MFS transporter, DHA1 family, multidrug resistance protein		g000558.m1	K00609	pyrB, PYR2; aspartate carbamoyltransferase catalytic subunit [EC:2.1.3.2]		g001097.m1	K00627	DLAT, aceF, pdhC; pyruvate dehydrogenase E2 componen		g000712.m1	K19564	CTR, HNM1; choline transport protein		g000934.m1	K03671	trxA; thioredoxin 1		g001830.m1	K03253	EIF3B; translation initiation factor 3 subunit B		g000504.m1	K01689	ENO, eno; enolase [EC:4.2.1.11]		g004453.m1	K01740	metY; O-acetylhomoserine (thiol)-lyase [EC:2.5.1.49]		g003087.m1	K09490	HSPA5, BIP; endoplasmic reticulum chaperone BiP [EC:3.6.4.10]		g001086.m1	K00234	SDHA, SDH1; succinate dehydrogenase (ubiquinone) flavoprotein subunit [EC:1.3.5.1]		g002368.m1	K01238	SUN; SUN family beta-glucosidase [EC:3.2.1.-]		g001372.m1	K01238
g004580.m1	K09522	DNAJC2; DnaJ homolog subfamily C member 2		g002547.m1	K17100	DAS; dihydroxyacetone synthase [EC:2.2.1.3]		g004479.m1	K01637	E4.1.3.1, aceA; isocitrate lyase [EC:4.1.3.1]		g000430.m1	K00616	TALDO1, talB, talA; transaldolase [EC:2.2.1.2]		g002461.m1	K01958	PC, pyc; pyruvate carboxylase [EC:6.4.1.1]		g001478.m1	K01507	ppa; inorganic pyrophosphatase [EC:3.6.1.1]		g002876.m1	K01649	leuA, IMS; 2-isopropylmalate synthase [EC:2.3.3.13]		g005387.m1	K23887	UAPA_C; uric acid-xanthine permease		g004286.m1	K00264	GLT1; glutamate synthase (NADH) [EC:1.4.1.14]		g001855.m1	K02136	ATPeF1G, ATP5C1, ATP3; F-type H+-transporting ATPase subunit gamma		g001086.m1	K00239	sdhA, frdA; succinate dehydrogenase flavoprotein subunit [EC:1.3.5.1]		g002479.m1	K17878	NNT1; EEF1A N-terminal glycine/lysine methyltransferase [EC:2.1.1.-]		g002943.m1	K02519
g003577.m1	K02934	RP-L6e, RPL6; large subunit ribosomal protein L6e		g002547.m1	K00615	E2.2.1.1, tktA, tktB; transketolase [EC:2.2.1.1]		g002511.m1	K01647	CS, gltA; citrate synthase [EC:2.3.3.1]		g002207.m1	K17778	TIM10; mitochondrial import inner membrane transloca		g005457.m1	K14729	FOX2; multifunctional beta-oxidation protein [EC:4.2.1.- 1.1.1.-]		g003741.m1	K03809	wrbA; NAD(P)H dehydrogenase (quinone) [EC:1.6.5.2]		g000992.m1	K01940	argG, ASS1; argininosuccinate synthase [EC:6.3.4.5]		g000479.m1	K02918	RP-L35e, RPL35; large subunit ribosomal protein L35e		g004286.m1	K00266	gltD; glutamate synthase (NADPH) small chain [EC:1.4.1.13]		g003919.m1	K02903	RP-L28e, RPL28; large subunit ribosomal protein L28e		g000075.m1	K01210	E3.2.1.58; glucan 1,3-beta-glucosidase [EC:3.2.1.58]		g003201.m1	K01480	speB; agmatinase [EC:3.5.3.11]		g005474.m1	K16833
g004791.m1	K01951	guaA, GMPS; GMP synthase (glutamine-hydrolysing) [EC:6.3.5.2]		g005235.m1	K01809	manA, MPI; mannose-6-phosphate isomerase [EC:5.3.1.8]		g005011.m1	K12812	DDX39B, UAP56, SUB2; ATP-dependent RNA helicase UAP56/SUB2 [EC:3.6.4.13]		g003068.m1	K02865	RP-L10Ae, RPL10A; large subunit ribosomal protein L1		g005457.m1	K00059	fabG, OAR1; 3-oxoacyl-[acyl-carrier protein] reductase [EC:1.1.1.100]		g004799.m1	K00600	glyA, SHMT; glycine hydroxymethyltransferase [EC:2.1.2.1]		g003093.m1	K01880	GARS, glyS1; glycyl-tRNA synthetase [EC:6.1.1.14]		g006141.m1	K11788	ADE5; phosphoribosylamine--glycine ligase / phosphoribosylformylglycinamidine cycl		g000975.m1	K03002	RPA2, POLR1B; DNA-directed RNA polymerase I subunit RPA2 [EC:2.7.7.6]		g003501.m1	K02927	RP-L40e, RPL40, UBA52; ubiquitin-large subunit ribosomal protein L40e		g001323.m1	K00668	FAS1; fatty acid synthase subunit beta, fungi type [EC:2.3.1.86]		g003230.m1	K03254	EIF3A; translation initiation factor 3 subunit A		g005475.m1	K00668
g004042.m1	K02265	COX5B; cytochrome c oxidase subunit 5b		g002998.m1	K01940	argG, ASS1; argininosuccinate synthase [EC:6.3.4.5]		g004576.m1	K19788	OLA1; obg-like ATPase 1		g005049.m1	K12845	SNU13, NHP2L; U4/U6 small nuclear ribonucleoprotein		g003512.m1	K00856	ADK, adoK; adenosine kinase [EC:2.7.1.20]		g000579.m1	K03627	MBF1; putative transcription factor		g004538.m1	K01697	CBS; cystathionine beta-synthase [EC:4.2.1.22]		g006141.m1	K01945	purD; phosphoribosylamine---glycine ligase [EC:6.3.4.13]		g003872.m1	K03448	FEN2, LIZ1; MFS transporter, ACS family, pantothenate transporter		g003585.m1	K22758	CHCHD2; coiled-coil-helix-coiled-coil-helix domain-containing protein 2		g000541.m1	K01705	LYS4; homoaconitate hydratase [EC:4.2.1.36]		g003712.m1	K03178	UBE1, UBA1; ubiquitin-activating enzyme E1 [EC:6.2.1.45]		g004249.m1	K00053
g000750.m1	K15102	SLC25A3, PHC, PIC; solute carrier family 25 (mitochondrial phosphate transporter), member 3		g001597.m1	K17066	MOX; alcohol oxidase [EC:1.1.3.13]		g001427.m1	K03234	EEF2; elongation factor 2		g003560.m1	K22211	GLX3, HSP31; D-lactate dehydratase [EC:4.2.1.130]		g003419.m1	K14005	SEC31; protein transport protein SEC31		g004232.m1	K01637	E4.1.3.1, aceA; isocitrate lyase [EC:4.1.3.1]		g003826.m1	K13524	ABAT; 4-aminobutyrate aminotransferase / (S)-3-amino-2-methylpropionate transaminase [EC:2.6.1.19 2.6.1.22]		g006141.m1	K01933	purM; phosphoribosylformylglycinamidine cyclo-ligase [EC:6.3.3.1]		g001998.m1	K11497	CENPC; centromere protein C		g000647.m1	K00294	E1.2.1.88; 1-pyrroline-5-carboxylate dehydrogenase [EC:1.2.1.88]		g000430.m1	K00966	GMPP; mannose-1-phosphate guanylyltransferase [EC:2.7.7.13]		g005440.m1	K00281	GLDC, gcvP; glycine dehydrogenase [EC:1.4.4.2]		g000188.m1	K11541
g005187.m1	K00128	ALDH; aldehyde dehydrogenase (NAD+) [EC:1.2.1.3]		g002973.m1	K00814	GPT, ALT; alanine transaminase [EC:2.6.1.2]		g003401.m1	K02936	RP-L7Ae, RPL7A; large subunit ribosomal protein L7Ae		g002764.m1	K20368	CNIH, ERV14; protein cornichon		g001715.m1	K00668	FAS1; fatty acid synthase subunit beta, fungi type [EC:2.3.1.86]		g000150.m1	K00030	IDH3; isocitrate dehydrogenase (NAD+) [EC:1.1.1.41]		g001145.m1	K21053	ade; adenine deaminase [EC:3.5.4.2]		g001680.m1	K02900	RP-L27Ae, RPL27A; large subunit ribosomal protein L27Ae		g004659.m1	K11569	DAD4, HSK2; DASH complex subunit DAD4		g002283.m1	K02966	RP-S19e, RPS19; small subunit ribosomal protein S19e		g001513.m1	K12585	DIS3, RRP44; exosome complex exonuclease DIS3/RRP44 [EC:3.1.13.-]		g006432.m1	K01867	WARS, trpS; tryptophanyl-tRNA synthetase [EC:6.1.1.2]		g000188.m1	K01955
g002316.m1	K00161	PDHA, pdhA; pyruvate dehydrogenase E1 component alpha subunit [EC:1.2.4.1]		g001843.m1	K01875	SARS, serS; seryl-tRNA synthetase [EC:6.1.1.11]		g002690.m1	K00384	trxB, TRR; thioredoxin reductase (NADPH) [EC:1.8.1.9]		g004484.m1	K11368	ENY2, DC6, SUS1; enhancer of yellow 2 transcription		g003362.m1	K03235	EF3, TEF3; elongation factor 3		g000341.m1	K00966	GMPP; mannose-1-phosphate guanylyltransferase [EC:2.7.7.13]		g001093.m1	K01895	ACSS1_2, acs; acetyl-CoA synthetase [EC:6.2.1.1]		g000748.m1	K01955	carB, CPA2; carbamoyl-phosphate synthase large subunit [EC:6.3.5.5]		g001513.m1	K03457	TC.NCS1; nucleobase:cation symporter-1, NCS1 family		g001419.m1	K02980	RP-S29e, RPS29; small subunit ribosomal protein S29e		g002605.m1	K11788	ADE5; phosphoribosylamine--glycine ligase / phosphoribosylformylglycinamidine cyclo-ligase [EC:6.3.4.13 6.3.3.1]		g000801.m1	K01958	PC, pyc; pyruvate carboxylase [EC:6.4.1.1]		g000188.m1	K00609
g001376.m1	K04079	HSP90A, htpG; molecular chaperone HtpG		g000046.m1	K01870	IARS, ileS; isoleucyl-tRNA synthetase [EC:6.1.1.5]		g003653.m1	K02949	RP-S11e, RPS11; small subunit ribosomal protein S11e		g000778.m1	K02358	tuf, TUFM; elongation factor Tu		g005966.m1	K17743	XYL1, XYRA; D-xylose reductase [EC:1.1.1.307 1.1.1.430 1.1.1.431]		g004206.m1	K04079	HSP90A, htpG; molecular chaperone HtpG		g002702.m1	K12160	SUMO, SMT3; small ubiquitin-related modifier		g001942.m1	K02995	RP-S8e, RPS8; small subunit ribosomal protein S8e		g005881.m1	K16261	YAT; yeast amino acid transporter		g002125.m1	K00600	glyA, SHMT; glycine hydroxymethyltransferase [EC:2.1.2.1]		g002605.m1	K01945	purD; phosphoribosylamine---glycine ligase [EC:6.3.4.13]		g003423.m1	K00939	adk, AK; adenylate kinase [EC:2.7.4.3]		g003750.m1	K16329
g003977.m1	K01610	E4.1.1.49, pckA; phosphoenolpyruvate carboxykinase (ATP) [EC:4.1.1.49]		g002724.m1	K00688	PYG, glgP; glycogen phosphorylase [EC:2.4.1.1]		g003350.m1	K00162	PDHB, pdhB; pyruvate dehydrogenase E1 component beta subunit [EC:1.2.4.1]		g003996.m1	K22138	MPC1; mitochondrial pyruvate carrier 1		g001311.m1	K19356	E1.14.99.54; lytic cellulose monooxygenase (C1-hydroxylating) [EC:1.14.99.54]		g005762.m1	K00234	SDHA, SDH1; succinate dehydrogenase (ubiquinone) flavoprotein subunit [EC:1.3.5.1]		g002386.m1	K19791	FET3_5; iron transport multicopper oxidase		g003189.m1	K02989	RP-S5e, RPS5; small subunit ribosomal protein S5e		g000768.m1	K00626	ACAT, atoB; acetyl-CoA C-acetyltransferase [EC:2.3.1.9]		g000177.m1	K02264	COX5A; cytochrome c oxidase subunit 5a		g002605.m1	K01933	purM; phosphoribosylformylglycinamidine cyclo-ligase [EC:6.3.3.1]		g003124.m1	K03885	ndh; NADH:quinone reductase (non-electrogenic) [EC:1.6.5.9]		g004677.m1	K01764
g000699.m1	K13953	adhP; alcohol dehydrogenase, propanol-preferring [EC:1.1.1.1]		g004273.m1	K03032	PSMD1, RPN2; 26S proteasome regulatory subunit N2		g003903.m1	K07513	ACAA1; acetyl-CoA acyltransferase 1 [EC:2.3.1.16]		g003886.m1	K09829	ERG2; C-8 sterol isomerase [EC:5.-.-.-]		g003385.m1	K16261	YAT; yeast amino acid transporter		g005762.m1	K00239	sdhA, frdA; succinate dehydrogenase flavoprotein subunit [EC:1.3.5.1]		g005050.m1	K07300	chaA, CAX; Ca2+:H+ antiporter		g002212.m1	K17069	MET17; O-acetylhomoserine/O-acetylserine sulfhydrylase [EC:2.5.1.49 2.5.1.47]		g006163.m1	K02519	infB, MTIF2; translation initiation factor IF-2		g005419.m1	K22832	GAS1; 1,3-beta-glucanosyltransferase GAS1 [EC:2.4.1.-]		g005331.m1	K07827	KRAS, KRAS2; GTPase KRas		g001907.m1	K14792	RRP5, PDCD11; rRNA biogenesis protein RRP5		g000692.m1	K14792
g001477.m1	K02358	tuf, TUFM; elongation factor Tu		g000006.m1	K07937	ARF1_2; ADP-ribosylation factor 1/2		g003903.m1	K00626	ACAT, atoB; acetyl-CoA C-acetyltransferase [EC:2.3.1.9]		g002569.m1	K14753	RACK1; guanine nucleotide-binding protein subunit be		g005577.m1	K17945	TPM1_2; tropomyosin, fungi type		g003044.m1	K03386	PRDX2_4, ahpC; peroxiredoxin 2/4 [EC:1.11.1.24]		g001669.m1	K01694	TRP; tryptophan synthase [EC:4.2.1.20]		g002212.m1	K01740	metY; O-acetylhomoserine (thiol)-lyase [EC:2.5.1.49]		g004633.m1	K00654	SPT; serine palmitoyltransferase [EC:2.3.1.50]		g002006.m1	K02977	RP-S27Ae, RPS27A, UBA80; ubiquitin-small subunit ribosomal protein S27Ae		g003529.m1	K02938	RP-L8e, RPL8; large subunit ribosomal protein L8e		g005738.m1	K01705	LYS4; homoaconitate hydratase [EC:4.2.1.36]		g004457.m1	K14545
g001599.m1	K01875	SARS, serS; seryl-tRNA synthetase [EC:6.1.1.11]		g003730.m1	K06630	YWHAE; 14-3-3 protein epsilon		g004194.m1	K00616	TALDO1, talB, talA; transaldolase [EC:2.2.1.2]		g003548.m1	K00626	ACAT, atoB; acetyl-CoA C-acetyltransferase [EC:2.3.1		g004124.m1	K18738	HEK; heterogeneous nuclear rnp K-like protein		g003600.m1	K00549	metE; 5-methyltetrahydropteroyltriglutamate--homocysteine methyltransferase [EC:2.1.1.14]		g001669.m1	K01696	trpB; tryptophan synthase beta chain [EC:4.2.1.20]		g005702.m1	K14729	FOX2; multifunctional beta-oxidation protein [EC:4.2.1.- 1.1.1.-]		g004677.m1	K12883	NCBP2, CBP20; nuclear cap-binding protein subunit 2		g004668.m1	K04077	groEL, HSPD1; chaperonin GroEL [EC:5.6.1.7]		g003800.m1	K03018	RPC1, POLR3A; DNA-directed RNA polymerase III subunit RPC1 [EC:2.7.7.6]		g000153.m1	K00820	glmS, GFPT; glutamine---fructose-6-phosphate transaminase (isomerizing) [EC:2.6.1.16]		g002864.m1	K03018
g001307.m1	K02984	RP-S3Ae, RPS3A; small subunit ribosomal protein S3Ae		g001236.m1	K03232	EEF1B; elongation factor 1-beta		g000012.m1	K16261	YAT; yeast amino acid transporter		g004538.m1	K02880	RP-L17e, RPL17; large subunit ribosomal protein L17e		g000416.m1	K02930	RP-L4e, RPL4; large subunit ribosomal protein L4e		g004309.m1	K02358	tuf, TUFM; elongation factor Tu		g001669.m1	K01695	trpA; tryptophan synthase alpha chain [EC:4.2.1.20]		g005702.m1	K00059	fabG, OAR1; 3-oxoacyl-[acyl-carrier protein] reductase [EC:1.1.1.100]		g001816.m1	K05658	ABCB1, CD243; ATP-binding cassette, subfamily B (MDR/TAP), member 1 [EC:7.6.2.2]		g005462.m1	K02882	RP-L18Ae, RPL18A; large subunit ribosomal protein L18Ae		g005219.m1	K01887	RARS, argS; arginyl-tRNA synthetase [EC:6.1.1.19]		g002816.m1	K01733	thrC; threonine synthase [EC:4.2.3.1]		g001502.m1	K01293
g001761.m1	K00549	metE; 5-methyltetrahydropteroyltriglutamate--homocysteine methyltransferase [EC:2.1.1.14]		g001800.m1	K11584	PPP2R5; serine/threonine-protein phosphatase 2A regulatory subunit B'		g004366.m1	K17784	MICOS10, MINOS1, MIC10; MICOS complex subunit MIC10		g000327.m1	K06116	GPP; glycerol-1-phosphatase [EC:3.1.3.21]		g007141.m1	K14306	NUP62, NSP1; nuclear pore complex protein Nup62		g005021.m1	K01758	CTH; cystathionine gamma-lyase [EC:4.4.1.1]		g004831.m1	K00162	PDHB, pdhB; pyruvate dehydrogenase E1 component beta subunit [EC:1.2.4.1]		g000125.m1	K07342	SEC61G, SSS1, secE; protein transport protein SEC61 subunit gamma and related prot		g006324.m1	K00015	gyaR, GOR1; glyoxylate reductase [EC:1.1.1.26]		g000570.m1	K17279	REEP5_6; receptor expression-enhancing protein 5/6		g001164.m1	K15081	AMN1; antagonist of mitotic exit network protein 1		g000001.m1	K17069	MET17; O-acetylhomoserine/O-acetylserine sulfhydrylase [EC:2.5.1.49 2.5.1.47]		g004817.m1	K17792
g003191.m1	K17742	SOU1; sorbose reductase [EC:1.1.1.289]		g005196.m1	K06666	TUP1; general transcriptional corepressor TUP1		g001045.m1	K03787	surE; 5'/3'-nucleotidase [EC:3.1.3.5 3.1.3.6]		g005027.m1	K00128	ALDH; aldehyde dehydrogenase (NAD+) [EC:1.2.1.3]		g001861.m1	K03006	RPB1, POLR2A; DNA-directed RNA polymerase II subunit RPB1 [EC:2.7.7.6]		g005021.m1	K01760	metC; cysteine-S-conjugate beta-lyase [EC:4.4.1.13]		g002126.m1	K01895	ACSS1_2, acs; acetyl-CoA synthetase [EC:6.2.1.1]		g000173.m1	K17742	SOU1; sorbose reductase [EC:1.1.1.289]		g002887.m1	K01580	E4.1.1.15, gadB, gadA, GAD; glutamate decarboxylase [EC:4.1.1.15]		g005300.m1	K03626	EGD2, NACA; nascent polypeptide-associated complex subunit alpha		g001820.m1	K02951	RP-S12e, RPS12; small subunit ribosomal protein S12e		g000001.m1	K01740	metY; O-acetylhomoserine (thiol)-lyase [EC:2.5.1.49]		g001289.m1	K02321
g002144.m1	K00627	DLAT, aceF, pdhC; pyruvate dehydrogenase E2 component (dihydrolipoamide acetyltransferase) [EC:2.3.1.12]		g000634.m1	K01610	E4.1.1.49, pckA; phosphoenolpyruvate carboxykinase (ATP) [EC:4.1.1.49]		g001984.m1	K01939	purA, ADSS; adenylosuccinate synthase [EC:6.3.4.4]		g002431.m1	K02957	RP-S15Ae, RPS15A; small subunit ribosomal protein S1		g000821.m1	K14319	RANGAP1; Ran GTPase-activating protein 1		g000090.m1	K02135	ATPeF1E, ATP5E, ATP15; F-type H+-transporting ATPase subunit epsilon		g001839.m1	K04567	KARS, lysS; lysyl-tRNA synthetase, class II [EC:6.1.1.6]		g002950.m1	K01694	TRP; tryptophan synthase [EC:4.2.1.20]		g000042.m1	K00354	E1.6.99.1; NADPH2 dehydrogenase [EC:1.6.99.1]		g005301.m1	K01238	SUN; SUN family beta-glucosidase [EC:3.2.1.-]		g001600.m1	K01052	LIPA; lysosomal acid lipase/cholesteryl ester hydrolase [EC:3.1.1.13]		g001222.m1	K08192	DAL; MFS transporter, ACS family, allantoate permease		g000583.m1	K11557
g001627.m1	K03809	wrbA; NAD(P)H dehydrogenase (quinone) [EC:1.6.5.2]		g002967.m1	K03252	EIF3C; translation initiation factor 3 subunit C		g003451.m1	K02932	RP-L5e, RPL5; large subunit ribosomal protein L5e		g003154.m1	K17780	TIM8; mitochondrial import inner membrane translocas		g004955.m1	K00411	UQCRFS1, RIP1, petA; ubiquinol-cytochrome c reductase iron-sulfur subunit [EC:7.1.1.8]		g000870.m1	K00033	PGD, gnd, gntZ; 6-phosphogluconate dehydrogenase [EC:1.1.1.44 1.1.1.343]		g000273.m1	K09499	CCT7; T-complex protein 1 subunit eta		g002950.m1	K01696	trpB; tryptophan synthase beta chain [EC:4.2.1.20]		g003911.m1	K00354	E1.6.99.1; NADPH2 dehydrogenase [EC:1.6.99.1]		g005631.m1	K01900	LSC2; succinyl-CoA synthetase beta subunit [EC:6.2.1.4 6.2.1.5]		g004542.m1	K01581	E4.1.1.17, ODC1, speC, speF; ornithine decarboxylase [EC:4.1.1.17]		g005159.m1	K09496	CCT4; T-complex protein 1 subunit delta		g000889.m1	K17100
g001197.m1	K02142	ATPeFJ, ATP18; F-type H+-transporting ATPase subunit j		g003689.m1	K25880	LADA; L-arabinitol 4-dehydrogenase [EC:1.1.1.12]		g003451.m1	K02881	RP-L18, MRPL18, rplR; large subunit ribosomal protein L18		g001417.m1	K15371	GDH2; glutamate dehydrogenase [EC:1.4.1.2]		g000953.m1	K08711	PDR, CDR1; ATP-binding cassette, subfamily G (WHITE), member 2, PDR		g000063.m1	K00658	DLST, sucB; 2-oxoglutarate dehydrogenase E2 component (dihydrolipoamide succinyltransferase) [EC:2.3.1.61]		g005035.m1	K02943	RP-LP2, RPLP2; large subunit ribosomal protein LP2		g002950.m1	K01695	trpA; tryptophan synthase alpha chain [EC:4.2.1.20]		g005845.m1	K00765	hisG; ATP phosphoribosyltransferase [EC:2.4.2.17]		g002210.m1	K00602	purH; phosphoribosylaminoimidazolecarboxamide formyltransferase / IMP cyclohydrolase [EC:2.1.2.3 3.5.4.10]		g005337.m1	K03021	RPC2, POLR3B; DNA-directed RNA polymerase III subunit RPC2 [EC:2.7.7.6]		g001104.m1	K02132	ATPeF1A, ATP5A1, ATP1; F-type H+-transporting ATPase subunit alpha		g000889.m1	K00615
g003575.m1	K02984	RP-S3Ae, RPS3A; small subunit ribosomal protein S3Ae		g004298.m1	K00264	GLT1; glutamate synthase (NADH) [EC:1.4.1.14]		g001702.m1	K01507	ppa; inorganic pyrophosphatase [EC:3.6.1.1]		g000916.m1	K02139	ATPeFF, ATP17; F-type H+-transporting ATPase subunit		g003484.m1	K17255	GDI1_2; Rab GDP dissociation inhibitor		g000162.m1	K15102	SLC25A3, PHC, PIC; solute carrier family 25 (mitochondrial phosphate transporter), member 3		g002613.m1	K02540	MCM2; DNA replication licensing factor MCM2 [EC:5.6.2.3]		g004525.m1	K02140	ATPeFG, ATP5L, ATP20; F-type H+-transporting ATPase subunit g		g001280.m1	K11884	PNO1, DIM2; RNA-binding protein PNO1		g003881.m1	K00626	ACAT, atoB; acetyl-CoA C-acetyltransferase [EC:2.3.1.9]		g000544.m1	K00643	E2.3.1.37, ALAS; 5-aminolevulinate synthase [EC:2.3.1.37]		g001104.m1	K02111	ATPF1A, atpA; F-type H+/Na+-transporting ATPase subunit alpha [EC:7.1.2.2 7.2.2.1]		g000724.m1	K00140
g002624.m1	K11253	H3; histone H3		g004298.m1	K00266	gltD; glutamate synthase (NADPH) small chain [EC:1.4.1.13]		g000006.m1	K22494	K22494; CFEM-containing surface protein		g003297.m1	K20221	IPO4, RANBP4; importin-4		g006698.m1	K00380	cysJ; sulfite reductase (NADPH) flavoprotein alpha-component [EC:1.8.1.2]		g002384.m1	K22832	GAS1; 1,3-beta-glucanosyltransferase GAS1 [EC:2.4.1.-]		g000831.m1	K07034	K07034; uncharacterized protein		g003135.m1	K04564	SOD2; superoxide dismutase, Fe-Mn family [EC:1.15.1.1]		g002190.m1	K01937	pyrG, CTPS; CTP synthase [EC:6.3.4.2]		g002625.m1	K03235	EF3, TEF3; elongation factor 3		g000553.m1	K01807	rpiA; ribose 5-phosphate isomerase A [EC:5.3.1.6]		g004620.m1	K00416	QCR6, UQCRH; ubiquinol-cytochrome c reductase subunit 6		g002451.m1	K01951
g001427.m1	K03235	EF3, TEF3; elongation factor 3		g004616.m1	K00052	leuB, IMDH; 3-isopropylmalate dehydrogenase [EC:1.1.1.85]		g005216.m1	K03768	PPIB, ppiB; peptidyl-prolyl cis-trans isomerase B (cyclophilin B) [EC:5.2.1.8]		g002091.m1	K01624	FBA, fbaA; fructose-bisphosphate aldolase, class II		g006763.m1	K00234	SDHA, SDH1; succinate dehydrogenase (ubiquinone) flavoprotein subunit [EC:1.3.5.1]		g002788.m1	K11253	H3; histone H3		g004707.m1	K00133	asd; aspartate-semialdehyde dehydrogenase [EC:1.2.1.11]		g002534.m1	K00288	MTHFD; methylenetetrahydrofolate dehydrogenase (NADP+) / methenyltetrahydrofolate		g005883.m1	K03457	TC.NCS1; nucleobase:cation symporter-1, NCS1 family		g004137.m1	K02969	RP-S20e, RPS20; small subunit ribosomal protein S20e		g002702.m1	K01923	purC; phosphoribosylaminoimidazole-succinocarboxamide synthase [EC:6.3.2.6]		g006423.m1	K01892	HARS, hisS; histidyl-tRNA synthetase [EC:6.1.1.21]		g004320.m1	K01733
g000441.m1	K02132	ATPeF1A, ATP5A1, ATP1; F-type H+-transporting ATPase subunit alpha		g003129.m1	K05349	bglX; beta-glucosidase [EC:3.2.1.21]		g004017.m1	K03942	NDUFV1; NADH dehydrogenase (ubiquinone) flavoprotein 1 [EC:7.1.1.2]		g003570.m1	K01336	PRB1; cerevisin [EC:3.4.21.48 3.4.21.-]		g006763.m1	K00239	sdhA, frdA; succinate dehydrogenase flavoprotein subunit [EC:1.3.5.1]		g001432.m1	K00413	CYC1, CYT1, petC; ubiquinol-cytochrome c reductase cytochrome c1 subunit		g002202.m1	K01858	INO1, ISYNA1; myo-inositol-1-phosphate synthase [EC:5.5.1.4]		g003355.m1	K02920	RP-L36e, RPL36; large subunit ribosomal protein L36e		g005605.m1	K02835	prfA, MTRF1, MRF1; peptide chain release factor 1		g003856.m1	K14475	ICP; inhibitor of cysteine peptidase		g003817.m1	K14564	NOP56; nucleolar protein 56		g000285.m1	K04567	KARS, lysS; lysyl-tRNA synthetase, class II [EC:6.1.1.6]		g004972.m1	K14709
g000441.m1	K02111	ATPF1A, atpA; F-type H+/Na+-transporting ATPase subunit alpha [EC:7.1.2.2 7.2.2.1]		g000098.m1	K00026	MDH2; malate dehydrogenase [EC:1.1.1.37]		g004821.m1	K02962	RP-S17e, RPS17; small subunit ribosomal protein S17e		g002686.m1	K15263	LYER; cell growth-regulating nucleolar protein		g001492.m1	K02998	RP-SAe, RPSA; small subunit ribosomal protein SAe		g000905.m1	K01953	asnB, ASNS; asparagine synthase (glutamine-hydrolysing) [EC:6.3.5.4]		g005082.m1	K08257	E3.2.1.101; mannan endo-1,6-alpha-mannosidase [EC:3.2.1.101]		g000850.m1	K02925	RP-L3e, RPL3; large subunit ribosomal protein L3e		g006020.m1	K00276	AOC3, AOC2, tynA; primary-amine oxidase [EC:1.4.3.21]		g004642.m1	K00819	rocD, OAT; ornithine--oxo-acid transaminase [EC:2.6.1.13]		g003834.m1	K05609	UCHL3, YUH1; ubiquitin carboxyl-terminal hydrolase L3 [EC:3.4.19.12]		g005155.m1	K03006	RPB1, POLR2A; DNA-directed RNA polymerase II subunit RPB1 [EC:2.7.7.6]		g005405.m1	K02941
g005202.m1	K19836	HPT1; hypoxanthine phosphoribosyltransferase [EC:2.4.2.8]		g005105.m1	K03235	EF3, TEF3; elongation factor 3		g002051.m1	K04043	dnaK, HSPA9; molecular chaperone DnaK		g003235.m1	K03263	EIF5A; translation initiation factor 5A		g001751.m1	K01895	ACSS1_2, acs; acetyl-CoA synthetase [EC:6.2.1.1]		g001309.m1	K01610	E4.1.1.49, pckA; phosphoenolpyruvate carboxykinase (ATP) [EC:4.1.1.49]		g000155.m1	K14319	RANGAP1; Ran GTPase-activating protein 1		g005323.m1	K10839	RAD23, HR23; UV excision repair protein RAD23		g005581.m1	K00794	ribH, RIB4; 6,7-dimethyl-8-ribityllumazine synthase [EC:2.5.1.78]		g003941.m1	K00236	SDHC, SDH3; succinate dehydrogenase (ubiquinone) cytochrome b560 subunit		g004972.m1	K09550	PFDN4; prefoldin subunit 4		g006015.m1	K08192	DAL; MFS transporter, ACS family, allantoate permease		g001436.m1	K15163
g005202.m1	K07101	K07101; uncharacterized protein		g004633.m1	K14293	KPNB1, IPO1; importin subunit beta-1		g003055.m1	K00033	PGD, gnd, gntZ; 6-phosphogluconate dehydrogenase [EC:1.1.1.44 1.1.1.343]		g004858.m1	K01873	VARS, valS; valyl-tRNA synthetase [EC:6.1.1.9]		g003572.m1	K02870	RP-L12e, RPL12; large subunit ribosomal protein L12e		g001872.m1	K00789	metK, MAT; S-adenosylmethionine synthetase [EC:2.5.1.6]		g000301.m1	K15560	NRD1; protein NRD1		g002091.m1	K02880	RP-L17e, RPL17; large subunit ribosomal protein L17e		g001127.m1	K14840	NOP53, GLTSCR2; nucleolar protein 53		g000083.m1	K00262	E1.4.1.4, gdhA; glutamate dehydrogenase (NADP+) [EC:1.4.1.4]		g005320.m1	K05916	hmp, YHB1; nitric oxide dioxygenase [EC:1.14.12.17]		g003699.m1	K08157	TPO1; MFS transporter, DHA1 family, multidrug resistance protein		g000805.m1	K05538
g003022.m1	K02141	ATPeFH, ATP14; F-type H+-transporting ATPase subunit h		g002560.m1	K01689	ENO, eno; enolase [EC:4.2.1.11]		g004457.m1	K01694	TRP; tryptophan synthase [EC:4.2.1.20]		g000088.m1	K14306	NUP62, NSP1; nuclear pore complex protein Nup62		g001789.m1	K00706	E2.4.1.34; 1,3-beta-glucan synthase [EC:2.4.1.34]		g005497.m1	K01527	EGD1, BTF3; nascent polypeptide-associated complex subunit beta		g003893.m1	K14546	UTP5, WDR43; U3 small nucleolar RNA-associated protein 5		g001500.m1	K22068	ISCU; iron-sulfur cluster assembly enzyme ISCU, mitochondrial		g002229.m1	K23978	IAH1; isoamyl acetate esterase [EC:3.1.1.112]		g002902.m1	K00559	SMT1, ERG6; sterol 24-C-methyltransferase [EC:2.1.1.41]		g001162.m1	K22836	GAS5; 1,3-beta-glucanosyltransferase GAS5 [EC:2.4.1.-]		g001101.m1	K08955	YME1; ATP-dependent metalloprotease [EC:3.4.24.-]		g001184.m1	K00966
g003163.m1	K01507	ppa; inorganic pyrophosphatase [EC:3.6.1.1]		g003521.m1	K00627	DLAT, aceF, pdhC; pyruvate dehydrogenase E2 component (dihydrolipoamide acetyltransferase) [EC:2.3.1.12]		g004457.m1	K01696	trpB; tryptophan synthase beta chain [EC:4.2.1.20]		g001068.m1	K03955	NDUFAB1; NADH dehydrogenase (ubiquinone) 1 alpha/bet		g002825.m1	K07936	RAN; GTP-binding nuclear protein Ran		g005100.m1	K00927	PGK, pgk; phosphoglycerate kinase [EC:2.7.2.3]		g001183.m1	K00088	IMPDH, guaB; IMP dehydrogenase [EC:1.1.1.205]		g002951.m1	K02877	RP-L15e, RPL15; large subunit ribosomal protein L15e		g003400.m1	K12598	MTR4, SKIV2L2; ATP-dependent RNA helicase DOB1 [EC:3.6.4.13]		g004287.m1	K02265	COX5B; cytochrome c oxidase subunit 5b		g003816.m1	K14791	PWP1; periodic tryptophan protein 1		g005191.m1	K03243	EIF5B; translation initiation factor 5B		g003416.m1	K01887
g004649.m1	K00162	PDHB, pdhB; pyruvate dehydrogenase E1 component beta subunit [EC:1.2.4.1]		g004928.m1	K19788	OLA1; obg-like ATPase 1		g004457.m1	K01695	trpA; tryptophan synthase alpha chain [EC:4.2.1.20]		g003797.m1	K03283	HSPA1s; heat shock 70kDa protein 1/2/6/8		g002234.m1	K01952	PFAS, purL; phosphoribosylformylglycinamidine synthase [EC:6.3.5.3]		g004704.m1	K02993	RP-S7e, RPS7; small subunit ribosomal protein S7e		g000111.m1	K13721	APE2; aminopeptidase 2 [EC:3.4.11.-]		g001752.m1	K00389	yidH; putative membrane protein		g003726.m1	K14429	SLC12A9, CCC6; solute carrier family 12 (potassium/chloride transporters), member 9		g001264.m1	K17732	PMPCB, MAS1; mitochondrial-processing peptidase subunit beta [EC:3.4.24.64]		g003480.m1	K00004	BDH, butB; (R,R)-butanediol dehydrogenase / meso-butanediol dehydrogenase / diacetyl reductase [EC:1.1.1.4 1.1.1.- 1.1.1.303]		g004228.m1	K14541	DUR1; urea carboxylase / allophanate hydrolase [EC:6.3.4.6 3.5.1.54]		g005152.m1	K07243
g004751.m1	K00615	E2.2.1.1, tktA, tktB; transketolase [EC:2.2.1.1]		g004545.m1	K03283	HSPA1s; heat shock 70kDa protein 1/2/6/8		g000314.m1	K00128	ALDH; aldehyde dehydrogenase (NAD+) [EC:1.2.1.3]		g002049.m1	K17279	REEP5_6; receptor expression-enhancing protein 5/6		g003000.m1	K14563	NOP1, FBL; rRNA 2'-O-methyltransferase fibrillarin [EC:2.1.1.-]		g003236.m1	K02937	RP-L7e, RPL7; large subunit ribosomal protein L7e		g001232.m1	K01809	manA, MPI; mannose-6-phosphate isomerase [EC:5.3.1.8]		g001948.m1	K02147	ATPeV1B, ATP6B; V-type H+-transporting ATPase subunit B		g003716.m1	K17741	GRE2; NADPH-dependent methylglyoxal reductase [EC:1.1.1.283]		g005810.m1	K01372	BLMH, pepC; bleomycin hydrolase [EC:3.4.22.40]		g003599.m1	K25877	MYG1; MYG1 exonuclease [EC:3.1.-.-]		g004228.m1	K01941	E6.3.4.6; urea carboxylase [EC:6.3.4.6]		g002137.m1	K11518
g001731.m1	K02136	ATPeF1G, ATP5C1, ATP3; F-type H+-transporting ATPase subunit gamma		g003302.m1	K06185	ABCF2; ATP-binding cassette, subfamily F, member 2		g004893.m1	K02908	RP-L30e, RPL30; large subunit ribosomal protein L30e		g001121.m1	K14640	SLC20A, PIT; solute carrier family 20 (sodium-depend		g000089.m1	K10839	RAD23, HR23; UV excision repair protein RAD23		g001486.m1	K01885	EARS, gltX; glutamyl-tRNA synthetase [EC:6.1.1.17]		g000782.m1	K03248	EIF3G; translation initiation factor 3 subunit G		g000011.m1	K16261	YAT; yeast amino acid transporter		g005071.m1	K00799	GST, gst; glutathione S-transferase [EC:2.5.1.18]		g003528.m1	K01810	GPI, pgi; glucose-6-phosphate isomerase [EC:5.3.1.9]		g000458.m1	K20498	DSD1; D-serine ammonia-lyase [EC:4.3.1.18]		g003070.m1	K00143	LYS2; L-2-aminoadipate reductase [EC:1.2.1.95]		g001235.m1	K15081
g004102.m1	K01638	aceB, glcB; malate synthase [EC:2.3.3.9]		g003302.m1	K06158	ABCF3; ATP-binding cassette, subfamily F, member 3		g003389.m1	K10956	SEC61A; protein transport protein SEC61 subunit alpha		g003863.m1	K03006	RPB1, POLR2A; DNA-directed RNA polymerase II subunit		g006676.m1	K07374	TUBA; tubulin alpha		g001097.m1	K22139	MPC2; mitochondrial pyruvate carrier 2		g000707.m1	K17804	TIM44; mitochondrial import inner membrane translocase subunit TIM44		g000358.m1	K03254	EIF3A; translation initiation factor 3 subunit A		g004578.m1	K03448	FEN2, LIZ1; MFS transporter, ACS family, pantothenate transporter		g000731.m1	K00627	DLAT, aceF, pdhC; pyruvate dehydrogenase E2 component (dihydrolipoamide acetyltransferase) [EC:2.3.1.12]		g001896.m1	K23856	GPX; peroxiredoxin [EC:1.11.1.24]		g002057.m1	K00863	DAK, TKFC; triose/dihydroxyacetone kinase / FAD-AMP lyase (cyclizing) [EC:2.7.1.28 2.7.1.29 4.6.1.15]		g000635.m1	K02437
g001646.m1	K11129	NHP2, NOLA2; H/ACA ribonucleoprotein complex subunit 2		g004254.m1	K10808	RRM2; ribonucleoside-diphosphate reductase subunit M2 [EC:1.17.4.1]		g000463.m1	K00276	AOC3, AOC2, tynA; primary-amine oxidase [EC:1.4.3.21]		g001245.m1	K09250	CNBP; cellular nucleic acid-binding protein		g005781.m1	K00382	DLD, lpd, pdhD; dihydrolipoamide dehydrogenase [EC:1.8.1.4]		g002176.m1	K02132	ATPeF1A, ATP5A1, ATP1; F-type H+-transporting ATPase subunit alpha		g002527.m1	K01705	LYS4; homoaconitate hydratase [EC:4.2.1.36]		g000303.m1	K15042	KPNA5_6; importin subunit alpha-6/7		g005988.m1	K20474	RINT1, TIP20; RAD50-interacting protein 1		g004022.m1	K11131	DKC1, NOLA4, CBF5; H/ACA ribonucleoprotein complex subunit 4 [EC:5.4.99.-]		g001896.m1	K00432	gpx, btuE, bsaA; glutathione peroxidase [EC:1.11.1.9]		g002277.m1	K01469	OPLAH, OXP1, oplAH; 5-oxoprolinase (ATP-hydrolysing) [EC:3.5.2.9]		g002489.m1	K01923
g001637.m1	K00844	HK; hexokinase [EC:2.7.1.1]		g004254.m1	K00526	E1.17.4.1B, nrdB, nrdF; ribonucleoside-diphosphate reductase beta chain [EC:1.17.4.1]		g002141.m1	K13953	adhP; alcohol dehydrogenase, propanol-preferring [EC:1.1.1.1]		g003563.m1	K02135	ATPeF1E, ATP5E, ATP15; F-type H+-transporting ATPase		g003669.m1	K01702	LEU1; 3-isopropylmalate dehydratase [EC:4.2.1.33]		g002176.m1	K02111	ATPF1A, atpA; F-type H+/Na+-transporting ATPase subunit alpha [EC:7.1.2.2 7.2.2.1]		g000785.m1	K11762	RSC8, SWH3, SSR2; chromatin structure-remodeling complex subunit RSC8		g000219.m1	K00830	AGXT; alanine-glyoxylate transaminase / serine-glyoxylate transaminase / serine-py		g000808.m1	K03676	grxC, GLRX, GLRX2; glutaredoxin 3		g000173.m1	K02891	RP-L22e, RPL22; large subunit ribosomal protein L22e		g002634.m1	K11251	H2A; histone H2A		g002101.m1	K06174	ABCE1, Rli1; ATP-binding cassette, sub-family E, member 1		g001448.m1	K00764
g000300.m1	K02133	ATPeF1B, ATP5B, ATP2; F-type H+-transporting ATPase subunit beta [EC:7.1.2.2]		g000012.m1	K04382	PPP2C; serine/threonine-protein phosphatase 2A catalytic subunit [EC:3.1.3.16]		g003067.m1	K03885	ndh; NADH:quinone reductase (non-electrogenic) [EC:1.6.5.9]		g004789.m1	K03768	PPIB, ppiB; peptidyl-prolyl cis-trans isomerase B (c		g003669.m1	K01703	leuC, IPMI-L; 3-isopropylmalate/(R)-2-methylmalate dehydratase large subunit [EC:4.2.1.33 4.2.1.35]		g002543.m1	K17795	TIM17; mitochondrial import inner membrane translocase subunit TIM17		g000785.m1	K11649	SMARCC; SWI/SNF-related matrix-associated actin-dependent regulator of chromatin subfamily C		g002314.m1	K11252	H2B; histone H2B		g002546.m1	K09140	TSR3; pre-rRNA-processing protein TSR3		g004419.m1	K00789	metK, MAT; S-adenosylmethionine synthetase [EC:2.5.1.6]		g002086.m1	K22721	CSG1, SUR1, CSH1; inositol phosphorylceramide mannosyltransferase catalytic subunit [EC:2.4.1.370]		g005219.m1	K17275	PLS1; plastin-1		g001494.m1	K01626
g000300.m1	K02112	ATPF1B, atpD; F-type H+/Na+-transporting ATPase subunit beta [EC:7.1.2.2 7.2.2.1]		g004433.m1	K01880	GARS, glyS1; glycyl-tRNA synthetase [EC:6.1.1.14]		g000668.m1	K13525	VCP, CDC48; transitional endoplasmic reticulum ATPase		g002477.m1	K05916	hmp, YHB1; nitric oxide dioxygenase [EC:1.14.12.17]		g003669.m1	K01704	leuD, IPMI-S; 3-isopropylmalate/(R)-2-methylmalate dehydratase small subunit [EC:4.2.1.33 4.2.1.35]		g005772.m1	K02140	ATPeFG, ATP5L, ATP20; F-type H+-transporting ATPase subunit g		g002003.m1	K01568	PDC, pdc; pyruvate decarboxylase [EC:4.1.1.1]		g001166.m1	K02991	RP-S6e, RPS6; small subunit ribosomal protein S6e		g003176.m1	K18738	HEK; heterogeneous nuclear rnp K-like protein		g002690.m1	K00616	TALDO1, talB, talA; transaldolase [EC:2.2.1.2]		g005005.m1	K14686	SLC31A1, CTR1; solute carrier family 31 (copper transporter), member 1		g003988.m1	K00234	SDHA, SDH1; succinate dehydrogenase (ubiquinone) flavoprotein subunit [EC:1.3.5.1]		g001099.m1	K00029
g005305.m1	K13126	PABPC; polyadenylate-binding protein		g004883.m1	K02143	ATPeFK, ATP19; F-type H+-transporting ATPase subunit k		g002450.m1	K13126	PABPC; polyadenylate-binding protein		g000200.m1	K03265	ETF1, ERF1; peptide chain release factor subunit 1		g003314.m1	K14004	SEC13; protein transport protein SEC13		g000014.m1	K03009	RPABC4, RPB12, POLR2K; DNA-directed RNA polymerases I, II, and III subunit RPABC4		g004902.m1	K06176	truD, PUS7; tRNA pseudouridine13 synthase [EC:5.4.99.27]		g004063.m1	K00161	PDHA, pdhA; pyruvate dehydrogenase E1 component alpha subunit [EC:1.2.4.1]		g000379.m1	K02907	RP-L30, MRPL30, rpmD; large subunit ribosomal protein L30		g005297.m1	K13126	PABPC; polyadenylate-binding protein		g002061.m1	K05538	MNN1; alpha 1,3-mannosyltransferase [EC:2.4.1.-]		g003988.m1	K00239	sdhA, frdA; succinate dehydrogenase flavoprotein subunit [EC:1.3.5.1]		g001274.m1	K03441
g002926.m1	K07513	ACAA1; acetyl-CoA acyltransferase 1 [EC:2.3.1.16]		g003874.m1	K00600	glyA, SHMT; glycine hydroxymethyltransferase [EC:2.1.2.1]		g005220.m1	K00133	asd; aspartate-semialdehyde dehydrogenase [EC:1.2.1.11]		g004825.m1	K00793	ribE, RIB5; riboflavin synthase [EC:2.5.1.9]		g000148.m1	K02355	fusA, GFM, EFG; elongation factor G		g005245.m1	K04567	KARS, lysS; lysyl-tRNA synthetase, class II [EC:6.1.1.6]		g000817.m1	K10357	MYO5; myosin V		g002762.m1	K03457	TC.NCS1; nucleobase:cation symporter-1, NCS1 family		g000379.m1	K01648	ACLY; ATP citrate (pro-S)-lyase [EC:2.3.3.8]		g005265.m1	K01803	TPI, tpiA; triosephosphate isomerase (TIM) [EC:5.3.1.1]		g000302.m1	K01254	LTA4H; leukotriene-A4 hydrolase [EC:3.3.2.6]		g002483.m1	K14810	DDX56, DBP9; ATP-dependent RNA helicase DDX56/DBP9 [EC:3.6.4.13]		g000002.m1	K13126
g002926.m1	K00626	ACAT, atoB; acetyl-CoA C-acetyltransferase [EC:2.3.1.9]		g000017.m1	K01655	LYS21, LYS20; homocitrate synthase [EC:2.3.3.14]		g005201.m1	K02135	ATPeF1E, ATP5E, ATP15; F-type H+-transporting ATPase subunit epsilon		g002521.m1	K02875	RP-L14e, RPL14; large subunit ribosomal protein L14e		g006524.m1	K01610	E4.1.1.49, pckA; phosphoenolpyruvate carboxykinase (ATP) [EC:4.1.1.49]		g003658.m1	K00616	TALDO1, talB, talA; transaldolase [EC:2.2.1.2]		g004354.m1	K00281	GLDC, gcvP; glycine dehydrogenase [EC:1.4.4.2]		g002375.m1	K01915	glnA, GLUL; glutamine synthetase [EC:6.3.1.2]		g000889.m1	K12876	RBM8A, Y14; RNA-binding protein 8A		g002897.m1	K00318	PRODH, fadM, putB; proline dehydrogenase [EC:1.5.5.2]		g001601.m1	K11323	JMJD6; histone arginine demethylase JMJD6 [EC:1.14.11.-]		g002066.m1	K12856	PRPF8, PRP8; pre-mRNA-processing factor 8		g000447.m1	K00295
g002337.m1	K00384	trxB, TRR; thioredoxin reductase (NADPH) [EC:1.8.1.9]		g005195.m1	K12196	VPS4; vacuolar protein-sorting-associated protein 4		g002638.m1	K02900	RP-L27Ae, RPL27A; large subunit ribosomal protein L27Ae		g005062.m1	K02975	RP-S25e, RPS25; small subunit ribosomal protein S25e		g007183.m1	K01893	NARS, asnS; asparaginyl-tRNA synthetase [EC:6.1.1.22]		g004260.m1	K03235	EF3, TEF3; elongation factor 3		g000582.m1	K01277	DPP3; dipeptidyl-peptidase III [EC:3.4.14.4]		g006129.m1	K01637	E4.1.3.1, aceA; isocitrate lyase [EC:4.1.3.1]		g000894.m1	K18738	HEK; heterogeneous nuclear rnp K-like protein		g005836.m1	K02975	RP-S25e, RPS25; small subunit ribosomal protein S25e		g001773.m1	K09831	ERG5, CYP61A; sterol 22-desaturase [EC:1.14.19.41]		g003275.m1	K02978	RP-S27e, RPS27; small subunit ribosomal protein S27e		g003766.m1	K09499
g000124.m1	K05765	CFL; cofilin		g005058.m1	K02951	RP-S12e, RPS12; small subunit ribosomal protein S12e		g003891.m1	K00789	metK, MAT; S-adenosylmethionine synthetase [EC:2.5.1.6]		g003137.m1	K02987	RP-S4e, RPS4; small subunit ribosomal protein S4e		g005601.m1	K09568	FKBP1; FK506-binding protein 1 [EC:5.2.1.8]		g003985.m1	K01626	E2.5.1.54, aroF, aroG, aroH; 3-deoxy-7-phosphoheptulonate synthase [EC:2.5.1.54]		g004742.m1	K17267	COPG; coatomer subunit gamma		g002306.m1	K01647	CS, gltA; citrate synthase [EC:2.3.3.1]		g001847.m1	K03235	EF3, TEF3; elongation factor 3		g000257.m1	K00121	frmA, ADH5, adhC; S-(hydroxymethyl)glutathione dehydrogenase / alcohol dehydrogenase [EC:1.1.1.284 1.1.1.1]		g001928.m1	K01238	SUN; SUN family beta-glucosidase [EC:3.2.1.-]		g000923.m1	K01956	carA, CPA1; carbamoyl-phosphate synthase small subunit [EC:6.3.5.5]		g000344.m1	K02973
g003024.m1	K07936	RAN; GTP-binding nuclear protein Ran		g005444.m1	K14209	SLC36A, PAT; solute carrier family 36 (proton-coupled amino acid transporter)		g005258.m1	K03231	EEF1A; elongation factor 1-alpha		g003520.m1	K02958	RP-S15e, RPS15; small subunit ribosomal protein S15e		g001613.m1	K00237	SDHD, SDH4; succinate dehydrogenase (ubiquinone) membrane anchor subunit		g003083.m1	K06116	GPP; glycerol-1-phosphatase [EC:3.1.3.21]		g002341.m1	K03661	ATPeV0B, ATP6F; V-type H+-transporting ATPase 21kDa proteolipid subunit		g006121.m1	K01641	HMGCS; hydroxymethylglutaryl-CoA synthase [EC:2.3.3.10]		g000070.m1	K02209	MCM5, CDC46; DNA replication licensing factor MCM5 [EC:5.6.2.3]		g003990.m1	K00549	metE; 5-methyltetrahydropteroyltriglutamate--homocysteine methyltransferase [EC:2.1.1.14]		g003870.m1	K15428	DUG1; Cys-Gly metallodipeptidase DUG1 [EC:3.4.13.-]		g002328.m1	K17768	TOM70; mitochondrial import receptor subunit TOM70		g005361.m1	K11768
g000788.m1	K02263	COX4; cytochrome c oxidase subunit 4		g005325.m1	K00507	SCD, desC; stearoyl-CoA desaturase (Delta-9 desaturase) [EC:1.14.19.1]		g002573.m1	K01689	ENO, eno; enolase [EC:4.2.1.11]		g000282.m1	K00058	serA, PHGDH; D-3-phosphoglycerate dehydrogenase / 2-		g004898.m1	K04564	SOD2; superoxide dismutase, Fe-Mn family [EC:1.15.1.1]		g004069.m1	K02865	RP-L10Ae, RPL10A; large subunit ribosomal protein L10Ae		g004456.m1	K17255	GDI1_2; Rab GDP dissociation inhibitor		g003025.m1	K07034	K07034; uncharacterized protein		g003978.m1	K07497	K07497; putative transposase		g002842.m1	K02266	COX6A; cytochrome c oxidase subunit 6a		g004995.m1	K11338	RUVBL2, RVB2, INO80J; RuvB-like protein 2 [EC:5.6.2.3]		g004107.m1	K20222	IPO5, KPNB3, RANBP5; importin-5		g001832.m1	K00234
g005272.m1	K14729	FOX2; multifunctional beta-oxidation protein [EC:4.2.1.- 1.1.1.-]		g002377.m1	K12845	SNU13, NHP2L; U4/U6 small nuclear ribonucleoprotein SNU13		g001025.m1	K03235	EF3, TEF3; elongation factor 3		g000059.m1	K21989	TMEM63, CSC1; calcium permeable stress-gated cation		g004508.m1	K00797	speE, SRM, SPE3; spermidine synthase [EC:2.5.1.16]		g000261.m1	K10967	KTR1_3; alpha 1,2-mannosyltransferase [EC:2.4.1.-]		g003653.m1	K01956	carA, CPA1; carbamoyl-phosphate synthase small subunit [EC:6.3.5.5]		g001641.m1	K00026	MDH2; malate dehydrogenase [EC:1.1.1.37]		g005365.m1	K08711	PDR, CDR1; ATP-binding cassette, subfamily G (WHITE), member 2, PDR		g000168.m1	K11252	H2B; histone H2B		g002147.m1	K01293	E3.4.17.4; Gly-Xaa carboxypeptidase [EC:3.4.17.4]		g004204.m1	K00831	serC, PSAT1; phosphoserine aminotransferase [EC:2.6.1.52]		g001832.m1	K00239
g005272.m1	K00059	fabG, OAR1; 3-oxoacyl-[acyl-carrier protein] reductase [EC:1.1.1.100]		g003722.m1	K02935	RP-L7, MRPL12, rplL; large subunit ribosomal protein L7/L12		g002487.m1	K01527	EGD1, BTF3; nascent polypeptide-associated complex subunit beta		g003421.m1	K07936	RAN; GTP-binding nuclear protein Ran		g001353.m1	K00794	ribH, RIB4; 6,7-dimethyl-8-ribityllumazine synthase [EC:2.5.1.78]		g002570.m1	K00626	ACAT, atoB; acetyl-CoA C-acetyltransferase [EC:2.3.1.9]		g001584.m1	K01915	glnA, GLUL; glutamine synthetase [EC:6.3.1.2]		g001950.m1	K05916	hmp, YHB1; nitric oxide dioxygenase [EC:1.14.12.17]		g001315.m1	K00668	FAS1; fatty acid synthase subunit beta, fungi type [EC:2.3.1.86]		g004593.m1	K00033	PGD, gnd, gntZ; 6-phosphogluconate dehydrogenase [EC:1.1.1.44 1.1.1.343]		g005465.m1	K16948	CDC12; cell division control protein 12		g004285.m1	K01866	YARS, tyrS; tyrosyl-tRNA synthetase [EC:6.1.1.1]		g001563.m1	K15918
g001617.m1	K01915	glnA, GLUL; glutamine synthetase [EC:6.3.1.2]		g001128.m1	K11131	DKC1, NOLA4, CBF5; H/ACA ribonucleoprotein complex subunit 4 [EC:5.4.99.-]		g004083.m1	K02870	RP-L12e, RPL12; large subunit ribosomal protein L12e		g001790.m1	K00237	SDHD, SDH4; succinate dehydrogenase (ubiquinone) mem		g000426.m1	K02139	ATPeFF, ATP17; F-type H+-transporting ATPase subunit f		g001760.m1	K01951	guaA, GMPS; GMP synthase (glutamine-hydrolysing) [EC:6.3.5.2]		g001568.m1	K01937	pyrG, CTPS; CTP synthase [EC:6.3.4.2]		g003428.m1	K01549	TIM11, ATP21; F-type H+-transporting ATP synthase subunit e		g004857.m1	K15528	FAAH; fatty acid amide hydrolase [EC:3.5.1.99]		g000115.m1	K11252	H2B; histone H2B		g005071.m1	K01620	ltaE; threonine aldolase [EC:4.1.2.48]		g001894.m1	K01480	speB; agmatinase [EC:3.5.3.11]		g004802.m1	K01647
g000049.m1	K00121	frmA, ADH5, adhC; S-(hydroxymethyl)glutathione dehydrogenase / alcohol dehydrogenase [EC:1.1.1.284 1.1.1.1]		g000818.m1	K01624	FBA, fbaA; fructose-bisphosphate aldolase, class II [EC:4.1.2.13]		g004182.m1	K05349	bglX; beta-glucosidase [EC:3.2.1.21]		g000655.m1	K13954	yiaY; alcohol dehydrogenase [EC:1.1.1.1]		g004970.m1	K04043	dnaK, HSPA9; molecular chaperone DnaK		g001788.m1	K08139	HXT; MFS transporter, SP family, sugar:H+ symporter		g000814.m1	K02437	gcvH, GCSH; glycine cleavage system H protein		g006555.m1	K02941	RP-LP0, RPLP0; large subunit ribosomal protein LP0		g005597.m1	K11541	URA2; carbamoyl-phosphate synthase / aspartate carbamoyltransferase [EC:6.3.5.5 2.1.3.2]		g002384.m1	K02976	RP-S26e, RPS26; small subunit ribosomal protein S26e		g000929.m1	K00948	PRPS, prsA; ribose-phosphate pyrophosphokinase [EC:2.7.6.1]		g000417.m1	K14709	SLC39A1_2_3, ZIP1_2_3; solute carrier family 39 (zinc transporter), member 1/2/3		g003348.m1	K01858
g000566.m1	K03386	PRDX2_4, ahpC; peroxiredoxin 2/4 [EC:1.11.1.24]		g000071.m1	K00162	PDHB, pdhB; pyruvate dehydrogenase E1 component beta subunit [EC:1.2.4.1]		g005136.m1	K01697	CBS; cystathionine beta-synthase [EC:4.2.1.22]		g003601.m1	K00602	purH; phosphoribosylaminoimidazolecarboxamide formyl		g006005.m1	K03809	wrbA; NAD(P)H dehydrogenase (quinone) [EC:1.6.5.2]		g001641.m1	K01900	LSC2; succinyl-CoA synthetase beta subunit [EC:6.2.1.4 6.2.1.5]		g004608.m1	K17795	TIM17; mitochondrial import inner membrane translocase subunit TIM17		g004647.m1	K04646	CLTC; clathrin heavy chain		g005597.m1	K01955	carB, CPA2; carbamoyl-phosphate synthase large subunit [EC:6.3.5.5]		g000290.m1	K02924	RP-L39e, RPL39; large subunit ribosomal protein L39e		g001535.m1	K19564	CTR, HNM1; choline transport protein		g000560.m1	K11843	USP14, UBP6; ubiquitin carboxyl-terminal hydrolase 14 [EC:3.4.19.12]		g002511.m1	K13179
g003801.m1	K00789	metK, MAT; S-adenosylmethionine synthetase [EC:2.5.1.6]		g003378.m1	K17267	COPG; coatomer subunit gamma		g001200.m1	K02877	RP-L15e, RPL15; large subunit ribosomal protein L15e		g000482.m1	K15356	GONST1_2, VRG4; GDP-mannose transporter		g006729.m1	K19356	E1.14.99.54; lytic cellulose monooxygenase (C1-hydroxylating) [EC:1.14.99.54]		g002899.m1	K02133	ATPeF1B, ATP5B, ATP2; F-type H+-transporting ATPase subunit beta [EC:7.1.2.2]		g003915.m1	K01870	IARS, ileS; isoleucyl-tRNA synthetase [EC:6.1.1.5]		g005258.m1	K03283	HSPA1s; heat shock 70kDa protein 1/2/6/8		g005597.m1	K00609	pyrB, PYR2; aspartate carbamoyltransferase catalytic subunit [EC:2.1.3.2]		g004322.m1	K14563	NOP1, FBL; rRNA 2'-O-methyltransferase fibrillarin [EC:2.1.1.-]		g003464.m1	K01867	WARS, trpS; tryptophanyl-tRNA synthetase [EC:6.1.1.2]		g000915.m1	K07023	YGK1, HDDC2; 5'-deoxynucleotidase [EC:3.1.3.89]		g002275.m1	K03243
g004401.m1	K00939	adk, AK; adenylate kinase [EC:2.7.4.3]		g002121.m1	K00286	proC; pyrroline-5-carboxylate reductase [EC:1.5.1.2]		g003035.m1	K00164	OGDH, sucA; 2-oxoglutarate dehydrogenase E1 component [EC:1.2.4.2]		g001831.m1	K01673	cynT, can; carbonic anhydrase [EC:4.2.1.1]		g005714.m1	K00831	serC, PSAT1; phosphoserine aminotransferase [EC:2.6.1.52]		g002899.m1	K02112	ATPF1B, atpD; F-type H+/Na+-transporting ATPase subunit beta [EC:7.1.2.2 7.2.2.1]		g002322.m1	K00029	E1.1.1.40, maeB; malate dehydrogenase (oxaloacetate-decarboxylating)(NADP+) [EC:1.1.1.40]		g000435.m1	K02937	RP-L7e, RPL7; large subunit ribosomal protein L7e		g001922.m1	K03448	FEN2, LIZ1; MFS transporter, ACS family, pantothenate transporter		g006077.m1	K00966	GMPP; mannose-1-phosphate guanylyltransferase [EC:2.7.7.13]		g004097.m1	K00053	ilvC; ketol-acid reductoisomerase [EC:1.1.1.86]		g001660.m1	K01749	hemC, HMBS; hydroxymethylbilane synthase [EC:2.5.1.61]		g002812.m1	K09250
g004959.m1	K01900	LSC2; succinyl-CoA synthetase beta subunit [EC:6.2.1.4 6.2.1.5]		g005002.m1	K07374	TUBA; tubulin alpha		g005241.m1	K03955	NDUFAB1; NADH dehydrogenase (ubiquinone) 1 alpha/beta subcomplex 1,acyl-carrier protein		g003586.m1	K02267	COX6B; cytochrome c oxidase subunit 6b		g001410.m1	K02971	RP-S21e, RPS21; small subunit ribosomal protein S21e		g000502.m1	K17497	PMM; phosphomannomutase [EC:5.4.2.8]		g004587.m1	K03942	NDUFV1; NADH dehydrogenase (ubiquinone) flavoprotein 1 [EC:7.1.1.2]		g002491.m1	K09481	SEC61B, SBH2; protein transport protein SEC61 subunit beta		g004029.m1	K08157	TPO1; MFS transporter, DHA1 family, multidrug resistance protein		g001931.m1	K02923	RP-L38e, RPL38; large subunit ribosomal protein L38e		g004311.m1	K02321	POLA2; DNA polymerase alpha subunit B		g002534.m1	K02937	RP-L7e, RPL7; large subunit ribosomal protein L7e		g002844.m1	K14152
g005089.m1	K04077	groEL, HSPD1; chaperonin GroEL [EC:5.6.1.7]		g000253.m1	K22721	CSG1, SUR1, CSH1; inositol phosphorylceramide mannosyltransferase catalytic subunit [EC:2.4.1.370]		g004190.m1	K02882	RP-L18Ae, RPL18A; large subunit ribosomal protein L18Ae		g001855.m1	K11254	H4; histone H4		g005701.m1	K01900	LSC2; succinyl-CoA synthetase beta subunit [EC:6.2.1.4 6.2.1.5]		g004509.m1	K00615	E2.2.1.1, tktA, tktB; transketolase [EC:2.2.1.1]		g005373.m1	K22832	GAS1; 1,3-beta-glucanosyltransferase GAS1 [EC:2.4.1.-]		g002778.m1	K01702	LEU1; 3-isopropylmalate dehydratase [EC:4.2.1.33]		g001835.m1	K18176	COA3; cytochrome c oxidase assembly factor 3, fungi type						g002204.m1	K17069	MET17; O-acetylhomoserine/O-acetylserine sulfhydrylase [EC:2.5.1.49 2.5.1.47]		g003165.m1	K00164	OGDH, sucA; 2-oxoglutarate dehydrogenase E1 component [EC:1.2.4.2]		g002844.m1	K00013
g001418.m1	K11251	H2A; histone H2A		g003515.m1	K09831	ERG5, CYP61A; sterol 22-desaturase [EC:1.14.19.41]		g000701.m1	K00134	GAPDH, gapA; glyceraldehyde 3-phosphate dehydrogenase (phosphorylating) [EC:1.2.1.12]		g002493.m1	K11880	ADD66, PBA2, POC2; proteasome chaperone 2		g002199.m1	K00326	CYB5R; cytochrome-b5 reductase [EC:1.6.2.2]		g002531.m1	K02127	ATPeF0B, ATP5F1, ATP4; F-type H+-transporting ATPase subunit b		g000882.m1	K00667	FAS2; fatty acid synthase subunit alpha, fungi type [EC:2.3.1.86]		g002778.m1	K01703	leuC, IPMI-L; 3-isopropylmalate/(R)-2-methylmalate dehydratase large subunit [EC:4		g006006.m1	K08157	TPO1; MFS transporter, DHA1 family, multidrug resistance protein						g002204.m1	K01740	metY; O-acetylhomoserine (thiol)-lyase [EC:2.5.1.49]		g000087.m1	K17450	ACO2; homoaconitase [EC:4.2.1.-]		g000749.m1	K12732
g002217.m1	K02896	RP-L24e, RPL24; large subunit ribosomal protein L24e		g005275.m1	K00033	PGD, gnd, gntZ; 6-phosphogluconate dehydrogenase [EC:1.1.1.44 1.1.1.343]		g001729.m1	K03231	EEF1A; elongation factor 1-alpha		g001109.m1	K00164	OGDH, sucA; 2-oxoglutarate dehydrogenase E1 componen		g004023.m1	K02900	RP-L27Ae, RPL27A; large subunit ribosomal protein L27Ae		g001342.m1	K04077	groEL, HSPD1; chaperonin GroEL [EC:5.6.1.7]		g001846.m1	K03236	EIF1A; translation initiation factor 1A		g002778.m1	K01704	leuD, IPMI-S; 3-isopropylmalate/(R)-2-methylmalate dehydratase small subunit [EC:4		g000196.m1	K03163	TOP1; DNA topoisomerase I [EC:5.6.2.1]						g002892.m1	K16261	YAT; yeast amino acid transporter		g003212.m1	K12820	DHX15, PRP43; pre-mRNA-splicing factor ATP-dependent RNA helicase DHX15/PRP43 [EC:3.6.4.13]		g005133.m1	K02886
g002491.m1	K01758	CTH; cystathionine gamma-lyase [EC:4.4.1.1]		g005274.m1	K00033	PGD, gnd, gntZ; 6-phosphogluconate dehydrogenase [EC:1.1.1.44 1.1.1.343]		g004729.m1	K02893	RP-L23Ae, RPL23A; large subunit ribosomal protein L23Ae		g003778.m1	K02900	RP-L27Ae, RPL27A; large subunit ribosomal protein L2		g006497.m1	K03956	NDUFA11; NADH dehydrogenase (ubiquinone) 1 alpha subcomplex subunit 11		g003911.m1	K13953	adhP; alcohol dehydrogenase, propanol-preferring [EC:1.1.1.1]		g004279.m1	K00759	APRT, apt; adenine phosphoribosyltransferase [EC:2.4.2.7]		g003269.m1	K01834	PGAM, gpmA; 2,3-bisphosphoglycerate-dependent phosphoglycerate mutase [EC:5.4.2.11		g004011.m1	K14790	NOP9; nucleolar protein 9						g000920.m1	K09499	CCT7; T-complex protein 1 subunit eta		g004654.m1	K05765	CFL; cofilin		g001192.m1	K00128
g002491.m1	K01760	metC; cysteine-S-conjugate beta-lyase [EC:4.4.1.13]		g004973.m1	K15356	GONST1_2, VRG4; GDP-mannose transporter		g004349.m1	K00706	E2.4.1.34; 1,3-beta-glucan synthase [EC:2.4.1.34]		g000615.m1	K02355	fusA, GFM, EFG; elongation factor G		g000781.m1	K02981	RP-S2e, RPS2; small subunit ribosomal protein S2e		g003278.m1	K04513	RHOA; Ras homolog gene family, member A		g003306.m1	K14791	PWP1; periodic tryptophan protein 1		g000697.m1	K08738	CYC; cytochrome c		g001003.m1	K02919	RP-L36, MRPL36, rpmJ; large subunit ribosomal protein L36						g002920.m1	K01939	purA, ADSS; adenylosuccinate synthase [EC:6.3.4.4]		g001414.m1	K23460	CHM, CHML; Rab proteins geranylgeranyltransferase component A		g005397.m1	K01890
g001400.m1	K01637	E4.1.3.1, aceA; isocitrate lyase [EC:4.1.3.1]		g005281.m1	K03456	PPP2R1; serine/threonine-protein phosphatase 2A regulatory subunit A		g004094.m1	K02998	RP-SAe, RPSA; small subunit ribosomal protein SAe		g002865.m1	K22834	GAS3; 1,3-beta-glucanosyltransferase GAS3 [EC:2.4.1.		g006772.m1	K03243	EIF5B; translation initiation factor 5B		g003278.m1	K07975	K07975; Rho family, other		g004350.m1	K09494	CCT2; T-complex protein 1 subunit beta		g006040.m1	K07937	ARF1_2; ADP-ribosylation factor 1/2		g002577.m1	K12812	DDX39B, UAP56, SUB2; ATP-dependent RNA helicase UAP56/SUB2 [EC:3.6.4.13]						g000047.m1	K22377	LTN1; E3 ubiquitin-protein ligase listerin [EC:2.3.2.27]		g001517.m1	K20989	DUR3; urea-proton symporter		g002734.m1	K05916
g003034.m1	K01527	EGD1, BTF3; nascent polypeptide-associated complex subunit beta		g000625.m1	K08176	PHO84; MFS transporter, PHS family, inorganic phosphate transporter		g004260.m1	K03233	EEF1G; elongation factor 1-gamma		g000320.m1	K02915	RP-L34e, RPL34; large subunit ribosomal protein L34e		g005359.m1	K04565	SOD1; superoxide dismutase, Cu-Zn family [EC:1.15.1.1]		g003752.m1	K01915	glnA, GLUL; glutamine synthetase [EC:6.3.1.2]		g003649.m1	K17606	IGBP1, TAP42; immunoglobulin-binding protein 1		g004725.m1	K11262	ACACA; acetyl-CoA carboxylase / biotin carboxylase 1 [EC:6.4.1.2 6.3.4.14 2.1.3.15		g003714.m1	K06027	NSF, SEC18; vesicle-fusing ATPase [EC:3.6.4.6]										g003388.m1	K03263	EIF5A; translation initiation factor 5A
g000870.m1	K00030	IDH3; isocitrate dehydrogenase (NAD+) [EC:1.1.1.41]		g003575.m1	K08832	SRPK3, STK23; serine/threonine-protein kinase SRPK3 [EC:2.7.11.1]		g001795.m1	K00549	metE; 5-methyltetrahydropteroyltriglutamate--homocysteine methyltransferase [EC:2.1.1.14]						g002714.m1	K04077	groEL, HSPD1; chaperonin GroEL [EC:5.6.1.7]		g004251.m1	K11251	H2A; histone H2A		g000587.m1	K07874	RAB1A; Ras-related protein Rab-1A		g000518.m1	K03263	EIF5A; translation initiation factor 5A		g002074.m1	K05665	ABCC1; ATP-binding cassette, subfamily C (CFTR/MRP), member 1 [EC:7.6.2.3]										g006482.m1	K16365	SGTA; small glutamine-rich tetratricopeptide repeat-containing protein alpha
g005158.m1	K00600	glyA, SHMT; glycine hydroxymethyltransferase [EC:2.1.2.1]		g002582.m1	K03457	TC.NCS1; nucleobase:cation symporter-1, NCS1 family		g004380.m1	K01881	PARS, proS; prolyl-tRNA synthetase [EC:6.1.1.15]						g006604.m1	K06127	COQ5; 2-methoxy-6-polyprenyl-1,4-benzoquinol methylase [EC:2.1.1.201]		g001787.m1	K00411	UQCRFS1, RIP1, petA; ubiquinol-cytochrome c reductase iron-sulfur subunit [EC:7.1.1.8]		g001507.m1	K02732	PSMB1; 20S proteasome subunit beta 6 [EC:3.4.25.1]		g003748.m1	K23516	XAN1; xanthine dioxygenase [EC:1.14.11.48]		g004731.m1	K02541	MCM3; DNA replication licensing factor MCM3 [EC:5.6.2.3]										g001702.m1	K10807	RRM1; ribonucleoside-diphosphate reductase subunit M1 [EC:1.17.4.1]
g002653.m1	K04567	KARS, lysS; lysyl-tRNA synthetase, class II [EC:6.1.1.6]		g003785.m1	K11594	DDX3X, bel; ATP-dependent RNA helicase DDX3X [EC:3.6.4.13]		g000640.m1	K00264	GLT1; glutamate synthase (NADH) [EC:1.4.1.14]						g000850.m1	K03242	EIF2S3; translation initiation factor 2 subunit 3		g005481.m1	K01638	aceB, glcB; malate synthase [EC:2.3.3.9]		g004564.m1	K15334	NCL1, TRM4; multisite-specific tRNA:(cytosine-C5)-methyltransferase [EC:2.1.1.202]		g000632.m1	K06943	NOG1; nucleolar GTP-binding protein		g002921.m1	K09885	AQPF; aquaporin rerated protein, other eukaryote										g000947.m1	K11557	SPC24; kinetochore protein Spc24, fungi type
g000600.m1	K24137	PRX1; glutaredoxin/glutathione-dependent peroxiredoxin [EC:1.11.1.25 1.11.1.27]		g004864.m1	K01899	LSC1; succinyl-CoA synthetase alpha subunit [EC:6.2.1.4 6.2.1.5]		g000640.m1	K00266	gltD; glutamate synthase (NADPH) small chain [EC:1.4.1.13]						g004680.m1	K00600	glyA, SHMT; glycine hydroxymethyltransferase [EC:2.1.2.1]		g000466.m1	K08139	HXT; MFS transporter, SP family, sugar:H+ symporter		g005234.m1	K17290	HTATIP2; oxidoreductase [EC:1.1.1.-]		g000757.m1	K00927	PGK, pgk; phosphoglycerate kinase [EC:2.7.2.3]		g004220.m1	K14569	BMS1; ribosome biogenesis protein BMS1										g000045.m1	K14152	HIS4; phosphoribosyl-ATP pyrophosphohydrolase / phosphoribosyl-AMP cyclohydrolase / histidinol dehydrogenase [EC:3.6.1.31 3.5.4.19 1.1.1.23]
g000600.m1	K24158	prx; thioredoxin-dependent peroxiredoxin [EC:1.11.1.24]		g004864.m1	K01902	sucD; succinyl-CoA synthetase alpha subunit [EC:6.2.1.5]		g002776.m1	K01251	AHCY, ahcY; adenosylhomocysteinase [EC:3.13.2.1]						g002695.m1	K03283	HSPA1s; heat shock 70kDa protein 1/2/6/8		g005763.m1	K17742	SOU1; sorbose reductase [EC:1.1.1.289]		g002520.m1	K20048	END3; actin cytoskeleton-regulatory complex protein END3		g006030.m1	K19564	CTR, HNM1; choline transport protein		g000434.m1	K22745	AIFM2; apoptosis-inducing factor 2										g000045.m1	K00013	hisD; histidinol dehydrogenase [EC:1.1.1.23]
g002405.m1	K01251	AHCY, ahcY; adenosylhomocysteinase [EC:3.13.2.1]		g004864.m1	K02907	RP-L30, MRPL30, rpmD; large subunit ribosomal protein L30		g001734.m1	K02937	RP-L7e, RPL7; large subunit ribosomal protein L7e						g000446.m1	K01953	asnB, ASNS; asparagine synthase (glutamine-hydrolysing) [EC:6.3.5.4]		g000031.m1	K00030	IDH3; isocitrate dehydrogenase (NAD+) [EC:1.1.1.41]		g005192.m1	K21850	KRE6; beta-glucan synthesis-associated protein KRE6		g003249.m1	K02264	COX5A; cytochrome c oxidase subunit 5a		g001241.m1	K03457	TC.NCS1; nucleobase:cation symporter-1, NCS1 family										g000240.m1	K07034	K07034; uncharacterized protein
g002453.m1	K11130	NOP10, NOLA3; H/ACA ribonucleoprotein complex subunit 3		g002841.m1	K21850	KRE6; beta-glucan synthesis-associated protein KRE6		g004127.m1	K17279	REEP5_6; receptor expression-enhancing protein 5/6						g001997.m1	K03235	EF3, TEF3; elongation factor 3		g005242.m1	K01803	TPI, tpiA; triosephosphate isomerase (TIM) [EC:5.3.1.1]		g000133.m1	K14290	XPO1, CRM1; exportin-1		g005930.m1	K17279	REEP5_6; receptor expression-enhancing protein 5/6		g000218.m1	K01536	ENA; P-type Na+/K+ transporter [EC:7.2.2.3 7.2.2.-]
g003927.m1	K02943	RP-LP2, RPLP2; large subunit ribosomal protein LP2		g000008.m1	K10597	UBE4B, UFD2; ubiquitin conjugation factor E4 B [EC:2.3.2.27]		g004873.m1	K02145	ATPeV1A, ATP6A; V-type H+-transporting ATPase subunit A [EC:7.1.2.2]						g000789.m1	K14803	PTC2_3; protein phosphatase PTC2/3 [EC:3.1.3.16]		g005119.m1	K01687	ilvD; dihydroxy-acid dehydratase [EC:4.2.1.9]		g004334.m1	K13289	CTSA, CPY; cathepsin A (carboxypeptidase C) [EC:3.4.16.5]		g006142.m1	K00143	LYS2; L-2-aminoadipate reductase [EC:1.2.1.95]		g004396.m1	K14845	RAI1, DOM3Z; RAT1-interacting protein
g000840.m1	K00382	DLD, lpd, pdhD; dihydrolipoamide dehydrogenase [EC:1.8.1.4]		g002835.m1	K14538	NUG1, GNL3; nuclear GTP-binding protein		g003403.m1	K02905	RP-L29e, RPL29; large subunit ribosomal protein L29e						g001189.m1	K01890	FARSB, pheT; phenylalanyl-tRNA synthetase beta chain [EC:6.1.1.20]		g002160.m1	K00559	SMT1, ERG6; sterol 24-C-methyltransferase [EC:2.1.1.41]		g004669.m1	K18752	TNPO1, IPO2, KPNB2; transportin-1		g002229.m1	K00053	ilvC; ketol-acid reductoisomerase [EC:1.1.1.86]		g005428.m1	K12856	PRPF8, PRP8; pre-mRNA-processing factor 8
g000457.m1	K00559	SMT1, ERG6; sterol 24-C-methyltransferase [EC:2.1.1.41]		g002125.m1	K06013	STE24; STE24 endopeptidase [EC:3.4.24.84]		g003431.m1	K22483	HMO1; transcriptional regulator HMO1						g006420.m1	K03264	EIF6; translation initiation factor 6		g002278.m1	K02896	RP-L24e, RPL24; large subunit ribosomal protein L24e		g004811.m1	K03066	PSMC5, RPT6; 26S proteasome regulatory subunit T6		g005500.m1	K01013	TSTD1; thiosulfate:glutathione sulfurtransferase [EC:2.8.1.-]		g004507.m1	K11090	LA, SSB; lupus La protein
g005411.m1	K03263	EIF5A; translation initiation factor 5A		g000011.m1	K12462	ARHGDI, RHOGDI; Rho GDP-dissociation inhibitor		g001854.m1	K01951	guaA, GMPS; GMP synthase (glutamine-hydrolysing) [EC:6.3.5.2]						g005993.m1	K00237	SDHD, SDH4; succinate dehydrogenase (ubiquinone) membrane anchor subunit		g001630.m1	K03267	ERF3, GSPT; peptide chain release factor subunit 3		g001747.m1	K14541	DUR1; urea carboxylase / allophanate hydrolase [EC:6.3.4.6 3.5.1.54]		g001065.m1	K03787	surE; 5'/3'-nucleotidase [EC:3.1.3.5 3.1.3.6]		g006162.m1	K14843	PES1, NOP7; pescadillo
g002402.m1	K15428	DUG1; Cys-Gly metallodipeptidase DUG1 [EC:3.4.13.-]		g001229.m1	K19791	FET3_5; iron transport multicopper oxidase		g003889.m1	K08176	PHO84; MFS transporter, PHS family, inorganic phosphate transporter						g000962.m1	K01940	argG, ASS1; argininosuccinate synthase [EC:6.3.4.5]		g002493.m1	K03934	NDUFS1; NADH dehydrogenase (ubiquinone) Fe-S protein 1 [EC:7.1.1.2]		g001747.m1	K01941	E6.3.4.6; urea carboxylase [EC:6.3.4.6]		g005562.m1	K03787	surE; 5'/3'-nucleotidase [EC:3.1.3.5 3.1.3.6]		g000717.m1	K03938	NDUFS5; NADH dehydrogenase (ubiquinone) Fe-S protein 5
g003357.m1	K14753	RACK1; guanine nucleotide-binding protein subunit beta-2-like 1 protein		g001633.m1	K25639	SUPT16H, SPT16; FACT complex subunit SPT16		g004669.m1	K02989	RP-S5e, RPS5; small subunit ribosomal protein S5e						g006924.m1	K01810	GPI, pgi; glucose-6-phosphate isomerase [EC:5.3.1.9]		g002656.m1	K03949	NDUFA5; NADH dehydrogenase (ubiquinone) 1 alpha subcomplex subunit 5		g000106.m1	K00801	FDFT1; farnesyl-diphosphate farnesyltransferase [EC:2.5.1.21]		g002430.m1	K11294	NCL, NSR1; nucleolin		g005980.m1	K01464	DPYS, dht, hydA; dihydropyrimidinase [EC:3.5.2.2]
g004434.m1	K01687	ilvD; dihydroxy-acid dehydratase [EC:4.2.1.9]		g004638.m1	K00927	PGK, pgk; phosphoglycerate kinase [EC:2.7.2.3]		g000826.m1	K02978	RP-S27e, RPS27; small subunit ribosomal protein S27e						g001695.m1	K19564	CTR, HNM1; choline transport protein		g002903.m1	K12812	DDX39B, UAP56, SUB2; ATP-dependent RNA helicase UAP56/SUB2 [EC:3.6.4.13]		g002750.m1	K00111	glpA, glpD; glycerol-3-phosphate dehydrogenase [EC:1.1.5.3]		g000293.m1	K03959	NDUFB3; NADH dehydrogenase (ubiquinone) 1 beta subcomplex subunit 3		g004154.m1	K11128	GAR1, NOLA1; H/ACA ribonucleoprotein complex subunit 1
g005040.m1	K02143	ATPeFK, ATP19; F-type H+-transporting ATPase subunit k		g001153.m1	K00654	SPT; serine palmitoyltransferase [EC:2.3.1.50]		g003313.m1	K19836	HPT1; hypoxanthine phosphoribosyltransferase [EC:2.4.2.8]						g003689.m1	K11187	PRDX5; peroxiredoxin 5 [EC:1.11.1.24]		g000396.m1	K11234	MFAL; mating pheromone alpha-factor		g000462.m1	K02145	ATPeV1A, ATP6A; V-type H+-transporting ATPase subunit A [EC:7.1.2.2]		g005543.m1	K08711	PDR, CDR1; ATP-binding cassette, subfamily G (WHITE), member 2, PDR		g005296.m1	K06911	PIR; quercetin 2,3-dioxygenase [EC:1.13.11.24]
g005143.m1	K01881	PARS, proS; prolyl-tRNA synthetase [EC:6.1.1.15]		g001568.m1	K22834	GAS3; 1,3-beta-glucanosyltransferase GAS3 [EC:2.4.1.-]		g003313.m1	K07101	K07101; uncharacterized protein						g007144.m1	K03236	EIF1A; translation initiation factor 1A		g003037.m1	K11594	DDX3X, bel; ATP-dependent RNA helicase DDX3X [EC:3.6.4.13]		g004601.m1	K22856	EEF1AKMT2, EFM4, METTL10; EEF1A lysine methyltransferase 2 [EC:2.1.1.-]		g000500.m1	K01638	aceB, glcB; malate synthase [EC:2.3.3.9]		g003713.m1	K06027	NSF, SEC18; vesicle-fusing ATPase [EC:3.6.4.6]
g005231.m1	K04078	groES, HSPE1; chaperonin GroES		g002725.m1	K13179	DDX18, HAS1; ATP-dependent RNA helicase DDX18/HAS1 [EC:3.6.4.13]		g002729.m1	K01937	pyrG, CTPS; CTP synthase [EC:6.3.4.2]						g006527.m1	K00559	SMT1, ERG6; sterol 24-C-methyltransferase [EC:2.1.1.41]		g004297.m1	K02942	RP-LP1, RPLP1; large subunit ribosomal protein LP1		g004383.m1	K03264	EIF6; translation initiation factor 6		g006191.m1	K00416	QCR6, UQCRH; ubiquinol-cytochrome c reductase subunit 6		g002433.m1	K01514	PRUNE, PPX1; exopolyphosphatase [EC:3.6.1.11]
g001493.m1	K14826	FPR3_4; FK506-binding nuclear protein [EC:5.2.1.8]		g001610.m1	K02355	fusA, GFM, EFG; elongation factor G		g005232.m1	K02910	RP-L31e, RPL31; large subunit ribosomal protein L31e						g007030.m1	K03320	amt, AMT, MEP; ammonium transporter, Amt family		g000987.m1	K02989	RP-S5e, RPS5; small subunit ribosomal protein S5e		g002449.m1	K00844	HK; hexokinase [EC:2.7.1.1]		g003523.m1	K10256	FAD2; omega-6 fatty acid desaturase / acyl-lipid omega-6 desaturase (Delta-12 desa		g005050.m1	K02542	MCM6; DNA replication licensing factor MCM6 [EC:5.6.2.3]
g005281.m1	K01535	PMA1, PMA2; H+-transporting ATPase [EC:7.1.2.1]		g002799.m1	K06665	SSN6, CYC8; general transcriptional corepressor CYC8		g003134.m1	K00026	MDH2; malate dehydrogenase [EC:1.1.1.37]						g000254.m1	K06185	ABCF2; ATP-binding cassette, subfamily F, member 2		g005469.m1	K01535	PMA1, PMA2; H+-transporting ATPase [EC:7.1.2.1]		g003323.m1	K14688	SLC30A1, ZNT1; solute carrier family 30 (zinc transporter), member 1		g004047.m1	K03939	NDUFS6; NADH dehydrogenase (ubiquinone) Fe-S protein 6
g002060.m1	K01885	EARS, gltX; glutamyl-tRNA synthetase [EC:6.1.1.17]		g003548.m1	K01887	RARS, argS; arginyl-tRNA synthetase [EC:6.1.1.19]		g003260.m1	K07375	TUBB; tubulin beta						g000254.m1	K06158	ABCF3; ATP-binding cassette, subfamily F, member 3		g002480.m1	K14564	NOP56; nucleolar protein 56		g000776.m1	K19564	CTR, HNM1; choline transport protein		g002801.m1	K02883	RP-L18e, RPL18; large subunit ribosomal protein L18e
g000841.m1	K00658	DLST, sucB; 2-oxoglutarate dehydrogenase E2 component (dihydrolipoamide succinyltransferase) [EC:2.3.1.61]		g003640.m1	K00826	E2.6.1.42, ilvE; branched-chain amino acid aminotransferase [EC:2.6.1.42]		g005074.m1	K14640	SLC20A, PIT; solute carrier family 20 (sodium-dependent phosphate transporter)						g002292.m1	K17782	MIA40, CHCHD4; mitochondrial intermembrane space import and assembly protein 40		g002977.m1	K13449	PR1; pathogenesis-related protein 1		g000062.m1	K01641	HMGCS; hydroxymethylglutaryl-CoA synthase [EC:2.3.3.10]		g002183.m1	K17785	IMMT, MIC60; MICOS complex subunit MIC60
g004091.m1	K02875	RP-L14e, RPL14; large subunit ribosomal protein L14e		g001908.m1	K01872	AARS, alaS; alanyl-tRNA synthetase [EC:6.1.1.7]		g002976.m1	K08139	HXT; MFS transporter, SP family, sugar:H+ symporter						g005352.m1	K01951	guaA, GMPS; GMP synthase (glutamine-hydrolysing) [EC:6.3.5.2]		g003580.m1	K14565	NOP58; nucleolar protein 58		g004667.m1	K01955	carB, CPA2; carbamoyl-phosphate synthase large subunit [EC:6.3.5.5]		g004641.m1	K11128	GAR1, NOLA1; H/ACA ribonucleoprotein complex subunit 1
g004964.m1	K22483	HMO1; transcriptional regulator HMO1		g004032.m1	K04354	PPP2R2; serine/threonine-protein phosphatase 2A regulatory subunit B		g004256.m1	K02865	RP-L10Ae, RPL10A; large subunit ribosomal protein L10Ae						g005833.m1	K00021	HMGCR; hydroxymethylglutaryl-CoA reductase (NADPH) [EC:1.1.1.34]		g002822.m1	K02264	COX5A; cytochrome c oxidase subunit 5a		g004464.m1	K03522	fixB, etfA; electron transfer flavoprotein alpha subunit		g001660.m1	K01755	argH, ASL; argininosuccinate lyase [EC:4.3.2.1]
g004291.m1	K01940	argG, ASS1; argininosuccinate synthase [EC:6.3.4.5]		g000592.m1	K01881	PARS, proS; prolyl-tRNA synthetase [EC:6.1.1.15]		g002764.m1	K15100	SLC25A1, CTP; solute carrier family 25 (mitochondrial citrate transporter), member 1						g005962.m1	K03178	UBE1, UBA1; ubiquitin-activating enzyme E1 [EC:6.2.1.45]		g002986.m1	K02138	ATPeF0D, ATP5H, ATP7; F-type H+-transporting ATPase subunit d		g002206.m1	K03934	NDUFS1; NADH dehydrogenase (ubiquinone) Fe-S protein 1 [EC:7.1.1.2]		g000972.m1	K00382	DLD, lpd, pdhD; dihydrolipoamide dehydrogenase [EC:1.8.1.4]
g000817.m1	K00856	ADK, adoK; adenosine kinase [EC:2.7.1.20]		g005254.m1	K01070	frmB, ESD, fghA; S-formylglutathione hydrolase [EC:3.1.2.12]		g004360.m1	K00382	DLD, lpd, pdhD; dihydrolipoamide dehydrogenase [EC:1.8.1.4]						g006309.m1	K13126	PABPC; polyadenylate-binding protein		g003356.m1	K09022	ridA, tdcF, RIDA; 2-iminobutanoate/2-iminopropanoate deaminase [EC:3.5.99.10]		g001852.m1	K03019	RPC11, POLR3K; DNA-directed RNA polymerase III subunit RPC11		g005354.m1	K18097	GCY1; glycerol 2-dehydrogenase (NADP+) [EC:1.1.1.156]
g001084.m1	K06116	GPP; glycerol-1-phosphatase [EC:3.1.3.21]		g005273.m1	K07034	K07034; uncharacterized protein		g002654.m1	K23887	UAPA_C; uric acid-xanthine permease						g003424.m1	K00276	AOC3, AOC2, tynA; primary-amine oxidase [EC:1.4.3.21]		g002205.m1	K19788	OLA1; obg-like ATPase 1		g002055.m1	K06630	YWHAE; 14-3-3 protein epsilon		g002618.m1	K01885	EARS, gltX; glutamyl-tRNA synthetase [EC:6.1.1.17]
g001453.m1	K17782	MIA40, CHCHD4; mitochondrial intermembrane space import and assembly protein 40		g003659.m1	K01251	AHCY, ahcY; adenosylhomocysteinase [EC:3.13.2.1]		g004001.m1	K02127	ATPeF0B, ATP5F1, ATP4; F-type H+-transporting ATPase subunit b						g002795.m1	K02998	RP-SAe, RPSA; small subunit ribosomal protein SAe		g002891.m1	K00232	E1.3.3.6, ACOX1, ACOX3; acyl-CoA oxidase [EC:1.3.3.6]		g001561.m1	K15100	SLC25A1, CTP; solute carrier family 25 (mitochondrial citrate transporter), member 1		g004092.m1	K03942	NDUFV1; NADH dehydrogenase (ubiquinone) flavoprotein 1 [EC:7.1.1.2]
g003115.m1	K14565	NOP58; nucleolar protein 58		g003052.m1	K08139	HXT; MFS transporter, SP family, sugar:H+ symporter		g003460.m1	K03111	ssb; single-strand DNA-binding protein						g005072.m1	K12812	DDX39B, UAP56, SUB2; ATP-dependent RNA helicase UAP56/SUB2 [EC:3.6.4.13]		g000373.m1	K02265	COX5B; cytochrome c oxidase subunit 5b		g004845.m1	K01755	argH, ASL; argininosuccinate lyase [EC:4.3.2.1]		g004860.m1	K01899	LSC1; succinyl-CoA synthetase alpha subunit [EC:6.2.1.4 6.2.1.5]
g003514.m1	K01679	E4.2.1.2B, fumC, FH; fumarate hydratase, class II [EC:4.2.1.2]		g002095.m1	K13201	TIA1, TIAL1; nucleolysin TIA-1/TIAR		g005304.m1	K11518	TOM40; mitochondrial import receptor subunit TOM40						g003896.m1	K10956	SEC61A; protein transport protein SEC61 subunit alpha		g003522.m1	K13126	PABPC; polyadenylate-binding protein		g000409.m1	K14856	SDA1, SDAD1; protein SDA1		g004860.m1	K01902	sucD; succinyl-CoA synthetase alpha subunit [EC:6.2.1.5]
g002735.m1	K11541	URA2; carbamoyl-phosphate synthase / aspartate carbamoyltransferase [EC:6.3.5.5 2.1.3.2]		g002924.m1	K01527	EGD1, BTF3; nascent polypeptide-associated complex subunit beta		g003201.m1	K00134	GAPDH, gapA; glyceraldehyde 3-phosphate dehydrogenase (phosphorylating) [EC:1.2.1.12]						g001567.m1	K00162	PDHB, pdhB; pyruvate dehydrogenase E1 component beta subunit [EC:1.2.4.1]		g004599.m1	K19836	HPT1; hypoxanthine phosphoribosyltransferase [EC:2.4.2.8]		g002697.m1	K14568	EMG1, NEP1; rRNA small subunit pseudouridine methyltransferase Nep1 [EC:2.1.1.260]		g004860.m1	K02907	RP-L30, MRPL30, rpmD; large subunit ribosomal protein L30
g002735.m1	K01955	carB, CPA2; carbamoyl-phosphate synthase large subunit [EC:6.3.5.5]		g001097.m1	K13126	PABPC; polyadenylate-binding protein		g001613.m1	K02883	RP-L18e, RPL18; large subunit ribosomal protein L18e						g001910.m1	K03283	HSPA1s; heat shock 70kDa protein 1/2/6/8		g004599.m1	K07101	K07101; uncharacterized protein		g003033.m1	K00264	GLT1; glutamate synthase (NADH) [EC:1.4.1.14]		g002137.m1	K02866	RP-L10e, RPL10; large subunit ribosomal protein L10e
g002735.m1	K00609	pyrB, PYR2; aspartate carbamoyltransferase catalytic subunit [EC:2.1.3.2]		g002124.m1	K02133	ATPeF1B, ATP5B, ATP2; F-type H+-transporting ATPase subunit beta [EC:7.1.2.2]		g002744.m1	K01834	PGAM, gpmA; 2,3-bisphosphoglycerate-dependent phosphoglycerate mutase [EC:5.4.2.11]						g000090.m1	K00383	GSR, gor; glutathione reductase (NADPH) [EC:1.8.1.7]		g001513.m1	K00939	adk, AK; adenylate kinase [EC:2.7.4.3]		g003033.m1	K00266	gltD; glutamate synthase (NADPH) small chain [EC:1.4.1.13]		g004391.m1	K04043	dnaK, HSPA9; molecular chaperone DnaK
g004820.m1	K08139	HXT; MFS transporter, SP family, sugar:H+ symporter		g002124.m1	K02112	ATPF1B, atpD; F-type H+/Na+-transporting ATPase subunit beta [EC:7.1.2.2 7.2.2.1]		g001152.m1	K11262	ACACA; acetyl-CoA carboxylase / biotin carboxylase 1 [EC:6.4.1.2 6.3.4.14 2.1.3.15]						g003502.m1	K03935	NDUFS2; NADH dehydrogenase (ubiquinone) Fe-S protein 2 [EC:7.1.1.2]		g001399.m1	K02984	RP-S3Ae, RPS3A; small subunit ribosomal protein S3Ae		g002532.m1	K00762	pyrE; orotate phosphoribosyltransferase [EC:2.4.2.10]		g002782.m1	K01507	ppa; inorganic pyrophosphatase [EC:3.6.1.1]
g002595.m1	K07342	SEC61G, SSS1, secE; protein transport protein SEC61 subunit gamma and related proteins		g005455.m1	K00053	ilvC; ketol-acid reductoisomerase [EC:1.1.1.86]		g001201.m1	K00602	purH; phosphoribosylaminoimidazolecarboxamide formyltransferase / IMP cyclohydrolase [EC:2.1.2.3 3.5.4.10]						g003749.m1	K00616	TALDO1, talB, talA; transaldolase [EC:2.2.1.2]		g004337.m1	K17417	YMR31; small subunit ribosomal protein YMR-31		g000681.m1	K08139	HXT; MFS transporter, SP family, sugar:H+ symporter		g005045.m1	K03952	NDUFA8; NADH dehydrogenase (ubiquinone) 1 alpha subcomplex subunit 8
g001465.m1	K02942	RP-LP1, RPLP1; large subunit ribosomal protein LP1		g000226.m1	K00963	UGP2, galU, galF; UTP--glucose-1-phosphate uridylyltransferase [EC:2.7.7.9]		g002731.m1	K02921	RP-L37Ae, RPL37A; large subunit ribosomal protein L37Ae						g005177.m1	K15287	SLC35F1_2; solute carrier family 35, member F1/2		g000669.m1	K07936	RAN; GTP-binding nuclear protein Ran		g000114.m1	K02132	ATPeF1A, ATP5A1, ATP1; F-type H+-transporting ATPase subunit alpha		g001741.m1	K00559	SMT1, ERG6; sterol 24-C-methyltransferase [EC:2.1.1.41]
g000245.m1	K03676	grxC, GLRX, GLRX2; glutaredoxin 3		g002523.m1	K14563	NOP1, FBL; rRNA 2'-O-methyltransferase fibrillarin [EC:2.1.1.-]		g002841.m1	K03283	HSPA1s; heat shock 70kDa protein 1/2/6/8						g000023.m1	K19564	CTR, HNM1; choline transport protein		g002651.m1	K01869	LARS, leuS; leucyl-tRNA synthetase [EC:6.1.1.4]		g000114.m1	K02111	ATPF1A, atpA; F-type H+/Na+-transporting ATPase subunit alpha [EC:7.1.2.2 7.2.2.1]		g001772.m1	K11541	URA2; carbamoyl-phosphate synthase / aspartate carbamoyltransferase [EC:6.3.5.5 2.
g003934.m1	K12881	THOC4, ALY; THO complex subunit 4		g002530.m1	K02893	RP-L23Ae, RPL23A; large subunit ribosomal protein L23Ae		g005198.m1	K00856	ADK, adoK; adenosine kinase [EC:2.7.1.20]						g001635.m1	K17679	MSS116; ATP-dependent RNA helicase MSS116, mitochondrial [EC:3.6.4.13]		g000221.m1	K17781	TIM13; mitochondrial import inner membrane translocase subunit TIM13		g005237.m1	K00602	purH; phosphoribosylaminoimidazolecarboxamide formyltransferase / IMP cyclohydrolase [EC:2.1.2.3 3.5.4.10]		g001772.m1	K01955	carB, CPA2; carbamoyl-phosphate synthase large subunit [EC:6.3.5.5]
g001949.m1	K02942	RP-LP1, RPLP1; large subunit ribosomal protein LP1		g000347.m1	K00293	LYS9; saccharopine dehydrogenase (NADP+, L-glutamate forming) [EC:1.5.1.10]		g002452.m1	K06174	ABCE1, Rli1; ATP-binding cassette, sub-family E, member 1						g002447.m1	K10956	SEC61A; protein transport protein SEC61 subunit alpha		g000303.m1	K01875	SARS, serS; seryl-tRNA synthetase [EC:6.1.1.11]		g001015.m1	K11338	RUVBL2, RVB2, INO80J; RuvB-like protein 2 [EC:5.6.2.3]		g001772.m1	K00609	pyrB, PYR2; aspartate carbamoyltransferase catalytic subunit [EC:2.1.3.2]
g004061.m1	K00927	PGK, pgk; phosphoglycerate kinase [EC:2.7.2.3]		g005433.m1	K17769	TOM22; mitochondrial import receptor subunit TOM22		g001425.m1	K00030	IDH3; isocitrate dehydrogenase (NAD+) [EC:1.1.1.41]						g006553.m1	K01652	E2.2.1.6L, ilvB, ilvG, ilvI; acetolactate synthase I/II/III large subunit [EC:2.2.1.6]		g002840.m1	K01834	PGAM, gpmA; 2,3-bisphosphoglycerate-dependent phosphoglycerate mutase [EC:5.4.2.11]		g002818.m1	K06072	DOHH; deoxyhypusine monooxygenase [EC:1.14.99.29]		g006096.m1	K02949	RP-S11e, RPS11; small subunit ribosomal protein S11e
g000337.m1	K00006	GPD1; glycerol-3-phosphate dehydrogenase (NAD+) [EC:1.1.1.8]		g003599.m1	K20222	IPO5, KPNB3, RANBP5; importin-5		g003777.m1	K11131	DKC1, NOLA4, CBF5; H/ACA ribonucleoprotein complex subunit 4 [EC:5.4.99.-]						g002228.m1	K11434	PRMT1; type I protein arginine methyltransferase [EC:2.1.1.319]		g001870.m1	K08176	PHO84; MFS transporter, PHS family, inorganic phosphate transporter		g002869.m1	K12823	DDX5, DBP2; ATP-dependent RNA helicase DDX5/DBP2 [EC:3.6.4.13]		g003391.m1	K00164	OGDH, sucA; 2-oxoglutarate dehydrogenase E1 component [EC:1.2.4.2]
g004482.m1	K01868	TARS, thrS; threonyl-tRNA synthetase [EC:6.1.1.3]		g005379.m1	K21618	DLD3; (R)-2-hydroxyglutarate---pyruvate transhydrogenase [EC:1.1.99.40]		g005313.m1	K04079	HSP90A, htpG; molecular chaperone HtpG						g002793.m1	K01868	TARS, thrS; threonyl-tRNA synthetase [EC:6.1.1.3]		g000954.m1	K02134	ATPeF1D, ATP5D, ATP16; F-type H+-transporting ATPase subunit delta						g000894.m1	K00262	E1.4.1.4, gdhA; glutamate dehydrogenase (NADP+) [EC:1.4.1.4]
g003612.m1	K18097	GCY1; glycerol 2-dehydrogenase (NADP+) [EC:1.1.1.156]		g000314.m1	K03065	PSMC3, RPT5; 26S proteasome regulatory subunit T5		g003428.m1	K01013	TSTD1; thiosulfate:glutathione sulfurtransferase [EC:2.8.1.-]						g003680.m1	K00624	E2.3.1.7; carnitine O-acetyltransferase [EC:2.3.1.7]		g004112.m1	K02893	RP-L23Ae, RPL23A; large subunit ribosomal protein L23Ae						g002372.m1	K23516	XAN1; xanthine dioxygenase [EC:1.14.11.48]
g001219.m1	K22832	GAS1; 1,3-beta-glucanosyltransferase GAS1 [EC:2.4.1.-]		g003650.m1	K13953	adhP; alcohol dehydrogenase, propanol-preferring [EC:1.1.1.1]		g002015.m1	K00667	FAS2; fatty acid synthase subunit alpha, fungi type [EC:2.3.1.86]						g005543.m1	K01655	LYS21, LYS20; homocitrate synthase [EC:2.3.3.14]		g000671.m1	K02141	ATPeFH, ATP14; F-type H+-transporting ATPase subunit h						g000002.m1	K03963	NDUFB7; NADH dehydrogenase (ubiquinone) 1 beta subcomplex subunit 7
				g004075.m1	K00626	ACAT, atoB; acetyl-CoA C-acetyltransferase [EC:2.3.1.9]		g004524.m1	K22758	CHCHD2; coiled-coil-helix-coiled-coil-helix domain-containing protein 2						g000081.m1	K08257	E3.2.1.101; mannan endo-1,6-alpha-mannosidase [EC:3.2.1.101]		g002553.m1	K03942	NDUFV1; NADH dehydrogenase (ubiquinone) flavoprotein 1 [EC:7.1.1.2]						g002191.m1	K03267	ERF3, GSPT; peptide chain release factor subunit 3
																g006411.m1	K05351	E1.1.1.9; D-xylulose reductase [EC:1.1.1.9]		g004379.m1	K14729	FOX2; multifunctional beta-oxidation protein [EC:4.2.1.- 1.1.1.-]						g006263.m1	K00237	SDHD, SDH4; succinate dehydrogenase (ubiquinone) membrane anchor subunit
																g006411.m1	K00008	SORD, gutB; L-iditol 2-dehydrogenase [EC:1.1.1.14]		g004379.m1	K00059	fabG, OAR1; 3-oxoacyl-[acyl-carrier protein] reductase [EC:1.1.1.100]						g002277.m1	K02987	RP-S4e, RPS4; small subunit ribosomal protein S4e
																g000707.m1	K12617	PATL1, PAT1; DNA topoisomerase 2-associated protein PAT1		g005218.m1	K02942	RP-LP1, RPLP1; large subunit ribosomal protein LP1						g002598.m1	K02960	RP-S16e, RPS16; small subunit ribosomal protein S16e
																g002566.m1	K17788	MIC19; MICOS complex subunit MIC19		g005708.m1	K09490	HSPA5, BIP; endoplasmic reticulum chaperone BiP [EC:3.6.4.10]						g001411.m1	K01869	LARS, leuS; leucyl-tRNA synthetase [EC:6.1.1.4]
																g001220.m1	K11518	TOM40; mitochondrial import receptor subunit TOM40										g002468.m1	K02503	HINT1, hinT, hit; histidine triad (HIT) family protein
																g000340.m1	K07874	RAB1A; Ras-related protein Rab-1A										g002599.m1	K00615	E2.2.1.1, tktA, tktB; transketolase [EC:2.2.1.1]
																g004542.m1	K02137	ATPeF0O, ATP5O, ATP5; F-type H+-transporting ATPase subunit O										g004304.m1	K00624	E2.3.1.7; carnitine O-acetyltransferase [EC:2.3.1.7]
																g004542.m1	K02113	ATPF1D, atpH; F-type H+-transporting ATPase subunit delta										g006056.m1	K01610	E4.1.1.49, pckA; phosphoenolpyruvate carboxykinase (ATP) [EC:4.1.1.49]
																g004352.m1	K09499	CCT7; T-complex protein 1 subunit eta										g003329.m1	K19356	E1.14.99.54; lytic cellulose monooxygenase (C1-hydroxylating) [EC:1.14.99.54]
																g002127.m1	K00819	rocD, OAT; ornithine--oxo-acid transaminase [EC:2.6.1.13]										g006401.m1	K07953	SAR1; GTP-binding protein SAR1 [EC:3.6.5.-]
																g005466.m1	K00015	gyaR, GOR1; glyoxylate reductase [EC:1.1.1.26]										g003862.m1	K00764	purF, PPAT; amidophosphoribosyltransferase [EC:2.4.2.14]
																g007150.m1	K00030	IDH3; isocitrate dehydrogenase (NAD+) [EC:1.1.1.41]										g004695.m1	K00288	MTHFD; methylenetetrahydrofolate dehydrogenase (NADP+) / methenyltetrahydrofolate
																g001382.m1	K01939	purA, ADSS; adenylosuccinate synthase [EC:6.3.4.4]										g002349.m1	K15100	SLC25A1, CTP; solute carrier family 25 (mitochondrial citrate transporter), member
																g006192.m1	K00728	POMT, pmt; dolichyl-phosphate-mannose-protein mannosyltransferase [EC:2.4.1.109]										g005905.m1	K17417	YMR31; small subunit ribosomal protein YMR-31
																g001679.m1	K01756	purB, ADSL; adenylosuccinate lyase [EC:4.3.2.2]										g005905.m1	K17414	MRPS36; small subunit ribosomal protein S36
																g005108.m1	K02908	RP-L30e, RPL30; large subunit ribosomal protein L30e										g002129.m1	K02127	ATPeF0B, ATP5F1, ATP4; F-type H+-transporting ATPase subunit b
																g001991.m1	K01254	LTA4H; leukotriene-A4 hydrolase [EC:3.3.2.6]										g006231.m1	K20046	SLA1; actin cytoskeleton-regulatory complex protein SLA1
																g005834.m1	K00416	QCR6, UQCRH; ubiquinol-cytochrome c reductase subunit 6
																g005081.m1	K01507	ppa; inorganic pyrophosphatase [EC:3.6.1.1]
																g004226.m1	K04646	CLTC; clathrin heavy chain
																g004384.m1	K03934	NDUFS1; NADH dehydrogenase (ubiquinone) Fe-S protein 1 [EC:7.1.1.2]
																g001813.m1	K15105	SLC25A12_13, AGC; solute carrier family 25 (mitochondrial aspartate/glutamate transporter), member 12/13
																g001785.m1	K02942	RP-LP1, RPLP1; large subunit ribosomal protein LP1
																g005429.m1	K16261	YAT; yeast amino acid transporter
																g006917.m1	K10967	KTR1_3; alpha 1,2-mannosyltransferase [EC:2.4.1.-]
																g000606.m1	K02141	ATPeFH, ATP14; F-type H+-transporting ATPase subunit h
																g004279.m1	K01624	FBA, fbaA; fructose-bisphosphate aldolase, class II [EC:4.1.2.13]
[truncated: 49 more columns]

## Sheet: CDA2_pecentile_rank
Table S8. Top-ranked (95th percentile) genes for gw-RSCU in cactophilic species. Mean gw-RSCU values were determined with BioKIT (104) and can be accessed in Figshare. CDA2 percentile ranks used for Figure S4 are shown.
Species	Cda2_protein_annotation	gw-RSCU_mean_value	Cda2_percentile_rank	Group
Myxozyma mucilagina	Myxozyma_mucilagina_g002479.m1; Myxozyma_mucilagina_g002185.m1	0.775; 0.8969	0.2305;0.9979	Myx
Myxozyma neglecta	Myxozyma_neglecta_g000935.m1; Myxozyma_neglecta_g003986.m1	0.764; 0.8643	0.2410;0.9820	Myx
Myxozyma neotropica CBS7953	Myxozyma_neotropica_g005726.m1; Myxozyma_neotropica_g005798.m1	0.7573;0.784	0.0968;0.3178	Myx_out
Myxozyma vanderwaltii CBS7793	Myxozyma_vanderwaltii_g004101.m1; Myxozyma_vanderwaltii_g004937.m1	0.7208;0.7507	0.2186;0.3607	Myx_out
Myxozyma melibiosi CBS2102	Myxozyma_melbiosi_g005624.m1; Myxozyma_melbiosi_g005699.m1	0.8268; 0.6686	0.6968;0.1105	Myx_out
Lipomyces oligophaga CBS7107	Lipomyces_oligophaga_g002177.m1	0.7923	0.3433	Myx_out
Myxozyma monticola CBS7806	Myxozyma_monticola_g002310.m1;Myxozyma_monticola_g003901.m1	0.8656; 0.8185	0.7256;0.5238	Myx_out
Myxozyma kluyveri CBS7332	Myxozyma_kluyveri_g004157.m1; Myxozyma_kluyveri_g002383.m1	0.8547;0.8532	0.7210;0.7156	Myx_out
Lipomyces yamanashiensis CBS14748	Lipomyces_yamanashiensis_g004474.m1;Lipomyces_yamanashiensis_g004553.m1	0.8285;0.8017	0.3969;0.1543	Myx_out
Kockiozyma suomiensi CBS7251	Lipomyces_suomiensis_g000776.m1;Lipomyces_suomiensis_g000699.m1	0.8514;0.7905	0.8853;0.0764	Myx_out
Myxozyma sirexii NRRLY-27626	Myxozyma_sirexii_g000422.m1;Myxozyma_sirexii_g000497.m1	0.8465; 0.8542	0.5067;0.6023	Myx_out
Limtongia smithiae CBS7407	Lipomyces_smithiae_g003855.m1;Lipomyces_smithiae_g003916.m1	0.8609;0.731	0.8513;0.2566	Myx_out
Starmera quercuum CBS2283	Starmera_quercuum_g004372.m1	0.7521	0.9136	Star_out
Starmera dryadoides CBS6154	Starmera_dryadoides_g005221.m1	0.9738	0.647	Star_out
Candida dendrica CBS6151	Candida_dendrica_g003487.m1	0.6858	0.8093	Star_out
Candida berthetii CBS5452	Candida_berthetii_g003671.m1	0.8586	0.9808	Star_out
Starmera stellimalicola CBS7853	Candida_stellimalicola_g001501.m1	0.6464	0.2581	Star_out
Starmera caribaea CBS7692	Starmera_caribaea_g004420.m1	0.9123	0.9357	Star
Starmera pachycereana CBS6943	Starmera_pachycereana_g001379.m1	1.0638	0.9839	Star
Starmera amethionina CBS6940	Starmera_amethionina_g002979.m1	1.0995	0.9891	Star
Barnettozyma salicaria CBS5456	Barnettozyma_salicaria_g002331.m1	0.664	0.9076	Phaff_out
Candida norvegica CBS4239	Candida_norvegica_g004651.m1	0.7578	0.921	Phaff_out
Barnettozyma wickerhamii CBS4107	Barnettozyma_wickerhamii_g003126.m1	0.6406	0.527	Phaff_out
Candida qinlingensis CBS9768	Candida_qinlingensis_g000566.m1	0.7122	0.7899	Phaff_out
Candida montana CBS8057	Candida_montana_g004208.m1	0.8868	0.9751	Phaff_out
Barnettozyma siamensis CBS13392	Barnettozyma_siamensis_g004942.m1	0.7084	0.7737	Phaff_out
Candida galis CBS8842	Candida_galis_g003520.m1	0.7597	0.757	Phaff_out
Candida ficus CBS12638	Candida_ficus_g004493.m1	1.0807	0.9922	Phaff_out
Phaffomyces thermotolerans CBS7012	Phaffomyces_thermotolerans_g003370.m1	0.879	0.9267	Phaff
Candida orba CBS8782	Candida_orba_g001555.m1	0.8207	0.855	Phaff
Phaffomyces antillensis CBS7111	Phaffomyces_antillensis_g003128.m1	0.7781	0.7978	Phaff
Phaffomyces opuntiae CBS7010	Phaffomyces_opuntiae_g004773.m1	1.031	0.9985	Phaff
Candida coquimbonensis CBS12348	Candida_coquimbonensis_g002906.m1	0.9618	0.9902	Phaff
Pichia sporocuriosa CBS8806	Pichia_sporocuriosa_g005368.m1	1.016	0.8816	Pich_out
Pichia nanzhaoensis CBS15346	Pichia_nanzhaoensis_g004757.m1	0.8799	0.9809	Pich_out
Pichia gijzenarium CBS15024	Pichia_gijzenarium_g002436.m1	0.7356	0.6661	Pich_out
Pichia manshurica CBS209T	Pichia_manshurica_g002727.m1	0.7495	0.6398	Pich_out
Pichia membranifaciens CBS107	Pichia_membranifaciens_g001646.m1	0.7551	0.6364	Pich_out
Candida thaimueangensis NBRC101967	Candida_thaimueangensis_g002675.m1	0.933	0.9893	Pich_out
Candida californica NRRLY-27254	Candida_californica_g004640.m1	1.1044	0.8638	Pich_out
Pichia deserticola CBS7119	Pichia_deserticola_g004461.m1	1.0768	0.7988	Pich
Candida ethanolica CBS8041	Candida_ethanolica_g002518.m1	1.0645	0.7994	Pich_out
Pichia fermentans CBS187	Pichia_fermentans_g003179.m1	0.7019	0.5713	Pich_out
Pichia heedii CBS6930	Pichia_heedii_g004355.m1	1.0074	0.8924	Pich
Pichia nakasei CBS5141	Pichia_nakasei_g000306.m1	1.0692	0.979	Pich_out
Pichia eremophila CBS7272	Pichia_eremophila_g002997.m1	1.0838	0.8897	Pich
Pichia kluyveri CBS188	Pichia_kluyveri_g003799.m1	1.1736	0.9689	Pich
Pichia cephalocereana CBS7273	Pichia_cephalocereana_g004965.m1	1.1393	0.9366	Pich
Pichia occidentalis CBS5459	Pichia_occidentalis_gg001061.m1	0.7342	0.7858	Pich_out
Candida awuae CBS11011	Candida_awuaii_g000398.m1	0.844	0.8791	Pich_out
Pichia norvegensis CBS6564	Pichia_norvegensis_g001162.m1	1.0933	0.9941	Pich
Pichia pseudocactophila CBS6929	Pichia_pseudocactophila_g003289.m1	1.0391	0.9736	Pich
Pichia insulana CBS11169	Pichia_insulana_g001683.m1	1.0377	0.9324	Pich
Pichia cactophila CBS6926	Pichia_cactophila_g003621.m1	0.9944	0.9186	Pich
Candida pseudolambica CBS2063	Candida_pseudolambica_g000072.m1	0.9944	0.7948	Pich_out
Candida rugopelliculosa CBS6377	Candida_rugopelliculosa_g000842.m1	1.0225	0.9733	Pich_out
Pichia scutulata CBS6670	Pichia_scutulata_g002898.m1	0.9243	0.9631	Pich_out
Candida phayaonensis NBRC108868	Candida_phayaonensis_g002513.m1	0.9117	0.9676	Pich_out
Pichia paraexigua CBS15237	Pichia_paraexigua_g003410.m1	0.9645	0.9527	Pich_out
Pichia exigua CBS6836	Pichia_exigua_g002847.m1	0.9075	0.941	Pich_out
