# Supplementary material for: Diverse signatures of convergent evolution in cactus-associated yeasts
Source: PLoS Biol. 2024 Sep 23;22(9):e3002832. doi: 10.1371/journal.pbio.3002832 (PMC11449361; doi:10.1371/journal.pbio.3002832)
Supplement: S9 Table — (XLSX) [file pbio.3002832.s016.xlsx]

## Sheet: Phaffomyces_PAML_LRT
Table S9.Likelihood ratio test values (LRT) and p-values (before and after BH correction) for CODEML analyses on cactophilic branches for each of the five datasets
Phaffomyces					Starmera					Tortispora					PichiaA					PichiaB
Orthogroup	LRT	p-value	padjusted_BH		Orthogroup	LRT	p-value	padjusted_BH		Orthogroup	LRT	p-value	padjusted (BH method)		Orthogroup	LRT	p-value	p-adjusted_BH		Orthogroup	LRT	p-value	adjusted_pvalue_BH
OG0002667	190.443	2.54448e-43	4.27482e-40		OG0000589	115.366	6.54317e-27	9.8754e-24		OG0000022	24.2713	8.3677e-07	4.06721e-06		OG0005131	160.435	9.09262e-37	1.97526e-33		OG0001124_codon_PichiaB_mafft.phy	207.94	3.86695e-47	8.33598e-44
OG0002085	143.938	3.66492e-33	3.07989e-30		OG0001817	105.241	1.08141e-24	8.154e-22		OG0000031	11.7813	0.0005983	0.00129613		OG0003844	145.876	1.3819e-33	1.49937e-30		OG0001477_codon_PichiaB_mafft.phy	161.075	6.58819e-37	7.09743e-34
OG0004721	102.968	3.40678e-24	1.91301e-21		OG0002596	86.4302	1.4476e-20	6.75725e-18		OG0000052	18.9192	1.36374e-05	4.70325e-05		OG0002340	136.962	1.22917e-31	8.9093e-29		OG0003674_codon_PichiaB_mafft.phy	116.407	3.87185e-27	2.77866e-24
OG0001920	99.4435	2.01837e-23	8.49915e-21		OG0001389	86.0087	1.79147e-20	6.75725e-18		OG0000056	9.33802	0.00224448	0.0041962		OG0001501	124.373	6.98167e-29	3.79188e-26		OG0000637_codon_PichiaB_mafft.phy	110.468	7.73807e-26	4.16799e-23
OG0002033	88.1481	6.07329e-21	2.00557e-18		OG0002385	85.1018	2.83391e-20	8.5466e-18		OG0000059	24.3491	8.03629e-07	3.94046e-06		OG0001967	123.01	1.38732e-28	6.04094e-26		OG0000945_codon_PichiaB_mafft.phy	97.4971	5.3936e-23	2.32201e-20
OG0002340	87.8251	7.15057e-21	2.00557e-18		OG0002978	84.0467	4.83222e-20	1.21555e-17		OG0000067	16.6469	4.50249e-05	0.000134587		OG0002285	112.738	2.46311e-26	8.9093e-24		OG0002013_codon_PichiaB_mafft.phy	93.6042	3.85378e-22	1.38215e-19
OG0001446	83.2813	7.11682e-20	1.71185e-17		OG0003574	79.4226	5.01497e-19	1.08073e-16		OG0000078	62.3108	2.93312e-15	7.33788e-14		OG0001407	104.769	1.37232e-24	4.25287e-22		OG0000618_codon_PichiaB_mafft.phy	91.0595	1.39415e-21	4.27723e-19
OG0001674	78.5962	7.61969e-19	1.60306e-16		OG0004704	78.267	9.00134e-19	1.69875e-16		OG0000079	-24.656	1	1		OG0005024	104.41	1.64538e-24	4.48181e-22		OG0000580_codon_PichiaB_mafft.phy	85.8556	1.93565e-20	5.22345e-18
OG0002781	78.2704	8.98577e-19	1.68113e-16		OG0004721	77.9084	1.07933e-18	1.812e-16		OG0000080	76.8849	1.81215e-18	7.23682e-17		OG0000598	102.216	4.97846e-24	1.20239e-21		OG0002082_codon_PichiaB_mafft.phy	76.0772	2.7279e-18	6.5338e-16
OG0002463	74.7932	5.22694e-18	8.80209e-16		OG0001947	76.2378	2.51483e-18	3.7901e-16		OG0000091	4.27257	0.0387322	0.0514099		OG0002324	101.537	7.01448e-24	1.52327e-21		OG0002027_codon_PichiaB_mafft.phy	73.2208	1.15929e-17	2.49864e-15
OG0003721	73.3226	1.10098e-17	1.683e-15		OG0001153	74.7201	5.4241e-18	7.44018e-16		OG0000096	2e-06	0.998872	1		OG0001270	100.583	1.13548e-23	2.25202e-21		OG0001920_codon_PichiaB_mafft.phy	70.3289	5.01975e-17	9.83007e-15
OG0001228	67.7334	1.87169e-16	2.62268e-14		OG0003172	74.0264	7.70807e-18	9.70175e-16		OG0000129	6.71289	0.00957185	0.0148195		OG0001398	100.223	1.36155e-23	2.46273e-21		OG0005183_codon_PichiaB_mafft.phy	67.4835	2.12457e-16	3.8054e-14
OG0002528	65.7698	5.06795e-16	6.34731e-14		OG0002433	69.6012	7.2594e-17	8.43277e-15		OG0000142	12.5557	0.000395002	0.000896105		OG0001046	96.0155	1.13989e-22	1.90555e-20		OG0001987_codon_PichiaB_mafft.phy	66.697	3.1662e-16	5.25245e-14
OG0001667	65.6889	5.28019e-16	6.34731e-14		OG0003786	67.277	2.35921e-16	2.54543e-14		OG0000144	4.91103	0.0266857	0.0366808		OG0001310	90.2616	2.08665e-21	3.24398e-19		OG0002539	64.0913	1.18783e-15	1.8309e-13
OG0000696	64.7557	8.47853e-16	9.51456e-14		OG0002031	66.0336	4.43307e-16	4.45953e-14		OG0000148	7.7803	0.00528191	0.00884458		OG0003674	82.85	8.85205e-20	1.28207e-17		OG0003767_codon_PichiaB_mafft.phy	63.3235	1.75397e-15	2.513e-13
OG0002013	63.4974	1.60578e-15	1.69352e-13		OG0002509	65.7388	5.1482e-16	4.86031e-14		OG0000152	27.659	1.44694e-07	8.76538e-07		OG0003142	81.6513	1.62344e-19	2.20016e-17		OG0000356_codon_PichiaB_mafft.phy	55.8705	7.74043e-14	1.042e-11
OG0002279	62.392	2.81463e-15	2.7819e-13		OG0001105	65.4576	5.93784e-16	5.27612e-14		OG0000153	20.5757	5.73197e-06	2.19105e-05		OG0005183	80.5662	2.81125e-19	3.59184e-17		OG0001228_codon_PichiaB_mafft.phy	55.0935	1.1493e-13	1.45712e-11
OG0001915	59.9583	9.68907e-15	9.06015e-13		OG0002085	62.1515	3.18028e-15	2.66767e-13		OG0000155	5.76388	0.0163589	0.0237464		OG0000575	80.1757	3.42556e-19	4.14077e-17		OG0003740_codon_PichiaB_mafft.phy	51.4241	7.44207e-13	8.9032e-11
OG0002222	59.2786	1.36855e-14	1.21353e-12		OG0002161	60.3178	8.07132e-15	6.41353e-13		OG0000158	0.731008	0.392557	0.430528		OG0001029	75.4477	3.75211e-18	4.28882e-16		OG0003912_codon_PichiaB_mafft.phy	50.2722	1.33832e-12	1.51914e-10
OG0001096	58.5005	2.03244e-14	1.70825e-12		OG0002150	58.6095	1.92284e-14	1.4496e-12		OG0000161	16.1365	5.89358e-05	0.000171216		OG0000637	74.6216	5.70171e-18	6.19305e-16		OG0000589_codon_PichiaB_mafft.phy	47.7499	4.84203e-12	5.21268e-10
OG0002677	56.2493	6.38409e-14	5.11311e-12		OG0004722	58.0727	2.52612e-14	1.81919e-12		OG0000163	27.0721	1.96005e-07	1.13372e-06		OG0005320	73.6249	9.44674e-18	9.7785e-16		OG0000668_codon_PichiaB_mafft.phy	47.1593	6.54453e-12	6.70817e-10
OG0001969	55.7581	8.19594e-14	6.273e-12		OG0001920	56.939	4.4955e-14	3.08864e-12		OG0000164	65.0106	7.44965e-16	2.02126e-14		OG0000611	72.6217	1.57045e-17	1.55073e-15		OG0003549_codon_PichiaB_mafft.phy	46.9019	7.46313e-12	7.30402e-10
OG0001596	54.9171	1.25725e-13	9.21991e-12		OG0002072	56.4885	5.65271e-14	3.70935e-12		OG0000166	54.5122	1.54486e-13	3.07865e-12		OG0003930	71.9657	2.1897e-17	2.06907e-15		OG0001088_codon_PichiaB_mafft.phy	44.3816	2.70214e-11	2.52861e-09
OG0004618	54.6149	1.46618e-13	1.03084e-11		OG0002065	56.0676	7.00199e-14	4.40417e-12		OG0000173	9.0438	0.00263587	0.00482114		OG0004286	67.3507	2.27256e-16	2.0553e-14		OG0002874_codon_PichiaB_mafft.phy	44.1619	3.0231e-11	2.65373e-09
OG0003205	53.9085	2.10052e-13	1.41372e-11		OG0002781	55.9299	7.51003e-14	4.53604e-12		OG0000174	6.83581	0.0089348	0.013966		OG0002310	66.4769	3.5402e-16	3.07697e-14		OG0002463	44.1228	3.08401e-11	2.65373e-09
OG0002978	53.2615	2.91974e-13	1.89014e-11		OG0002753	55.5232	9.23631e-14	5.36631e-12		OG0000178	11.2248	0.000807095	0.00168286		OG0001000	66.2272	4.01825e-16	3.35979e-14		OG0001046_codon_PichiaB_mafft.phy	43.8325	3.57724e-11	2.95976e-09
OG0001549	52.1326	5.18758e-13	3.20972e-11		OG0002013	54.6334	1.45243e-13	8.10926e-12		OG0000179	18.0118	2.19545e-05	7.18309e-05		OG0002797	66.1089	4.26682e-16	3.43656e-14		OG0001156_codon_PichiaB_mafft.phy	43.7618	3.70869e-11	2.95976e-09
OG0002507	52.0755	5.34058e-13	3.20972e-11		OG0002537	54.1454	1.86189e-13	1.00307e-11		OG0000183	5.77848	0.0162236	0.0236102		OG0002168	65.3036	6.42036e-16	4.98238e-14		OG0000528_codon_PichiaB_mafft.phy	43.6143	3.99905e-11	3.07714e-09
OG0000528	51.8907	5.8677e-13	3.40662e-11		OG0002539	53.8582	2.15492e-13	1.11948e-11		OG0000185	0.174636	0.676024	0.72162		OG0002841	65.1471	6.95114e-16	5.20771e-14		OG0005320_codon_PichiaB_mafft.phy	43.4071	4.44561e-11	3.30528e-09
OG0002081	51.821	6.07972e-13	3.41088e-11		OG0001943	53.3141	2.84264e-13	1.42947e-11		OG0000186	20.537	5.84905e-06	2.22946e-05		OG0000933	64.9625	7.63375e-16	5.52666e-14		OG0001786_codon_PichiaB_mafft.phy	42.5711	6.81593e-11	4.89676e-09
OG0002564	50.5267	1.17552e-12	6.40626e-11		OG0001767	52.0583	5.38783e-13	2.62545e-11		OG0000188	1.6e-05	0.996808	1		OG0000877	63.1155	1.94931e-15	1.36492e-13		OG0001605_codon_PichiaB_mafft.phy	42.3037	7.8144e-11	5.42669e-09
OG0002267	50.3103	1.31261e-12	6.88978e-11		OG0002512	51.358	7.6969e-13	3.63344e-11		OG0000190	10.3248	0.00131252	0.00259656		OG0000641	63.0552	2.00999e-15	1.36492e-13		OG0002313	42.11	8.62791e-11	5.77011e-09
OG0001817	49.3794	2.1095e-12	1.0761e-10		OG0002045	51.2941	7.95156e-13	3.63773e-11		OG0000191	11.7386	0.000612168	0.0013224		OG0002413	62.0038	3.42791e-15	2.2586e-13		OG0005255_codon_PichiaB_mafft.phy	42.0624	8.84046e-11	5.77011e-09
OG0001689	49.1258	2.40058e-12	1.188e-10		OG0003016	50.2408	1.35994e-12	6.04e-11		OG0000192	4.00801	0.0452846	0.0592444		OG0002584	61.7672	3.86561e-15	2.40272e-13		OG0002158	39.2755	3.68022e-10	2.33139e-08
OG0002578	48.2551	3.74231e-12	1.79841e-10		OG0002584	49.6316	1.85503e-12	8.02457e-11		OG0000193	6.18442	0.012888	0.0193108		OG0000794	61.7649	3.8701e-15	2.40272e-13		OG0002367	38.7865	4.72775e-10	2.91098e-08
OG0002841	48.0144	4.23094e-12	1.97753e-10		OG0003876	49.3375	2.15502e-12	9.06e-11		OG0000194	6.08183	0.0136579	0.0203707		OG0000433	61.6472	4.10846e-15	2.48084e-13		OG0000978_codon_PichiaB_mafft.phy	38.7248	4.87964e-10	2.91987e-08
OG0001724	47.2345	6.29828e-12	2.84338e-10		OG0002422	48.9727	2.59549e-12	1.03713e-10		OG0000196	48.6583	3.04672e-12	4.79376e-11		OG0002330	61.4261	4.59681e-15	2.70157e-13		OG0002634	38.4079	5.73985e-10	3.34161e-08
OG0001361	47.1965	6.42136e-12	2.84338e-10		OG0001915	48.9598	2.61269e-12	1.03713e-10		OG0000197	14.1879	0.000165435	0.00042315		OG0000782	60.9576	5.83165e-15	3.33384e-13		OG0005024_codon_PichiaB_mafft.phy	37.2635	1.03197e-09	5.83847e-08
OG0002125	47.1276	6.65133e-12	2.86973e-10		OG0001728	48.5041	3.296e-12	1.27769e-10		OG0000198	3.55213	0.059469	0.0761832		OG0003752	60.7866	6.36095e-15	3.54366e-13		OG0003153_codon_PichiaB_mafft.phy	37.2186	1.05599e-09	5.85446e-08
OG0000517	45.5448	1.49187e-11	6.26917e-10		OG0002210	48.2127	3.82395e-12	1.44205e-10		OG0000200	4.22755	0.0397727	0.0525157		OG0000860	59.975	9.60723e-15	5.22063e-13		OG0000388_codon_PichiaB_mafft.phy	36.6844	1.3889e-09	7.48515e-08
OG0004661	45.3911	1.61364e-11	6.60885e-10		OG0001824	47.7875	4.75018e-12	1.70774e-10		OG0000201	4.37026	0.0365714	0.0488262		OG0001787	59.826	1.03624e-14	5.512e-13		OG0002515	36.4039	1.60381e-09	8.40585e-08
OG0002594	45.2421	1.74121e-11	6.97243e-10		OG0002383	47.7872	4.75089e-12	1.70774e-10		OG0000203	2.91967	0.0875059	0.10862		OG0001913	59.0889	1.50707e-14	7.81245e-13		OG0001984_codon_PichiaB_mafft.phy	36.258	1.72845e-09	8.87243e-08
OG0002596	45.066	1.90509e-11	7.47565e-10		OG0002667	47.3686	5.8816e-12	2.0385e-10		OG0000204	8.63675	0.00329449	0.00585202		OG0000757	58.5228	2.00952e-14	1.01575e-12		OG0003286_codon_PichiaB_mafft.phy	36.1615	1.81621e-09	9.11693e-08
OG0002876	44.2341	2.9136e-11	1.09582e-09		OG0003205	47.3505	5.93636e-12	2.0385e-10		OG0000205	22.4529	2.1536e-06	9.245e-06		OG0002480	58.4042	2.13436e-14	1.05193e-12		OG0000339_codon_PichiaB_mafft.phy	35.9147	2.06152e-09	9.95627e-08
OG0003151	44.2242	2.92842e-11	1.09582e-09		OG0003740	46.9038	7.45561e-12	2.50324e-10		OG0000207	22.6869	1.90662e-06	8.38707e-06		OG0002638	57.3806	3.59125e-14	1.73357e-12		OG0002422	35.9011	2.0759e-09	9.95627e-08
OG0000999	43.2295	4.86818e-11	1.73559e-09		OG0003136	46.4605	9.34823e-12	3.06924e-10		OG0000208	9.71309	0.0018296	0.00348926		OG0001575	56.2007	6.54372e-14	3.08944e-12		OG0000832_codon_PichiaB_mafft.phy	35.2842	2.8493e-09	1.33454e-07
OG0002586	43.1993	4.94393e-11	1.73559e-09		OG0004661	45.521	1.51012e-11	4.85128e-10		OG0000209	12.0771	0.000510455	0.00112399		OG0004325	55.979	7.32475e-14	3.38433e-12		OG0002413	35.1669	3.0263e-09	1.38864e-07
OG0002350	43.1984	4.94603e-11	1.73559e-09		OG0002463	45.149	1.82598e-11	5.75688e-10		OG0000210	3.21695	0.0728791	0.0920175		OG0002814	55.8479	7.83018e-14	3.54471e-12		OG0001114_codon_PichiaB_mafft.phy	35.0558	3.20394e-09	1.436e-07
OG0002132	43.0703	5.28074e-11	1.81352e-09		OG0002634	44.8513	2.12578e-11	6.56388e-10		OG0000211	13.5505	0.000232231	0.000566654		OG0002443	55.633	8.7344e-14	3.85925e-12		OG0001997_codon_PichiaB_mafft.phy	34.6263	3.99475e-09	1.75397e-07
OG0003438	42.3892	7.4801e-11	2.51777e-09		OG0002029	44.7468	2.24232e-11	6.7648e-10		OG0000212	15.5359	8.09514e-05	0.000227619		OG0002753	55.5996	8.88402e-14	3.85925e-12		OG0002751	34.4554	4.36132e-09	1.87829e-07
OG0002385	42.1044	8.65262e-11	2.8545e-09		OG0002872	44.6991	2.29763e-11	6.8098e-10		OG0000213	5.82433	0.015806	0.0230611		OG0001409	55.5259	9.22345e-14	3.92844e-12		OG0002869_codon_PichiaB_mafft.phy	34.4084	4.46782e-09	1.88792e-07
OG0001928	42.0675	8.81747e-11	2.85463e-09		OG0001172	44.6114	2.40295e-11	6.96923e-10		OG0000214	91.1651	1.32174e-21	8.35633e-20		OG0002627	55.0838	1.155e-13	4.84746e-12		OG0002876_codon_PichiaB_mafft.phy	34.1516	5.09815e-09	2.11258e-07
OG0004006	41.9763	9.23876e-11	2.93414e-09		OG0002401	44.3622	2.72904e-11	7.77792e-10		OG0000215	22.5799	2.01583e-06	8.80226e-06		OG0002978	54.2891	1.73061e-13	7.00189e-12		OG0000959_codon_PichiaB_mafft.phy	33.8128	6.06771e-09	2.46694e-07
OG0001559	41.1363	1.41978e-10	4.42567e-09		OG0003149	44.0649	3.17673e-11	8.89222e-10		OG0000217	4.22772	0.0397689	0.0525157		OG0001977	54.2767	1.74152e-13	7.00189e-12		OG0001675_codon_PichiaB_mafft.phy	33.7366	6.31038e-09	2.51699e-07
OG0002168	40.8602	1.6352e-10	5.0184e-09		OG0003384	43.6922	3.84308e-11	1.05425e-09		OG0000218	4.81067	0.0282841	0.0386911		OG0002781	54.0699	1.93478e-13	7.62525e-12		OG0002510	32.8114	1.01549e-08	3.82521e-07
OG0003660	40.6612	1.81047e-10	5.4397e-09		OG0002122	43.6544	3.91804e-11	1.057e-09		OG0000220	3.89488	0.0484334	0.0630741		OG0005500	53.5923	2.46727e-13	9.58448e-12		OG0002037_codon_PichiaB_mafft.phy	32.8051	1.01876e-08	3.82521e-07
OG0002433	40.4563	2.01063e-10	5.86148e-09		OG0004316	43.2994	4.6972e-11	1.24509e-09		OG0000221	0.92795	0.335396	0.371955		OG0000703	52.718	3.85047e-13	1.46773e-11		OG0000611_codon_PichiaB_mafft.phy	32.7872	1.02821e-08	3.82521e-07
OG0001961	40.4458	2.02146e-10	5.86148e-09		OG0001433	43.0531	5.32738e-11	1.38764e-09		OG0000227	64.2242	1.11035e-15	2.87465e-14		OG0000668	52.3215	4.71195e-13	1.76463e-11		OG0001280_codon_PichiaB_mafft.phy	32.7753	1.03449e-08	3.82521e-07
OG0002950	40.0126	2.52324e-10	7.18841e-09		OG0001826	42.848	5.91613e-11	1.51512e-09		OG0000228	0.042592	0.836495	0.883808		OG0000388	51.815	6.0983e-13	2.24666e-11		OG0002708_codon_PichiaB_mafft.phy	32.7267	1.06068e-08	3.8699e-07
OG0002634	39.8055	2.80549e-10	7.88205e-09		OG0002692	42.7303	6.28319e-11	1.58047e-09		OG0000230	28.8456	7.8383e-08	5.16398e-07		OG0002876	51.6763	6.54474e-13	2.36857e-11		OG0003142_codon_PichiaB_mafft.phy	32.2644	1.34557e-08	4.8465e-07
OG0002167	39.3796	3.48929e-10	9.62897e-09		OG0002172	42.3821	7.50722e-11	1.85903e-09		OG0000233	6.6662	0.00982583	0.0151714		OG0001399	51.2438	8.15789e-13	2.90683e-11		OG0003444_codon_PichiaB_mafft.phy	32.2097	1.384e-08	4.87298e-07
OG0004695	39.1445	3.93568e-10	1.06952e-08		OG0002661	42.3424	7.66121e-11	1.86558e-09		OG0000234	1.33284	0.248301	0.281671		OG0000560	50.265	1.34327e-12	4.69648e-11		OG0002513	31.9363	1.59315e-08	5.52397e-07
OG0002180	39.1027	4.02081e-10	1.07391e-08		OG0004475	41.8573	9.81833e-11	2.35368e-09		OG0000240	1.41346	0.234484	0.267192		OG0005196	50.1495	1.42465e-12	4.89787e-11		OG0003261_codon_PichiaB_mafft.phy	31.84	1.67413e-08	5.70981e-07
OG0001798	38.9881	4.26396e-10	1.12025e-08		OG0003824	41.7628	1.03047e-10	2.43016e-09		OG0000242	24.7942	6.37885e-07	3.19561e-06		OG0001206	49.5475	1.93626e-12	6.58691e-11		OG0000433_codon_PichiaB_mafft.phy	31.793	1.7151e-08	5.78887e-07
OG0004282	38.9066	4.44565e-10	1.15221e-08		OG0003844	41.4431	1.21351e-10	2.81092e-09		OG0000243	35.6811	2.32409e-09	2.16692e-08		OG0005258	48.6057	3.12958e-12	1.04638e-10		OG0003344_codon_PichiaB_mafft.phy	31.5178	1.97615e-08	6.56142e-07
OG0002121	38.8112	4.66848e-10	1.19085e-08		OG0000874	41.1535	1.40728e-10	3.22591e-09		OG0000244	6.04927	0.013912	0.0206685		OG0001801	48.4561	3.37762e-12	1.11284e-10		OG0001505_codon_PichiaB_mafft.phy	31.4249	2.07309e-08	6.75573e-07
OG0002509	38.3327	5.96559e-10	1.49963e-08		OG0001281	41.0615	1.47517e-10	3.33552e-09		OG0000249	27.3927	1.66059e-07	9.82634e-07		OG0001953	48.3287	3.60435e-12	1.16758e-10		OG0002117	31.3344	2.17192e-08	6.97639e-07
OG0002231	38.2137	6.34054e-10	1.56915e-08		OG0002787	40.9827	1.53581e-10	3.41971e-09		OG0000258	4.8875	0.0270519	0.0371617		OG0001195	47.8777	4.53658e-12	1.44552e-10		OG0000598_codon_PichiaB_mafft.phy	31.3024	2.20809e-08	7.0005e-07
OG0002655	38.1436	6.5725e-10	1.60251e-08		OG0004003	40.893	1.60798e-10	3.52333e-09		OG0000259	0.162556	0.686814	0.732109		OG0001535	47.8528	4.59447e-12	1.44552e-10		OG0002655	30.7641	2.91373e-08	9.08426e-07
OG0001680	37.7203	8.16498e-10	1.9619e-08		OG0002885	40.5773	1.88989e-10	4.077e-09		OG0000262	4.65032	0.0310478	0.0421429		OG0002563	47.7904	4.74305e-12	1.46295e-10		OG0004321_codon_PichiaB_mafft.phy	30.6686	3.06081e-08	9.41606e-07
OG0004735	37.6555	8.44096e-10	2.00064e-08		OG0000832	40.3948	2.07493e-10	4.40239e-09		OG0000269	8.53823	0.00347764	0.00613908		OG0000944	47.7747	4.78115e-12	1.46295e-10		OG0005138_codon_PichiaB_mafft.phy	30.5183	3.30734e-08	1.00419e-06
OG0002753	37.4853	9.2104e-10	2.15284e-08		OG0004644	39.9869	2.55671e-10	5.36889e-09		OG0000272	62.1084	3.25064e-15	8.05082e-14		OG0001509	46.9205	7.39273e-12	2.23034e-10		OG0002029_codon_PichiaB_mafft.phy	30.3432	3.61979e-08	1.08298e-06
OG0002612	37.2807	1.02292e-09	2.35159e-08		OG0002363	39.9251	2.63896e-10	5.46082e-09		OG0000276	14.0651	0.00017659	0.000447663		OG0002363	46.5829	8.78244e-12	2.61355e-10		OG0002594	30.2057	3.88565e-08	1.14782e-06
OG0003824	37.1063	1.11863e-09	2.54724e-08		OG0001657	39.8783	2.70291e-10	5.50946e-09		OG0000279	-33.4812	1	1		OG0001892	46.3729	9.7758e-12	2.83649e-10		OG0003704_codon_PichiaB_mafft.phy	30.119	4.06325e-08	1.18179e-06
OG0003210	37.0609	1.145e-09	2.55816e-08		OG0002541	39.5378	3.21778e-10	6.48293e-09		OG0000280	2.35448	0.124924	0.149685		OG0002282	46.3701	9.79001e-12	2.83649e-10		OG0001718_codon_PichiaB_mafft.phy	30.0153	4.28653e-08	1.23209e-06
OG0004724	36.7502	1.34278e-09	2.96739e-08		OG0002367	39.3976	3.45723e-10	6.86364e-09		OG0000283	90.2407	2.10875e-21	1.29965e-19		OG0001713	45.3892	1.61522e-11	4.63192e-10		OG0001165_codon_PichiaB_mafft.phy	29.8183	4.74487e-08	1.34342e-06
OG0002884	36.5824	1.46347e-09	3.15563e-08		OG0001178	39.3731	3.50089e-10	6.86364e-09		OG0000286	12.7201	0.000361752	0.00083192		OG0002245	45.3405	1.65591e-11	4.68465e-10		OG0004993_codon_PichiaB_mafft.phy	29.7414	4.93695e-08	1.38192e-06
OG0004653	36.5581	1.48186e-09	3.15563e-08		OG0002357	38.8538	4.56761e-10	8.70138e-09		OG0000293	15.709	7.38728e-05	0.000209736		OG0003740	45.2523	1.73217e-11	4.8196e-10		OG0001648_codon_PichiaB_mafft.phy	29.6871	5.0771e-08	1.40286e-06
OG0000874	36.5378	1.49735e-09	3.15563e-08		OG0002423	38.8536	4.56804e-10	8.70138e-09		OG0000299	16.9037	3.9325e-05	0.000120545		OG0003720	44.963	2.00788e-11	5.45966e-10		OG0001689_codon_PichiaB_mafft.phy	29.6293	5.23084e-08	1.426e-06
OG0002769	36.5369	1.49802e-09	3.15563e-08		OG0002336	38.8355	4.61067e-10	8.70138e-09		OG0000304	46.5416	8.96943e-12	1.30208e-10		OG0002513	44.9607	2.0103e-11	5.45966e-10		OG0003769_codon_PichiaB_mafft.phy	29.4977	5.59829e-08	1.5078e-06
OG0002513	36.4944	1.53103e-09	3.179e-08		OG0002189	38.7789	4.74628e-10	8.78378e-09		OG0000305	7.57447	0.00592009	0.00971048		OG0003957	44.6797	2.32057e-11	6.2239e-10		OG0005202_codon_PichiaB_mafft.phy	29.4585	5.71283e-08	1.51844e-06
OG0002472	36.4066	1.6016e-09	3.26461e-08		OG0001376	38.7697	4.76867e-10	8.78378e-09		OG0000306	5.21493	0.0223938	0.0313871		OG0001354	44.3224	2.78518e-11	7.3306e-10		OG0001387_codon_PichiaB_mafft.phy	29.3648	5.99564e-08	1.5761e-06
OG0001507	36.3984	1.60834e-09	3.26461e-08		OG0003807	38.7395	4.84305e-10	8.8053e-09		OG0000310	17.087	3.57066e-05	0.000110694		OG0003028	44.3154	2.79512e-11	7.3306e-10		OG0001787_codon_PichiaB_mafft.phy	29.3247	6.12107e-08	1.58825e-06
OG0002079	36.2445	1.74047e-09	3.48621e-08		OG0004713	38.7101	4.91653e-10	8.84429e-09		OG0000312	5.11648	0.0236997	0.0330548		OG0000988	44.0757	3.15915e-11	8.17462e-10		OG0001274_codon_PichiaB_mafft.phy	29.1349	6.75114e-08	1.73089e-06
OG0004154	35.9871	1.98628e-09	3.9402e-08		OG0001344	38.5655	5.29475e-10	9.39753e-09		OG0000316	21.8806	2.90151e-06	1.21046e-05		OG0001440	43.5937	4.04131e-11	1.03281e-09		OG0001967_codon_PichiaB_mafft.phy	29.0223	7.15488e-08	1.80084e-06
OG0002417	35.9456	2.02902e-09	3.97266e-08		OG0004723	38.48	5.53181e-10	9.70965e-09		OG0000318	14.9853	0.000108354	0.000294325		OG0002385	43.4831	4.27639e-11	1.08145e-09		OG0004286_codon_PichiaB_mafft.phy	29.0142	7.18504e-08	1.80084e-06
OG0002877	35.4276	2.64708e-09	5.12638e-08		OG0003289	38.4415	5.642e-10	9.78897e-09		OG0000319	9.99818	0.00156695	0.00303406		OG0002354	43.4593	4.3286e-11	1.0815e-09		OG0002822_codon_PichiaB_mafft.phy	28.6425	8.70482e-08	2.154e-06
OG0002603	35.1968	2.9802e-09	5.69925e-08		OG0002411	38.1943	6.4038e-10	1.09818e-08		OG0000323	1.62977	0.201735	0.232551		OG0001378	43.2224	4.88588e-11	1.2075e-09		OG0002980_codon_PichiaB_mafft.phy	28.3489	1.01305e-07	2.4722e-06
OG0002751	34.8968	3.47657e-09	6.5076e-08		OG0002780	38.0401	6.9304e-10	1.16486e-08		OG0000328	2.48324	0.115065	0.139634		OG0003973	43.0346	5.37801e-11	1.31357e-09		OG0002841_codon_PichiaB_mafft.phy	28.0682	1.17117e-07	2.83166e-06
OG0002748	34.8943	3.48105e-09	6.5076e-08		OG0000834	38.0149	7.02067e-10	1.16486e-08		OG0000330	40.039	2.48946e-10	2.83735e-09		OG0002037	42.8498	5.91068e-11	1.42694e-09		OG0000560_codon_PichiaB_mafft.phy	27.9729	1.23025e-07	2.9438e-06
OG0002266	34.5976	4.05407e-09	7.49027e-08		OG0002050	38.0148	7.02101e-10	1.16486e-08		OG0000334	0	1	1		OG0002312	42.6379	6.58691e-11	1.57363e-09		OG0005543_codon_PichiaB_mafft.phy	27.9368	1.25345e-07	2.95879e-06
OG0000407	34.4229	4.4348e-09	8.10401e-08		OG0001228	37.9252	7.3509e-10	1.20636e-08		OG0000335	15.0797	0.000103066	0.000282997		OG0001534	42.1195	8.58635e-11	2.02892e-09		OG0005237_codon_PichiaB_mafft.phy	27.6654	1.44218e-07	3.37148e-06
OG0002323	34.1137	5.1984e-09	9.34602e-08		OG0004124	37.8379	7.68729e-10	1.24859e-08		OG0000336	-0.189522	1	1		OG0002463	41.9222	9.49785e-11	2.21973e-09		OG0001440_codon_PichiaB_mafft.phy	27.3131	1.73037e-07	4.0069e-06
OG0001289	34.1053	5.22088e-09	9.34602e-08		OG0002855	37.6805	8.33351e-10	1.33812e-08		OG0000337	42.7194	6.3182e-11	7.91389e-10		OG0002082	41.2032	1.37197e-10	3.16703e-09		OG0002550	27.1452	1.88737e-07	4.33091e-06
OG0003828	34.0692	5.31872e-09	9.4248e-08		OG0002877	37.5109	9.09051e-10	1.43607e-08		OG0000338	40.6117	1.8569e-10	2.17382e-09		OG0002571	41.1644	1.39947e-10	3.20232e-09		OG0002033_codon_PichiaB_mafft.phy	26.972	2.06422e-07	4.67078e-06
OG0002525	33.4413	7.34483e-09	1.28679e-07		OG0002603	37.5027	9.12876e-10	1.43607e-08		OG0000339	15.7873	7.08755e-05	0.000202229		OG0002691	41.1369	1.41933e-10	3.21423e-09		OG0005253_codon_PichiaB_mafft.phy	26.9266	2.11334e-07	4.73431e-06
OG0004633	33.363	7.64669e-09	1.31721e-07		OG0002413	37.2559	1.03601e-09	1.61897e-08		OG0000341	21.5287	3.48572e-06	1.41777e-05		OG0003140	41.0924	1.452e-10	3.2483e-09		OG0002779	26.8101	2.24466e-07	4.97419e-06
OG0003650	33.3581	7.66572e-09	1.31721e-07		OG0004468	37.0116	1.1743e-09	1.80276e-08		OG0000342	14.2576	0.000159416	0.000410312		OG0001505	40.3731	2.09806e-10	4.65643e-09		OG0002438	26.7736	2.28741e-07	5.03333e-06
OG0001581	33.0559	8.9546e-09	1.5215e-07		OG0002322	36.9834	1.1914e-09	1.81505e-08		OG0000345	9.45772	0.00210262	0.00396023		OG0002708	40.2832	2.19691e-10	4.82889e-09		OG0002035_codon_PichiaB_mafft.phy	26.6774	2.40418e-07	5.22182e-06
OG0003255	33.0125	9.15676e-09	1.54163e-07		OG0001923	36.8847	1.25326e-09	1.8875e-08		OG0000346	11.1108	0.000858266	0.00177494		OG0004500	40.1946	2.29878e-10	4.9979e-09		OG0005266_codon_PichiaB_mafft.phy	26.5898	2.51569e-07	5.42808e-06
OG0000801	32.9653	9.38172e-09	1.56302e-07		OG0004663	36.3467	1.65158e-09	2.46683e-08		OG0000349	10.1918	0.00141069	0.002762		OG0001702	39.9918	2.55025e-10	5.48629e-09		OG0001957_codon_PichiaB_mafft.phy	26.5054	2.62804e-07	5.60893e-06
OG0003834	32.5525	1.16016e-08	1.914e-07		OG0001721	36.2764	1.71228e-09	2.53147e-08		OG0000351	0	1	1		OG0001997	39.9443	2.61307e-10	5.56032e-09		OG0000773_codon_PichiaB_mafft.phy	26.427	2.73682e-07	5.78624e-06
OG0000868	32.4305	1.23535e-08	2.00357e-07		OG0001221	36.1056	1.86909e-09	2.74146e-08		OG0000352	21.7149	3.16332e-06	1.29994e-05		OG0002667	39.7732	2.85234e-10	6.01267e-09		OG0002707	26.187	3.09896e-07	6.48291e-06
OG0002107	32.4244	1.23919e-08	2.00357e-07		OG0002086	35.9333	2.04186e-09	2.96192e-08		OG0000353	35.4289	2.64527e-09	2.45502e-08		OG0000832	39.7391	2.90251e-10	6.05933e-09		OG0003669_codon_PichiaB_mafft.phy	26.0263	3.36805e-07	6.97979e-06
OG0001577	32.4074	1.25009e-08	2.00357e-07		OG0004470	35.8253	2.15825e-09	3.10629e-08		OG0000354	6.00408	0.0142728	0.0210672		OG0002603	39.7166	2.93618e-10	6.0844e-09		OG0000933_codon_PichiaB_mafft.phy	25.967	3.47299e-07	7.11846e-06
OG0002031	32.3266	1.30318e-08	2.06406e-07		OG0004695	35.7842	2.20431e-09	3.13396e-08		OG0000359	17.5727	2.76532e-05	8.8539e-05		OG0005244	39.3918	3.46751e-10	7.1135e-09		OG0001028_codon_PichiaB_mafft.phy	25.861	3.66902e-07	7.45772e-06
OG0002779	32.2845	1.3317e-08	2.07258e-07		OG0003273	35.7427	2.25171e-09	3.17523e-08		OG0000360	8.2906	0.00398509	0.006917		OG0002502	39.2896	3.65375e-10	7.41257e-09		OG0003757_codon_PichiaB_mafft.phy	25.7803	3.82575e-07	7.71011e-06
OG0003016	32.2835	1.33241e-08	2.07258e-07		OG0003617	35.4654	2.59621e-09	3.63519e-08		OG0000362	57.4532	3.46112e-14	7.50985e-13		OG0002515	39.1924	3.84029e-10	7.72622e-09		OG0002452	25.7285	3.92973e-07	7.83817e-06
OG0003287	32.0161	1.52896e-08	2.36238e-07		OG0002081	35.4359	2.6358e-09	3.65725e-08		OG0000363	14.4792	0.000141718	0.00037081		OG0001982	39.1697	3.88533e-10	7.75502e-09		OG0002627	25.6969	3.9946e-07	7.88483e-06
OG0003507	31.9646	1.57004e-08	2.38046e-07		OG0002884	35.0817	3.16162e-09	4.33782e-08		OG0000364	25.7558	3.87464e-07	2.0416e-06		OG0002874	39.1244	3.97636e-10	7.86231e-09		OG0003709_codon_PichiaB_mafft.phy	25.6308	4.13381e-07	8.08729e-06
OG0000995	31.9638	1.57071e-08	2.38046e-07		OG0001939	34.7692	3.71201e-09	5.04694e-08		OG0000366	6.77956	0.00922075	0.0143539		OG0001705	38.8545	4.56589e-10	8.9465e-09		OG0002807	25.6059	4.18754e-07	8.13086e-06
OG0001239	31.8525	1.66334e-08	2.49445e-07		OG0000472	34.6602	3.92584e-09	5.29848e-08		OG0000367	3.71698	0.0538618	0.0696262		OG0001696	38.7779	4.74864e-10	9.21585e-09		OG0003793_codon_PichiaB_mafft.phy	25.5143	4.39124e-07	8.44291e-06
OG0001518	31.7622	1.74254e-08	2.59152e-07		OG0002510	34.546	4.16291e-09	5.55894e-08		OG0000369	-0.164548	1	1		OG0001276	38.5783	5.26016e-10	1.0115e-08		OG0000741_codon_PichiaB_mafft.phy	25.4227	4.60461e-07	8.7685e-06
OG0001437	31.1718	2.36169e-08	3.48411e-07		OG0000603	34.5294	4.19865e-09	5.56316e-08		OG0000370	33.5422	6.97344e-09	5.83994e-08		OG0001351	38.4729	5.55196e-10	1.05791e-08		OG0003438_codon_PichiaB_mafft.phy	25.1486	5.30778e-07	1.00331e-05
OG0002146	30.7718	2.90225e-08	4.24409e-07		OG0002166	34.4909	4.28255e-09	5.61043e-08		OG0000375	19.6366	9.36574e-06	3.38419e-05		OG0003861	38.0981	6.72753e-10	1.27168e-08		OG0002654	25.0806	5.4983e-07	1.03017e-05
OG0002445	30.6216	3.13586e-08	4.55571e-07		OG0003782	34.4789	4.30904e-09	5.61043e-08		OG0000377	4.5645	0.0326412	0.0440695		OG0003225	38.0559	6.87455e-10	1.28694e-08		OG0000860_codon_PichiaB_mafft.phy	24.9903	5.76206e-07	1.06957e-05
OG0001626	30.5541	3.24685e-08	4.675e-07		OG0001430	34.2909	4.74592e-09	6.12958e-08		OG0000379	9.49905	0.00205578	0.00387841		OG0001920	37.9818	7.14061e-10	1.32609e-08		OG0005204_codon_PichiaB_mafft.phy	24.9419	5.90846e-07	1.08805e-05
OG0004146	30.4709	3.38904e-08	4.83506e-07		OG0003557	34.2717	4.79299e-09	6.12958e-08		OG0000380	7.48366	0.00622613	0.0101353		OG0001786	37.9146	7.39105e-10	1.36089e-08		OG0000571_codon_PichiaB_mafft.phy	24.8156	6.30845e-07	1.15184e-05
OG0001652	30.3998	3.51569e-08	4.97829e-07		OG0002306	34.1961	4.98291e-09	6.31916e-08		OG0000381	2.90058	0.0885475	0.109853		OG0002779	37.8216	7.75201e-10	1.40702e-08		OG0002723	24.7243	6.6145e-07	1.19647e-05
OG0004644	30.254	3.79006e-08	5.31547e-07		OG0003127	34.0105	5.48148e-09	6.89567e-08		OG0000383	27.8948	1.28094e-07	7.8207e-07		OG0001268	37.8176	7.76788e-10	1.40702e-08		OG0005003_codon_PichiaB_mafft.phy	24.605	7.03676e-07	1.26368e-05
OG0003871	30.2354	3.82666e-08	5.32718e-07		OG0003382	33.675	6.51331e-09	8.12405e-08		OG0000387	40.6528	1.81828e-10	2.14911e-09		OG0000491	37.6158	8.61455e-10	1.54624e-08		OG0005178_codon_PichiaB_mafft.phy	24.5601	7.20271e-07	1.28172e-05
OG0002784	29.9828	4.35896e-08	6.01466e-07		OG0002507	33.5344	7.00163e-09	8.6426e-08		OG0000389	13.5125	0.000236976	0.000574541		OG0001343	37.3709	9.76675e-10	1.73487e-08		OG0000877_codon_PichiaB_mafft.phy	24.2854	8.30649e-07	1.46719e-05
OG0002712	29.9362	4.46509e-08	6.06694e-07		OG0002324	33.5241	7.03853e-09	8.6426e-08		OG0000390	14.6838	0.000127134	0.000336514		OG0000913	37.3608	9.81738e-10	1.73487e-08		OG0000688_codon_PichiaB_mafft.phy	24.2663	8.38932e-07	1.46927e-05
OG0002161	29.9334	4.47138e-08	6.06694e-07		OG0003210	33.4708	7.23436e-09	8.80427e-08		OG0000393	-44.1123	1	1		OG0002539	37.1985	1.06695e-09	1.87509e-08		OG0001514_codon_PichiaB_mafft.phy	24.1878	8.73863e-07	1.51822e-05
OG0002707	29.8483	4.67202e-08	6.28769e-07		OG0000929	33.4233	7.41316e-09	8.95128e-08		OG0000395	17.2852	3.21684e-05	0.00010108		OG0000471	36.8075	1.30388e-09	2.25992e-08		OG0003725_codon_PichiaB_mafft.phy	23.9266	1.00081e-06	1.7232e-05
OG0002644	29.5349	5.49187e-08	7.21849e-07		OG0002752	33.238	8.154e-09	9.76706e-08		OG0000396	0	1	1		OG0004937	36.7122	1.36918e-09	2.36271e-08		OG0000759_codon_PichiaB_mafft.phy	23.6478	1.15675e-06	1.98305e-05
OG0002386	29.5344	5.49326e-08	7.21849e-07		OG0002761	33.1467	8.54609e-09	1.01657e-07		OG0000398	10.4189	0.00124735	0.00247623		OG0002528	36.6154	1.43894e-09	2.46387e-08		OG0005163_codon_PichiaB_mafft.phy	23.5488	1.21784e-06	2.0692e-05
OG0001221	29.5344	5.49331e-08	7.21849e-07		OG0002874	33.1037	8.73719e-09	1.03105e-07		OG0000404	2.46381	0.116496	0.141145		OG0005261	36.2732	1.7151e-09	2.91997e-08		OG0001319_codon_PichiaB_mafft.phy	23.536	1.22598e-06	2.06986e-05
OG0002061	29.3483	6.04705e-08	7.89314e-07		OG0002229	32.9913	9.25709e-09	1.07675e-07		OG0000405	4.40708	0.03579	0.0478951		OG0002139	36.2427	1.7421e-09	2.93102e-08		OG0001407_codon_PichiaB_mafft.phy	23.4173	1.30399e-06	2.154e-05
OG0002077	29.2672	6.30534e-08	8.16902e-07		OG0002068	32.9884	9.271e-09	1.07675e-07		OG0000406	0	1	1		OG0003244	36.1615	1.81621e-09	3.0422e-08		OG0001851_codon_PichiaB_mafft.phy	23.4161	1.30484e-06	2.154e-05
OG0002721	29.1708	6.62716e-08	8.51778e-07		OG0002425	32.9695	9.36148e-09	1.0789e-07		OG0000407	7.99138	0.00470006	0.0079639		OG0001506	36.1412	1.83521e-09	3.05215e-08		OG0003564_codon_PichiaB_mafft.phy	23.2983	1.38724e-06	2.28554e-05
OG0001980	29.0479	7.06113e-08	9.0015e-07		OG0000737	32.9126	9.63945e-09	1.10276e-07		OG0000408	16.288	5.44074e-05	0.000159765		OG0001999	35.803	2.18314e-09	3.58874e-08		OG0003752_codon_PichiaB_mafft.phy	23.2673	1.40975e-06	2.30086e-05
OG0002926	29.003	7.22652e-08	9.14894e-07		OG0002179	32.7146	1.06734e-08	1.21481e-07		OG0000410	60.8251	6.23761e-15	1.46608e-13		OG0002235	35.7491	2.24439e-09	3.65979e-08		OG0000873_codon_PichiaB_mafft.phy	23.1886	1.46864e-06	2.38074e-05
OG0004630	28.9276	7.51361e-08	9.43234e-07		OG0004146	32.632	1.11367e-08	1.25082e-07		OG0000413	12.7456	0.00035685	0.000823139		OG0002541	35.5281	2.51399e-09	4.07032e-08		OG0000597_codon_PichiaB_mafft.phy	23.1578	1.49234e-06	2.39333e-05
OG0001832	28.9116	7.57596e-08	9.44973e-07		OG0002903	32.6138	1.12412e-08	1.25274e-07		OG0000414	36.572	1.47129e-09	1.40173e-08		OG0003718	35.3835	2.70768e-09	4.3621e-08		OG0001146_codon_PichiaB_mafft.phy	23.1484	1.4997e-06	2.39333e-05
OG0003401	28.7212	8.35851e-08	1.03455e-06		OG0004682	32.5832	1.14199e-08	1.26574e-07		OG0000415	8.24621	0.00408371	0.00705059		OG0001165	35.0405	3.22925e-09	5.16088e-08		OG0001789_codon_PichiaB_mafft.phy	22.7944	1.80291e-06	2.85088e-05
OG0001792	28.6986	8.45669e-08	1.03928e-06		OG0004238	32.4228	1.24021e-08	1.36672e-07		OG0000416	0.046456	0.829349	0.876663		OG0005218	34.8913	3.48628e-09	5.5356e-08		OG0001501_codon_PichiaB_mafft.phy	22.6333	1.96056e-06	3.08164e-05
OG0001324	28.6745	8.56218e-08	1.04395e-06		OG0003520	32.2493	1.35603e-08	1.48812e-07		OG0000417	24.9684	5.82785e-07	2.95915e-06		OG0002734	34.8111	3.63301e-09	5.71593e-08		OG0001409_codon_PichiaB_mafft.phy	22.4814	2.12192e-06	3.30904e-05
OG0003740	28.6472	8.68396e-08	1.05097e-06		OG0004653	32.221	1.37597e-08	1.48843e-07		OG0000421	5.48663	0.0191625	0.0273629		OG0005178	34.7755	3.70001e-09	5.78424e-08		OG0000737_codon_PichiaB_mafft.phy	22.4361	2.17256e-06	3.36272e-05
OG0001996	28.604	8.88005e-08	1.0675e-06		OG0001987	32.2157	1.37969e-08	1.48843e-07		OG0000422	7.56819	0.00594075	0.00972628		OG0002511	34.7542	3.74069e-09	5.79467e-08		OG0001801_codon_PichiaB_mafft.phy	22.4154	2.19606e-06	3.38486e-05
OG0002093	28.4254	9.73802e-08	1.16258e-06		OG0002870	32.1683	1.41379e-08	1.51e-07		OG0000424	5.65037	0.0174517	0.0251724		OG0001302	34.7416	3.7649e-09	5.79467e-08		OG0001575_codon_PichiaB_mafft.phy	22.3852	2.23082e-06	3.40668e-05
OG0002545	28.3495	1.01273e-07	1.19706e-06		OG0004735	32.1051	1.46056e-08	1.55254e-07		OG0000425	29.7037	5.03384e-08	3.4219e-07		OG0003154	34.5664	4.11948e-09	6.30476e-08		OG0001818_codon_PichiaB_mafft.phy	22.3118	2.31775e-06	3.51921e-05
OG0001149	28.2585	1.06149e-07	1.24754e-06		OG0002513	31.8119	1.69848e-08	1.7951e-07		OG0000426	6.82417	0.00899323	0.0140454		OG0005113	34.4592	4.35277e-09	6.59445e-08		OG0003125_codon_PichiaB_mafft.phy	22.1571	2.5123e-06	3.7808e-05
OG0001001	28.2125	1.08701e-07	1.26515e-06		OG0000696	31.6976	1.80146e-08	1.8849e-07		OG0000428	11.5034	0.000694706	0.00147828		OG0002013	34.4516	4.36984e-09	6.59445e-08		OG0002530	22.1052	2.58109e-06	3.85925e-05
OG0002532	28.2097	1.08857e-07	1.26515e-06		OG0004648	31.6912	1.80736e-08	1.8849e-07		OG0000431	11.4359	0.000720385	0.00152297		OG0001054	34.3641	4.57076e-09	6.8487e-08		OG0000853_codon_PichiaB_mafft.phy	22.0834	2.61056e-06	3.8772e-05
OG0002870	28.1945	1.09714e-07	1.26801e-06		OG0001689	31.6222	1.87279e-08	1.93404e-07		OG0000434	10.966	0.000928003	0.00190877		OG0005137	33.9764	5.57856e-09	8.30503e-08		OG0005151_codon_PichiaB_mafft.phy	22.066	2.63441e-06	3.88015e-05
OG0002511	28.1531	1.12087e-07	1.27637e-06		OG0003226	31.2222	2.30114e-08	2.36259e-07		OG0000436	31.0666	2.49329e-08	1.81301e-07		OG0001435	33.8896	5.83296e-09	8.61809e-08		OG0001195_codon_PichiaB_mafft.phy	22.0222	2.69517e-06	3.95633e-05
OG0002773	28.1447	1.12577e-07	1.27637e-06		OG0001192	31.1073	2.44155e-08	2.48946e-07		OG0000438	5.23069	0.0221918	0.0311614		OG0001721	33.8439	5.97154e-09	8.76541e-08		OG0001118_codon_PichiaB_mafft.phy	21.9443	2.8068e-06	4.08969e-05
OG0002072	28.1326	1.13283e-07	1.27637e-06		OG0002351	31.0536	2.51006e-08	2.5368e-07		OG0000439	10.8408	0.000992875	0.00202938		OG0002305	33.7511	6.26336e-09	9.12952e-08		OG0005258_codon_PichiaB_mafft.phy	21.8549	2.94062e-06	4.25017e-05
OG0004374	27.8399	1.31781e-07	1.47123e-06		OG0003660	31.0426	2.52428e-08	2.5368e-07		OG0000441	20.0966	7.36263e-06	2.74974e-05		OG0002780	33.5877	6.81214e-09	9.86542e-08		OG0001969_codon_PichiaB_mafft.phy	21.5141	3.51243e-06	5.04036e-05
OG0001376	27.8314	1.32363e-07	1.47123e-06		OG0003938	30.792	2.87215e-08	2.87e-07		OG0000444	26.112	3.2218e-07	1.72668e-06		OG0001427	33.5535	6.93292e-09	9.97277e-08		OG0002734	21.4677	3.59838e-06	5.13536e-05
OG0002172	27.7427	1.38568e-07	1.529e-06		OG0002500	30.6484	3.09288e-08	3.06967e-07		OG0000451	67.2628	2.37624e-16	6.86585e-15		OG0003669	33.4988	7.13085e-09	1.01549e-07		OG0002459	21.4316	3.66686e-06	5.20078e-05
OG0002722	27.7323	1.39315e-07	1.529e-06		OG0002454	30.5869	3.19249e-08	3.1483e-07		OG0000453	27.504	1.56768e-07	9.41587e-07		OG0002581	33.4938	7.14908e-09	1.01549e-07		OG0002051_codon_PichiaB_mafft.phy	21.3698	3.78687e-06	5.33573e-05
OG0001811	27.5768	1.5098e-07	1.65021e-06		OG0001372	30.5637	3.23086e-08	3.16708e-07		OG0000455	9.07733	0.00258797	0.00475519		OG0002043	33.0054	9.19027e-09	1.29674e-07		OG0000890_codon_PichiaB_mafft.phy	21.332	3.86228e-06	5.39899e-05
OG0004150	27.5262	1.54981e-07	1.67221e-06		OG0001322	30.3674	3.5748e-08	3.47787e-07		OG0000461	8.35678	0.00384252	0.00670528		OG0003952	32.9169	9.61854e-09	1.34866e-07		OG0002721	21.2545	4.02172e-06	5.5865e-05
OG0001360	27.5243	1.55134e-07	1.67221e-06		OG0002222	30.344	3.61822e-08	3.50397e-07		OG0000472	54.7044	1.40094e-13	2.84875e-12		OG0005185	32.8425	9.99354e-09	1.39156e-07		OG0001509_codon_PichiaB_mafft.phy	21.2252	4.08357e-06	5.63354e-05
OG0002384	27.3575	1.6911e-07	1.81164e-06		OG0002619	30.314	3.67467e-08	3.52975e-07		OG0000485	12.8983	0.000328888	0.000764582		OG0001714	32.4977	1.19335e-08	1.64e-07		OG0001843_codon_PichiaB_mafft.phy	21.1528	4.2408e-06	5.81717e-05
OG0001874	27.2225	1.81332e-07	1.92799e-06		OG0002111	30.2	3.89703e-08	3.72722e-07		OG0000495	12.3488	0.000441277	0.00098886		OG0001651	32.4835	1.20207e-08	1.64e-07		OG0002371	21.0251	4.53316e-06	6.16396e-05
OG0002367	27.1947	1.83966e-07	1.94762e-06		OG0002340	30.1301	4.04021e-08	3.83673e-07		OG0000503	29.5185	5.53856e-08	3.74649e-07		OG0001718	32.4819	1.20305e-08	1.64e-07		OG0000331_codon_PichiaB_mafft.phy	21.018	4.54986e-06	6.16396e-05
OG0002732	27.1666	1.86654e-07	1.96701e-06		OG0002959	30.1167	4.06815e-08	3.84106e-07		OG0000510	27.9123	1.2694e-07	7.78046e-07		OG0003412	32.2097	1.384e-08	1.87421e-07		OG0000880_codon_PichiaB_mafft.phy	20.9024	4.83283e-06	6.50239e-05
OG0002166	27.1459	1.88662e-07	1.97389e-06		OG0002331	30.061	4.18676e-08	3.92975e-07		OG0000514	32.0832	1.4771e-08	1.14725e-07		OG0001175	32.1946	1.3948e-08	1.87607e-07		OG0003643_codon_PichiaB_mafft.phy	20.6752	5.44153e-06	7.27307e-05
OG0002456	27.1311	1.90111e-07	1.97389e-06		OG0001789	30.026	4.26296e-08	3.95564e-07		OG0000519	7.36294	0.00665818	0.0107846		OG0001773	32.0509	1.50188e-08	2.01204e-07		OG0002068_codon_PichiaB_mafft.phy	20.6659	5.46821e-06	7.27307e-05
OG0002401	27.0695	1.96275e-07	2.02373e-06		OG0002035	30.0234	4.26868e-08	3.95564e-07		OG0000522	78.0665	9.96276e-19	4.36516e-17		OG0001280	31.9948	1.54586e-08	2.06635e-07		OG0000471_codon_PichiaB_mafft.phy	20.6202	5.60024e-06	7.40025e-05
OG0004720	27.0361	1.9969e-07	2.05244e-06		OG0003834	30.0059	4.30732e-08	3.96835e-07		OG0000523	2.53419	0.111404	0.135408		OG0001156	31.9666	1.56849e-08	2.08025e-07		OG0001077_codon_PichiaB_mafft.phy	20.6067	5.63984e-06	7.40766e-05
OG0002632	26.9866	2.04868e-07	2.091e-06		OG0002334	29.7926	4.80818e-08	4.40188e-07		OG0000524	2.94905	0.0859279	0.106894		OG0005138	31.8111	1.6992e-08	2.23885e-07		OG0003241_codon_PichiaB_mafft.phy	20.5866	5.69949e-06	7.44109e-05
OG0003786	26.8575	2.19026e-07	2.22034e-06		OG0001351	29.7703	4.8638e-08	4.42084e-07		OG0000526	23.8207	1.05738e-06	5.03279e-06		OG0005155	31.5238	1.97009e-08	2.57637e-07		OG0001996_codon_PichiaB_mafft.phy	20.5521	5.80305e-06	7.52602e-05
OG0002209	26.8075	2.24765e-07	2.26751e-06		OG0004214	29.7611	4.887e-08	4.4215e-07		OG0000533	14.6016	0.0001328	0.000348826		OG0003275	31.5178	1.97615e-08	2.57637e-07		OG0000779_codon_PichiaB_mafft.phy	20.538	5.84603e-06	7.54545e-05
OG0004238	26.6866	2.39276e-07	2.39427e-06		OG0003052	29.7444	4.92935e-08	4.42278e-07		OG0000537	0	1	1		OG0002423	31.3584	2.14531e-08	2.78092e-07		OG0005113_codon_PichiaB_mafft.phy	20.405	6.26674e-06	8.03904e-05
OG0004134	26.3926	2.78608e-07	2.77844e-06		OG0002254	29.7358	4.95122e-08	4.42278e-07		OG0000542	2.89884	0.0886432	0.109912		OG0001013	31.3136	2.19532e-08	2.82876e-07		OG0002267	20.3647	6.39979e-06	8.15716e-05
OG0003490	26.3424	2.85943e-07	2.8314e-06		OG0002318	29.7212	4.98871e-08	4.43229e-07		OG0000543	4.07054	0.0436373	0.0572206		OG0000486	31.2127	2.31246e-08	2.95272e-07		OG0003747_codon_PichiaB_mafft.phy	20.2696	6.72611e-06	8.52731e-05
OG0002312	26.2789	2.95498e-07	2.90342e-06		OG0002458	29.6448	5.18911e-08	4.58298e-07		OG0000544	13.4152	0.000249595	0.000602571		OG0002947	31.1999	2.32773e-08	2.96087e-07		OG0001268_codon_PichiaB_mafft.phy	20.2217	6.89667e-06	8.69158e-05
OG0001211	26.249	3.00104e-07	2.93547e-06		OG0002116	29.6013	5.30701e-08	4.66169e-07		OG0000548	1.10672	0.292796	0.327421		OG0001500	31.0755	2.48189e-08	3.13316e-07		OG0002284	20.0324	7.61431e-06	9.51246e-05
OG0001661	26.0648	3.30147e-07	3.21035e-06		OG0001277	29.4985	5.59587e-08	4.88786e-07		OG0000549	54.5907	1.48435e-13	2.98488e-12		OG0001660	31.0551	2.50803e-08	3.15273e-07		OG0000639_codon_PichiaB_mafft.phy	20.0252	7.64284e-06	9.51246e-05
OG0001389	25.8936	3.60754e-07	3.49174e-06		OG0002098	28.9846	7.29574e-08	6.33506e-07		OG0000555	40.6281	1.84144e-10	2.16153e-09		OG0002484	30.9626	2.63045e-08	3.28448e-07		OG0002004_codon_PichiaB_mafft.phy	20.0051	7.72375e-06	9.55683e-05
OG0001563	25.8766	3.63954e-07	3.50064e-06		OG0002472	28.8609	7.77661e-08	6.71303e-07		OG0000559	13.5794	0.000228685	0.000561609		OG0003916	30.831	2.81506e-08	3.50163e-07		OG0001240_codon_PichiaB_mafft.phy	19.9589	7.91264e-06	9.66258e-05
OG0002734	25.8114	3.76454e-07	3.5942e-06		OG0004219	28.7054	8.4267e-08	7.23256e-07		OG0000564	4.12304	0.0423029	0.0556309		OG0002367	30.7956	2.86688e-08	3.54347e-07		OG0001404_codon_PichiaB_mafft.phy	19.9588	7.91273e-06	9.66258e-05
OG0000971	25.8035	3.78001e-07	3.5942e-06		OG0002578	28.6703	8.581e-08	7.31966e-07		OG0000577	8.08553	0.00446202	0.00761718		OG0004471	30.7497	2.93549e-08	3.60939e-07		OG0002794	19.9534	7.93522e-06	9.66258e-05
OG0001756	25.7459	3.89451e-07	3.67627e-06		OG0002125	28.6528	8.65882e-08	7.33067e-07		OG0000580	32.1972	1.39293e-08	1.08487e-07		OG0001015	30.582	3.20047e-08	3.90652e-07		OG0001813_codon_PichiaB_mafft.phy	19.8861	8.21954e-06	9.94712e-05
OG0004875	0	3.91037e-07	3.67627e-06		OG0004154	28.6462	8.68829e-08	7.33067e-07		OG0000585	3.98329	0.0459537	0.0600508		OG0001605	30.4447	3.43529e-08	4.17604e-07		OG0002227	19.8444	8.40097e-06	0.000101082
OG0003807	25.6844	4.02058e-07	3.7587e-06		OG0003341	28.6006	8.89563e-08	7.46611e-07		OG0000586	24.6587	6.84354e-07	3.38877e-06		OG0000741	30.4328	3.45629e-08	4.17699e-07		OG0003154_codon_PichiaB_mafft.phy	19.7874	8.65515e-06	0.000103631
OG0004411	25.6413	4.11142e-07	3.82162e-06		OG0001843	28.5823	8.97998e-08	7.4916e-07		OG0000587	16.1198	5.94606e-05	0.00017252		OG0005151	30.2792	3.74119e-08	4.49007e-07		OG0002977_codon_PichiaB_mafft.phy	19.7603	8.77878e-06	0.000104487
OG0002287	25.5899	4.22241e-07	3.87822e-06		OG0004392	28.5351	9.20175e-08	7.63297e-07		OG0000588	30.8742	2.75314e-08	1.98331e-07		OG0001250	30.2138	3.86951e-08	4.60441e-07		OG0002780	19.5444	9.82882e-06	0.000115822
OG0002045	25.5874	4.22801e-07	3.87822e-06		OG0002332	28.5119	9.31246e-08	7.68202e-07		OG0000593	31.6799	1.81798e-08	1.3689e-07		OG0001818	30.2052	3.88674e-08	4.60441e-07		OG0003714_codon_PichiaB_mafft.phy	19.5422	9.84032e-06	0.000115822
OG0004696	25.5801	4.24388e-07	3.87822e-06		OG0002502	28.4979	9.37994e-08	7.69772e-07		OG0000594	17.6179	2.70041e-05	8.66662e-05		OG0001665	30.1916	3.91398e-08	4.60441e-07		OG0001610_codon_PichiaB_mafft.phy	19.5283	9.91197e-06	0.000116012
OG0002128	25.5369	4.34012e-07	3.94823e-06		OG0002655	28.3645	1.00493e-07	8.16216e-07		OG0000597	-82.5873	1	1		OG0002279	30.1882	3.92097e-08	4.60441e-07		OG0002383	19.5017	1.00511e-05	0.000117597
OG0001657	25.4966	4.43155e-07	4.00844e-06		OG0001181	28.3614	1.0065e-07	8.19946e-07		OG0000599	28.2809	1.04928e-07	6.70294e-07		OG0001091	30.1697	3.95847e-08	4.62639e-07		OG0002225	19.4481	1.03372e-05	0.000119281
OG0001995	25.3546	4.77003e-07	4.293e-06		OG0003721	28.1677	1.11247e-07	8.9631e-07		OG0000600	13.5795	0.000228667	0.000561609		OG0001689	30.0989	4.10569e-08	4.77595e-07		OG0001870_codon_PichiaB_mafft.phy	19.4308	1.04312e-05	0.000119795
OG0001574	25.1071	5.42326e-07	4.85205e-06		OG0000610	27.974	1.22955e-07	9.87926e-07		OG0000601	14.4674	0.000142606	0.000372278		OG0001076	30.0039	4.31174e-08	4.98172e-07		OG0000689_codon_PichiaB_mafft.phy	19.3931	1.0639e-05	0.000121449
OG0002134	25.0178	5.68028e-07	5.0579e-06		OG0002735	27.8142	1.33546e-07	1.07058e-06		OG0000608	33.5957	6.78425e-09	5.7017e-08		OG0002125	29.8691	4.62216e-08	5.31178e-07		OG0001585_codon_PichiaB_mafft.phy	19.3501	1.08812e-05	0.000124225
OG0002434	24.9977	5.73998e-07	5.08443e-06		OG0003725	27.7219	1.40071e-07	1.11263e-06		OG0000612	11.1682	0.000832106	0.00173026		OG0003793	29.8546	4.65691e-08	5.32957e-07		OG0005217_codon_PichiaB_mafft.phy	19.2897	1.12312e-05	0.000126973
OG0004468	24.9724	5.81568e-07	5.11036e-06		OG0003634	27.662	1.44473e-07	1.13843e-06		OG0000613	1.13483	0.286748	0.320972		OG0001114	29.6921	5.06415e-08	5.7494e-07		OG0001109_codon_PichiaB_mafft.phy	19.2303	1.15861e-05	0.000130819
OG0001782	24.9679	5.82942e-07	5.11036e-06		OG0002464	27.4562	1.60696e-07	1.2662e-06		OG0000616	2.78235	0.0953083	0.117792		OG0001922	29.6859	5.08021e-08	5.7494e-07		OG0001427_codon_PichiaB_mafft.phy	19.1828	1.18777e-05	0.000133503
OG0002151	24.9502	5.8831e-07	5.12748e-06		OG0001724	27.2952	1.74645e-07	1.36211e-06		OG0000620	5.36847	0.020504	0.0290781		OG0000870	29.5142	5.5509e-08	6.24878e-07		OG0002651	19.0548	1.27017e-05	0.000141009
OG0004682	24.918	5.98208e-07	5.1878e-06		OG0002033	27.2869	1.75393e-07	1.36211e-06		OG0000621	7.95389	0.0047984	0.00811845		OG0005158	29.4442	5.75498e-08	6.41871e-07		OG0002010_codon_PichiaB_mafft.phy	19.0499	1.27342e-05	0.000141009
OG0003745	24.7587	6.49751e-07	5.61e-06		OG0001748	27.2843	1.75636e-07	1.36287e-06		OG0000624	22.9912	1.62745e-06	7.37058e-06		OG0002658	29.4428	5.75924e-08	6.41871e-07		OG0003458_codon_PichiaB_mafft.phy	19.0426	1.27829e-05	0.000141391
OG0002065	24.7055	6.67941e-07	5.73594e-06		OG0001946	26.9899	2.04524e-07	1.57934e-06		OG0000626	25.3741	4.72221e-07	2.42819e-06		OG0001441	29.3412	6.06906e-08	6.71755e-07		OG0005056_codon_PichiaB_mafft.phy	18.9922	1.31253e-05	0.000143966
OG0001052	24.6221	6.97484e-07	5.95457e-06		OG0002960	26.9573	2.07996e-07	1.59431e-06		OG0000629	67.8952	1.72417e-16	5.09075e-15		OG0000597	29.3354	6.0874e-08	6.71755e-07		OG0002586	18.9495	1.34223e-05	0.000146516
OG0002643	24.5551	7.22157e-07	6.137e-06		OG0003830	26.9278	2.11202e-07	1.60914e-06		OG0000638	19.3637	1.08043e-05	3.82787e-05		OG0001533	29.3082	6.17337e-08	6.77142e-07		OG0002578	18.8346	1.42554e-05	0.000154785
OG0002584	24.4788	7.51327e-07	6.35142e-06		OG0003615	26.9084	2.13334e-07	1.61623e-06		OG0000639	21.2442	4.0433e-06	1.60964e-05		OG0001886	29.2265	6.43933e-08	7.03222e-07		OG0001788_codon_PichiaB_mafft.phy	18.8289	1.42981e-05	0.000154785
OG0001966	24.4487	7.63158e-07	6.42064e-06		OG0003753	26.7261	2.34439e-07	1.7667e-06		OG0000640	35.0605	3.19623e-09	2.92884e-08		OG0005230	29.1952	6.54398e-08	7.10571e-07		OG0000836_codon_PichiaB_mafft.phy	18.7382	1.49951e-05	0.00016155
OG0001181	24.4199	7.74628e-07	6.48918e-06		OG0003996	26.6499	2.43864e-07	1.82396e-06		OG0000642	0.252724	0.615164	0.659434		OG0000844	29.1447	6.7168e-08	7.26126e-07		OG0000380_codon_PichiaB_mafft.phy	18.6789	1.54686e-05	0.000166104
OG0001172	24.3717	7.94264e-07	6.61536e-06		OG0004710	26.6471	2.44212e-07	1.82396e-06		OG0000644	32.5651	1.15264e-08	9.10017e-08		OG0002580	29.1352	6.75009e-08	7.26126e-07		OG0002611_codon_PichiaB_mafft.phy	18.6632	1.55962e-05	0.000166349
OG0001164	24.3575	8.00133e-07	6.6165e-06		OG0003694	26.4814	2.66082e-07	1.97632e-06		OG0000645	15.5515	8.02897e-05	0.00022593		OG0002107	28.904	7.60561e-08	8.14607e-07		OG0000641_codon_PichiaB_mafft.phy	18.6351	1.5828e-05	0.000167651
OG0002967	24.3537	8.01744e-07	6.6165e-06		OG0004715	26.4743	2.67063e-07	1.97632e-06		OG0000646	117.264	2.51319e-27	3.17794e-25		OG0002803	28.7682	8.15809e-08	8.692e-07		OG0005117_codon_PichiaB_mafft.phy	18.4859	1.71164e-05	0.000180556
OG0003235	24.2235	8.57812e-07	7.00978e-06		OG0004674	26.4443	2.71255e-07	1.99145e-06		OG0000648	73.7495	8.86849e-18	3.10996e-16		OG0001416	28.6182	8.81519e-08	9.3492e-07		OG0003589_codon_PichiaB_mafft.phy	18.4494	1.74476e-05	0.000182827
OG0000589	24.2234	8.5784e-07	7.00978e-06		OG0003015	26.4343	2.72662e-07	1.99145e-06		OG0000649	4.06917	0.0436726	0.057234		OG0003221	28.3754	9.99275e-08	1.0538e-06		OG0003720_codon_PichiaB_mafft.phy	18.3968	1.79355e-05	0.000186404
OG0000405	24.1555	8.88629e-07	7.22796e-06		OG0002627	26.4316	2.73043e-07	1.99145e-06		OG0000651	8.10282	0.00441965	0.00755051		OG0004365	28.3512	1.01184e-07	1.06026e-06		OG0005046_codon_PichiaB_mafft.phy	18.3869	1.80292e-05	0.000186404
OG0003099	24.1265	9.02092e-07	7.29839e-06		OG0002607	26.3802	2.80402e-07	2.03269e-06		OG0000652	26.9791	2.0567e-07	1.17958e-06		OG0002313	28.3057	1.03589e-07	1.0865e-06		OG0001106_codon_PichiaB_mafft.phy	18.3853	1.8044e-05	0.000186404
OG0001807	24.0033	9.61726e-07	7.74663e-06		OG0003839	26.3185	2.89502e-07	2.09522e-06		OG0000655	19.959	7.91227e-06	2.94557e-05		OG0002231	28.173	1.10944e-07	1.15408e-06		OG0000587_codon_PichiaB_mafft.phy	18.3752	1.81401e-05	0.000186543
OG0002515	23.9125	1.00813e-06	8.05607e-06		OG0002543	26.2307	3.02975e-07	2.17555e-06		OG0000656	19.6625	9.23981e-06	3.35853e-05		OG0002632	28.0998	1.15215e-07	1.18998e-06		OG0001913_codon_PichiaB_mafft.phy	18.3277	1.85982e-05	0.000190783
OG0004710	23.9121	1.00836e-06	8.05607e-06		OG0001264	26.2242	3.03997e-07	2.17555e-06		OG0000659	16.657	4.47853e-05	0.000134165		OG0002417	27.9956	1.21589e-07	1.25643e-06		OG0002502	18.2998	1.88723e-05	0.000192941
OG0001789	23.8592	1.03648e-06	8.21746e-06		OG0002632	26.059	3.31146e-07	2.35759e-06		OG0000661	22.8639	1.73886e-06	7.79069e-06		OG0000836	27.9328	1.25602e-07	1.2915e-06		OG0000640_codon_PichiaB_mafft.phy	18.0519	2.1496e-05	0.000217423
OG0002318	23.8481	1.04246e-06	8.21746e-06		OG0002926	26.0096	3.39716e-07	2.41033e-06		OG0000664	2.79769	0.0944003	0.116796		OG0000545	27.8959	1.28024e-07	1.30584e-06		OG0002753	18.0509	2.15082e-05	0.000217423
OG0004369	23.8258	1.05457e-06	8.25771e-06		OG0004655	25.9618	3.48243e-07	2.44676e-06		OG0000667	92.8932	5.51934e-22	4.05809e-20		OG0005128	27.7895	1.3526e-07	1.37082e-06		OG0003535_codon_PichiaB_mafft.phy	17.9548	2.26209e-05	0.000227479
OG0001412	23.8119	1.06223e-06	8.29758e-06		OG0003532	25.9513	3.50147e-07	2.44676e-06		OG0000669	13.5532	0.000231893	0.000566435		OG0001693	27.7784	1.36039e-07	1.37455e-06		OG0005121_codon_PichiaB_mafft.phy	17.7917	2.46451e-05	0.000246458
OG0000930	23.7436	1.10059e-06	8.53134e-06		OG0003475	25.9498	3.50419e-07	2.44676e-06		OG0000671	2.40657	0.120827	0.145618		OG0002872	27.7344	1.39164e-07	1.39837e-06		OG0003273_codon_PichiaB_mafft.phy	17.7763	2.48464e-05	0.000247311
OG0001682	23.7425	1.10123e-06	8.53134e-06		OG0003795	25.9321	3.53632e-07	2.46332e-06		OG0000676	22.6956	1.89805e-06	8.35927e-06		OG0001772	27.6474	1.45566e-07	1.45531e-06		OG0002541	17.6699	2.62754e-05	0.000261061
OG0000706	23.725	1.11132e-06	8.5694e-06		OG0002231	25.8503	3.68939e-07	2.53268e-06		OG0000677	67.0185	2.68965e-16	7.66314e-15		OG0003001	27.6373	1.46331e-07	1.45531e-06		OG0002052_codon_PichiaB_mafft.phy	17.5701	2.76902e-05	0.000273696
OG0004687	23.6648	1.1466e-06	8.83767e-06		OG0002677	25.8501	3.68981e-07	2.53268e-06		OG0000678	52.26	4.86187e-13	8.93221e-12		OG0000587	27.5547	1.52711e-07	1.51812e-06		OG0002703	17.5464	2.80388e-05	0.000275397
OG0001424	23.6367	1.16344e-06	8.874e-06		OG0002745	25.8482	3.69343e-07	2.53268e-06		OG0000679	1.36106	0.243354	0.276472		OG0003589	27.4426	1.61824e-07	1.59288e-06		OG0002673_codon_PichiaB_mafft.phy	17.5257	2.83452e-05	0.000277083
OG0001579	23.6301	1.16747e-06	8.91e-06		OG0002445	25.8014	3.78416e-07	2.58271e-06		OG0000680	3.8232	0.0505476	0.0656773		OG0001473	27.4405	1.62004e-07	1.59288e-06		OG0001568_codon_PichiaB_mafft.phy	17.45	2.94967e-05	0.000287525
OG0001878	23.4833	1.26005e-06	9.46688e-06		OG0002571	25.7777	3.83088e-07	2.60509e-06		OG0000683	22.4799	2.12358e-06	9.16789e-06		OG0001016	27.2985	1.7435e-07	1.70316e-06		OG0000866_codon_PichiaB_mafft.phy	17.4246	2.98925e-05	0.000289776
OG0001281	23.481	1.26155e-06	9.46688e-06		OG0001981	25.7399	3.90672e-07	2.64758e-06		OG0000688	34.9513	3.3805e-09	3.05675e-08		OG0001146	27.2741	1.76561e-07	1.72476e-06		OG0001303_codon_PichiaB_mafft.phy	17.4195	2.99731e-05	0.000289776
OG0002569	23.4796	1.26247e-06	9.46688e-06		OG0004637	25.671	4.04869e-07	2.73013e-06		OG0000691	14.828	0.000117772	0.000316231		OG0003661	26.9683	2.06819e-07	2.00808e-06		OG0003357_codon_PichiaB_mafft.phy	17.3806	3.05934e-05	0.000293554
OG0003313	23.4465	1.28436e-06	9.5744e-06		OG0002316	25.5885	4.22548e-07	2.8388e-06		OG0000695	23.7548	1.09423e-06	5.15376e-06		OG0002950	26.7771	2.2833e-07	2.20197e-06		OG0002320	17.372	3.07315e-05	0.000293554
OG0004752		1.35017e-06	1.00533e-05		OG0002389	25.5676	4.27151e-07	2.85296e-06		OG0000697	29.1621	6.65694e-08	4.43805e-07		OG0001987	26.4967	2.63989e-07	2.53837e-06		OG0002584	17.3664	3.08225e-05	0.000293554
OG0003676	23.2755	1.40379e-06	1.03342e-05		OG0003082	25.5155	4.38845e-07	2.92022e-06		OG0000700	45.8179	1.29771e-11	1.84019e-10		OG0001475	26.4023	2.77217e-07	2.65163e-06		OG0002299	17.3418	3.12241e-05	0.000295703
OG0002659	23.2749	1.4042e-06	1.03342e-05		OG0002393	25.4715	4.4896e-07	2.97364e-06		OG0000701	19.6907	9.10424e-06	3.31822e-05		OG0002623	26.3709	2.81756e-07	2.68766e-06		OG0002617	17.3342	3.13488e-05	0.000295703
OG0002029	23.2411	1.42909e-06	1.05096e-05		OG0002115	25.4273	4.59379e-07	3.02657e-06		OG0000702	21.6208	3.32237e-06	1.35596e-05		OG0002011	26.3041	2.91662e-07	2.77081e-06		OG0005259_codon_PichiaB_mafft.phy	17.3144	3.16774e-05	0.000298174
OG0001975	23.2184	1.44605e-06	1.05643e-05		OG0003540	25.4193	4.61278e-07	3.02657e-06		OG0000704	32.6207	1.12013e-08	8.92476e-08		OG0005167	26.2442	3.0086e-07	2.8438e-06		OG0001922_codon_PichiaB_mafft.phy	17.2441	3.28709e-05	0.000308116
OG0002097	23.2113	1.45141e-06	1.05643e-05		OG0001424	25.4077	4.64074e-07	3.03307e-06		OG0000705	-2e-06	1	1		OG0002435	26.2202	3.04622e-07	2.86911e-06		OG0003469_codon_PichiaB_mafft.phy	17.1525	3.44957e-05	0.000321243
OG0000397	23.1206	1.52154e-06	1.09792e-05		OG0002415	25.335	4.81876e-07	3.13716e-06		OG0000707	21.5416	3.46233e-06	1.4081e-05		OG0001868	26.1021	3.23824e-07	3.03471e-06		OG0002251	17.1484	3.45703e-05	0.000321243
OG0002874	23.1187	1.52301e-06	1.09792e-05		OG0003806	25.279	4.96091e-07	3.21442e-06		OG0000708	4.87302	0.0272797	0.037452		OG0002433	25.9997	3.41465e-07	3.18023e-06		OG0002134	17.1203	3.50847e-05	0.000324487
OG0003574	23.0896	1.54622e-06	1.11481e-05		OG0001823	25.2171	5.12265e-07	3.30393e-06		OG0000710	33.0791	8.84852e-09	7.22909e-08		OG0003184	25.8457	3.69835e-07	3.43594e-06		OG0002951_codon_PichiaB_mafft.phy	17.0064	3.72535e-05	0.000343351
OG0002383	23.0768	1.55658e-06	1.11723e-05		OG0002297	25.1095	5.41645e-07	3.48264e-06		OG0000711	31.6286	1.86662e-08	1.40188e-07		OG0003893	25.6445	4.10459e-07	3.78433e-06		OG0000788_codon_PichiaB_mafft.phy	16.949	3.83971e-05	0.000351394
OG0000807	23.0166	1.60608e-06	1.14815e-05		OG0002643	25.0882	5.4768e-07	3.50627e-06		OG0000712	26.8272	2.22483e-07	1.24923e-06		OG0005187	25.6398	4.1146e-07	3.78433e-06		OG0005335_codon_PichiaB_mafft.phy	16.9423	3.85327e-05	0.000351394
OG0002992	22.9878	1.63031e-06	1.15751e-05		OG0002139	25.0688	5.53195e-07	3.52333e-06		OG0000716	64.5788	9.27483e-16	2.45655e-14		OG0001851	25.6223	4.15204e-07	3.80504e-06		OG0001174_codon_PichiaB_mafft.phy	16.9278	3.88283e-05	0.000352638
OG0002558	22.8242	1.77516e-06	1.25871e-05		OG0002854	25.0598	5.55784e-07	3.52756e-06		OG0000717	14.3151	0.000154623	0.00039997		OG0000934	25.4967	4.4314e-07	4.0447e-06		OG0002385	16.9038	3.93228e-05	0.000355682
OG0003261	22.7852	1.81153e-06	1.27457e-05		OG0001318	24.972	5.81698e-07	3.67707e-06		OG0000718	1.6137	0.203973	0.234657		OG0000873	25.3684	4.73605e-07	4.30963e-06		OG0001260_codon_PichiaB_mafft.phy	16.8687	4.00558e-05	0.000361403
OG0000386	22.7362	1.85829e-06	1.30432e-05		OG0001358	24.9576	5.86055e-07	3.68692e-06		OG0000719	0.293686	0.587868	0.63166		OG0005163	25.2282	5.09327e-07	4.60857e-06		OG0001613_codon_PichiaB_mafft.phy	16.7771	4.20377e-05	0.00037695
OG0002114	22.6716	1.92188e-06	1.34081e-05		OG0002521	24.8657	6.14649e-07	3.85332e-06		OG0000720	135.319	2.81223e-31	4.92615e-29		OG0000591	25.1512	5.30059e-07	4.76803e-06		OG0002324	16.7637	4.23345e-05	0.000378067
OG0001554	22.5421	2.05589e-06	1.43264e-05		OG0003066	24.7828	6.41672e-07	4.00587e-06		OG0000724	6.44406	0.0111324	0.0169591		OG0003406	25.1486	5.30778e-07	4.76803e-06		OG0001395_codon_PichiaB_mafft.phy	16.753	4.25748e-05	0.000379175
OG0001241	22.5239	2.0755e-06	1.44059e-05		OG0002730	24.7472	6.53645e-07	4.06395e-06		OG0000728	6.26347	0.0123253	0.0186022		OG0001080	25.12	5.38725e-07	4.81995e-06		OG0003812_codon_PichiaB_mafft.phy	16.723	4.32535e-05	0.00038382
OG0003039	22.4734	2.13071e-06	1.46918e-05		OG0000694	24.7359	6.57473e-07	4.06586e-06		OG0000729	3.6845	0.0549206	0.0709144		OG0001032	25.0839	5.4888e-07	4.88925e-06		OG0001722_codon_PichiaB_mafft.phy	16.6891	4.40339e-05	0.000388426
OG0004655	22.4647	2.1404e-06	1.47005e-05		OG0002354	24.7149	6.64698e-07	4.09857e-06		OG0000731	39.1082	4.00965e-10	4.45795e-09		OG0001657	25.0458	5.5984e-07	4.96686e-06		OG0000507_codon_PichiaB_mafft.phy	16.6523	4.48947e-05	0.000394753
OG0002872	22.4323	2.17677e-06	1.49144e-05		OG0002044	24.7008	6.69548e-07	4.1126e-06		OG0000732	62.5591	2.58567e-15	6.55846e-14		OG0001856	24.9918	5.75759e-07	5.088e-06		OG0002334	16.5207	4.81207e-05	0.000421168
OG0003830	22.3989	2.21506e-06	1.51266e-05		OG0002559	24.5431	7.26662e-07	4.44441e-06		OG0000733	18.7889	1.46013e-05	4.99601e-05		OG0002798	24.9396	5.91544e-07	5.20816e-06		OG0001196_codon_PichiaB_mafft.phy	16.4924	4.8845e-05	0.000425568
OG0002160	22.3571	2.26373e-06	1.5337e-05		OG0003020	24.5097	7.39352e-07	4.49956e-06		OG0000734	116.64	3.44144e-27	4.12619e-25		OG0001513	24.9233	5.96583e-07	5.23097e-06		OG0003000_codon_PichiaB_mafft.phy	16.4531	4.9868e-05	0.000433406
OG0003382	22.3402	2.2837e-06	1.54106e-05		OG0002023	24.4711	7.54336e-07	4.57245e-06		OG0000736	47.5311	5.4138e-12	8.05842e-11		OG0002085	24.907	6.01631e-07	5.23771e-06		OG0003809_codon_PichiaB_mafft.phy	16.4267	5.05673e-05	0.00043772
OG0002422	22.259	2.3824e-06	1.60222e-05		OG0002271	24.4223	7.73683e-07	4.67496e-06		OG0000737	19.4513	1.032e-05	3.68504e-05		OG0001028	24.8956	6.05203e-07	5.23771e-06		OG0005231_codon_PichiaB_mafft.phy	16.3572	5.24553e-05	0.00045234
OG0002599	22.1696	2.49594e-06	1.67629e-05		OG0002049	24.4127	7.7755e-07	4.6804e-06		OG0000738	13.0238	0.000307551	0.000724828		OG0002072	24.8951	6.05365e-07	5.23771e-06		OG0005061_codon_PichiaB_mafft.phy	16.3211	5.34655e-05	0.00045912
OG0002508	22.1102	2.57443e-06	1.71639e-05		OG0004274	24.3936	7.85276e-07	4.70377e-06		OG0000739	1.18513	0.276314	0.310206		OG0001252	24.7515	6.5218e-07	5.62221e-06		OG0001616_codon_PichiaB_mafft.phy	16.1287	5.91806e-05	0.000506019
OG0002049	22.073	2.62469e-06	1.74287e-05		OG0002310	24.3488	8.03749e-07	4.79858e-06		OG0000747	35.5556	2.47876e-09	2.30691e-08		OG0001984	24.7421	6.55376e-07	5.62575e-06		OG0000334_codon_PichiaB_mafft.phy	16.1174	5.95345e-05	0.000506573
OG0002006	22.0511	2.65485e-06	1.75589e-05		OG0004309	24.3053	8.22106e-07	4.88669e-06		OG0000749	5.54739	0.0185082	0.0265285		OG0005169	24.6719	6.79688e-07	5.81748e-06		OG0001015_codon_PichiaB_mafft.phy	16.0702	6.10367e-05	0.000517299
OG0004701	21.9288	2.82954e-06	1.8605e-05		OG0004245	24.2565	8.4324e-07	4.99188e-06		OG0000750	55.8443	7.84436e-14	1.65439e-12		OG0002371	24.5362	7.29261e-07	6.21222e-06		OG0003957_codon_PichiaB_mafft.phy	15.9496	6.50508e-05	0.000549904
OG0001939	21.9261	2.83357e-06	1.8605e-05		OG0002186	24.1546	8.89015e-07	5.24371e-06		OG0000751	179.608	5.90282e-41	3.36153e-38		OG0001404	24.5245	7.33699e-07	6.2304e-06		OG0002448	15.9349	6.55599e-05	0.000550376
OG0002933	21.8568	2.93776e-06	1.9253e-05		OG0002856	24.128	9.01391e-07	5.29381e-06		OG0000752	6.53408	0.0105827	0.0162192		OG0000314	24.4958	7.44702e-07	6.29916e-06		OG0005165_codon_PichiaB_mafft.phy	15.9295	6.57451e-05	0.000550376
OG0001208	21.7881	3.0448e-06	1.98307e-05		OG0002407	24.1094	9.10128e-07	5.32597e-06		OG0000753	-38.296	1	1		OG0002958	24.4272	7.71724e-07	6.50216e-06		OG0002479	15.9094	6.64471e-05	0.000550376
OG0002408	21.7399	3.12225e-06	2.0274e-05		OG0002384	24.0439	9.41653e-07	5.47881e-06		OG0000756	34.93	3.41777e-09	3.06857e-08		OG0001342	24.3479	8.04157e-07	6.74553e-06		OG0005189_codon_PichiaB_mafft.phy	15.902	6.67067e-05	0.000550376
OG0001755	21.689	3.20628e-06	2.07786e-05		OG0003312	24.0392	9.43949e-07	5.47881e-06		OG0000758	36.3006	1.69114e-09	1.6048e-08		OG0000995	24.322	8.15015e-07	6.8104e-06		OG0003973_codon_PichiaB_mafft.phy	15.8992	6.68055e-05	0.000550376
OG0001968	21.5646	3.42109e-06	2.20332e-05		OG0002946	24.0333	9.46844e-07	5.47881e-06		OG0000762	32.3804	1.26761e-08	9.98045e-08		OG0002105	24.3153	8.17864e-07	6.8104e-06		OG0002304	15.8965	6.69026e-05	0.000550376
OG0002826	21.5583	3.43228e-06	2.20332e-05		OG0004711	24.0211	9.52856e-07	5.49248e-06		OG0000765	8.91289	0.00283165	0.00512549		OG0002102	24.2974	8.25502e-07	6.82355e-06		OG0001473_codon_PichiaB_mafft.phy	15.8897	6.71435e-05	0.000550376
OG0001640	21.4607	3.61159e-06	2.31013e-05		OG0001290	23.8418	1.04588e-06	6.02852e-06		OG0000768	15.5072	8.21921e-05	0.000230707		OG0003037	24.2939	8.27001e-07	6.82355e-06		OG0002688	15.8878	6.72094e-05	0.000550376
OG0003793	21.4204	3.68821e-06	2.35237e-05		OG0002102	23.7482	1.09797e-06	6.26792e-06		OG0000769	125.068	4.9174e-29	7.47512e-27		OG0000604	24.2886	8.29304e-07	6.82355e-06		OG0002778	15.8497	6.85763e-05	0.000558414
OG0002746	21.3127	3.90129e-06	2.47687e-05		OG0002789	23.7401	1.10262e-06	6.26792e-06		OG0000770	0.833098	0.361378	0.398443		OG0001927	24.2485	8.46734e-07	6.9454e-06		OG0002580	15.8459	6.87151e-05	0.000558414
OG0002665	21.3021	3.923e-06	2.48021e-05		OG0003204	23.7348	1.10566e-06	6.30113e-06		OG0000771	9.36489	0.00221181	0.00414192		OG0002114	24.2066	8.65344e-07	7.06633e-06		OG0000343_codon_PichiaB_mafft.phy	15.7804	7.11365e-05	0.00057575
OG0003359	21.2945	3.93862e-06	2.48353e-05		OG0003243	23.7173	1.11577e-06	6.33408e-06		OG0000773	2.29614	0.129696	0.154996		OG0002595	24.1908	8.72482e-07	7.09684e-06		OG0000846_codon_PichiaB_mafft.phy	15.7507	7.22631e-05	0.000582705
OG0002282	21.2841	3.96e-06	2.48682e-05		OG0001928	23.6836	1.13544e-06	6.42313e-06		OG0000774	24.3092	8.20474e-07	3.99312e-06		OG0005021	24.0917	9.18563e-07	7.45144e-06		OG0001665_codon_PichiaB_mafft.phy	15.7445	7.2497e-05	0.000582705
OG0002887	21.2597	4.01069e-06	2.50886e-05		OG0001965	23.6402	1.16136e-06	6.51152e-06		OG0000775	5.48096	0.0192247	0.0274175		OG0001368	24.0659	9.30937e-07	7.52068e-06		OG0002998_codon_PichiaB_mafft.phy	15.6681	7.54847e-05	0.000604561
OG0002662	21.1065	4.34442e-06	2.70527e-05		OG0002275	23.5266	1.23199e-06	6.87889e-06		OG0000777	73.017	1.28536e-17	4.45441e-16		OG0000345	24.0124	9.57168e-07	7.70208e-06		OG0001206_codon_PichiaB_mafft.phy	15.6024	7.81565e-05	0.000622355
OG0000929	21.064	4.44199e-06	2.75739e-05		OG0001961	23.4531	1.27996e-06	7.1321e-06		OG0000779	28.0912	1.1573e-07	7.22306e-07		OG0002264	23.9777	9.74571e-07	7.81799e-06		OG0000517_codon_PichiaB_mafft.phy	15.5986	7.83144e-05	0.000622355
OG0002806	21.0394	4.49942e-06	2.78437e-05		OG0002557	23.4275	1.29709e-06	7.21691e-06		OG0000780	30.1501	3.99865e-08	2.77927e-07		OG0002033	23.8921	1.01889e-06	8.14875e-06		OG0000757_codon_PichiaB_mafft.phy	15.5536	8.02e-05	0.000635113
OG0003097	20.7955	5.11028e-06	3.15023e-05		OG0002784	23.3603	1.34323e-06	7.41172e-06		OG0000783	2.37851	0.123015	0.147958		OG0002643	23.8606	1.03569e-06	8.2781e-06		OG0000699_codon_PichiaB_mafft.phy	15.5412	8.07264e-05	0.000636732
OG0002695	20.779	5.15452e-06	3.1633e-05		OG0002690	23.3397	1.35766e-06	7.49489e-06		OG0000784	4.83593	0.0278727	0.0381971		OG0002637	23.772	1.08449e-06	8.56511e-06		OG0002781	15.5292	8.12419e-05	0.000638339
OG0001547	20.7592	5.20815e-06	3.18852e-05		OG0004006	23.2943	1.39014e-06	7.60471e-06		OG0000785	77.1828	1.55842e-18	6.46407e-17		OG0005255	23.7611	1.09065e-06	8.61298e-06		OG0002136	15.4419	8.50787e-05	0.00066493
OG0002247	20.7274	5.29527e-06	3.23185e-05		OG0002320	23.2933	1.39087e-06	7.60471e-06		OG0000787	3.64442	0.0562573	0.0724353		OG0005195	23.7111	1.11936e-06	8.81797e-06		OG0005252_codon_PichiaB_mafft.phy	15.4382	8.52476e-05	0.00066493
OG0003000	20.558	5.78528e-06	3.5179e-05		OG0002341	23.2761	1.4033e-06	7.63177e-06		OG0000791	11.6634	0.000637402	0.00137041		OG0001552	23.6685	1.14441e-06	8.94303e-06		OG0005105_codon_PichiaB_mafft.phy	15.3738	8.8202e-05	0.000685858
OG0002070	20.4889	5.99765e-06	3.63237e-05		OG0002379	23.2021	1.4584e-06	7.93022e-06		OG0000792	8.57111	0.00341538	0.00604322		OG0000589	23.6455	1.15814e-06	9.06719e-06		OG0004276_codon_PichiaB_mafft.phy	15.3492	8.93593e-05	0.000690978
OG0003877	20.4711	6.05395e-06	3.64952e-05		OG0003610	23.1426	1.50423e-06	8.11828e-06		OG0000793	16.9136	3.91198e-05	0.000120093		OG0000931	23.582	1.19703e-06	9.31286e-06		OG0004504_codon_PichiaB_mafft.phy	15.3457	8.95222e-05	0.000690978
OG0002651	20.3472	6.45865e-06	3.87509e-05		OG0002361	23.1206	1.52152e-06	8.16797e-06		OG0000794	137.361	1.00538e-31	1.91816e-29		OG0005189	23.571	1.20389e-06	9.31286e-06		OG0002447_codon_PichiaB_mafft.phy	15.2865	9.23724e-05	0.00071082
OG0003204	20.3428	6.4736e-06	3.87509e-05		OG0003745	23.1166	1.52466e-06	8.16797e-06		OG0000796	57.4889	3.39886e-14	7.50985e-13		OG0000989	23.5632	1.20879e-06	9.35705e-06		OG0001229_codon_PichiaB_mafft.phy	15.2639	9.34861e-05	0.000714945
OG0002602	20.2758	6.70447e-06	3.99862e-05		OG0000517	23.0481	1.57996e-06	8.46028e-06		OG0000798	0	1	1		OG0005194	23.3859	1.32544e-06	1.02485e-05		OG0002111	15.2614	9.36084e-05	0.000714945
OG0003098	20.2643	6.74492e-06	4.00828e-05		OG0004282	22.9664	1.64861e-06	8.80389e-06		OG0000801	33.3013	7.89294e-09	6.4681e-08		OG0001425	23.368	1.33784e-06	1.02891e-05		OG0005214_codon_PichiaB_mafft.phy	15.1822	9.76196e-05	0.000742864
OG0002835	19.9799	7.82603e-06	4.6401e-05		OG0002779	22.9299	1.68018e-06	8.93239e-06		OG0000803	28.3218	1.02733e-07	6.59374e-07		OG0002813	23.2975	1.38784e-06	1.05981e-05		OG0002405_codon_PichiaB_mafft.phy	15.1598	9.87856e-05	0.000748232
OG0002503	19.9708	7.86331e-06	4.64154e-05		OG0003221	22.8992	1.70726e-06	9.06e-06		OG0000804	23.913	1.00791e-06	4.82556e-06		OG0002447	23.292	1.39176e-06	1.05981e-05		OG0003016_codon_PichiaB_mafft.phy	15.156	9.89833e-05	0.000748232
OG0004781	11.0396	8.02441e-06	4.71946e-05		OG0001104	22.8556	1.74638e-06	9.20732e-06		OG0000805	58.5955	1.9366e-14	4.51149e-13		OG0002558	23.2725	1.40595e-06	1.06757e-05		OG0000768_codon_PichiaB_mafft.phy	15.1474	9.94369e-05	0.000748628
OG0002035	19.914	8.10052e-06	4.74993e-05		OG0004271	22.8471	1.75417e-06	9.20732e-06		OG0000807	45.9294	1.22594e-11	1.763e-10		OG0001516	23.2718	1.40651e-06	1.06757e-05		OG0005031_codon_PichiaB_mafft.phy	15.1357	0.000100055	0.000749816
OG0003892	19.9014	8.15422e-06	4.76266e-05		OG0001335	22.788	1.80891e-06	9.48993e-06		OG0000808	2.94615	0.0860826	0.107028		OG0002784	23.1809	1.47456e-06	1.10914e-05		OG0003326_codon_PichiaB_mafft.phy	15.1319	0.000100254	0.000749816
OG0001984	19.886	8.21989e-06	4.78694e-05		OG0004680	22.779	1.81741e-06	9.50934e-06		OG0000811	2.96034	0.0853302	0.106208		OG0002251	23.1417	1.50489e-06	1.12757e-05		OG0005014_codon_PichiaB_mafft.phy	15.1196	0.000100913	0.000752134
OG0004148	19.8346	8.44419e-06	4.89811e-05		OG0001674	22.7446	1.85021e-06	9.59966e-06		OG0000812	4.73722	0.0295167	0.0402083		OG0001514	23.1291	1.51482e-06	1.12757e-05		OG0000844_codon_PichiaB_mafft.phy	15.0851	0.000102773	0.000763012
OG0002197	19.8096	8.55511e-06	4.95068e-05		OG0000939	22.7406	1.85408e-06	9.59966e-06		OG0000813	5.74146	0.016569	0.0240056		OG0001444	23.1289	1.51497e-06	1.12757e-05		OG0004902_codon_PichiaB_mafft.phy	15.0794	0.000103081	0.000763012
OG0003125	19.6385	9.35633e-06	5.3879e-05		OG0002567	22.689	1.90451e-06	9.82534e-06		OG0000819	1.23669	0.26611	0.299489		OG0001244	23.1135	1.52712e-06	1.13471e-05		OG0000756_codon_PichiaB_mafft.phy	15.0093	0.000106983	0.000789183
OG0002516	19.6333	9.38186e-06	5.3879e-05		OG0004689	22.632	1.9619e-06	1.0101e-05		OG0000820	32.0233	1.52332e-08	1.1703e-07		OG0002067	23.1094	1.53042e-06	1.13471e-05		OG0002458	14.9913	0.000108005	0.000794003
OG0002539	19.5853	9.62076e-06	5.50696e-05		OG0003151	22.5958	1.9992e-06	1.02721e-05		OG0000821	50.5644	1.15317e-12	1.97056e-11		OG0001763	23.0413	1.58557e-06	1.17519e-05		OG0001821_codon_PichiaB_mafft.phy	14.9224	0.000112026	0.000820762
OG0004648	19.5562	9.76841e-06	5.57387e-05		OG0002487	22.5898	2.00543e-06	1.02885e-05		OG0000822	9.6324	0.00191175	0.00363679		OG0002679	22.9733	1.64268e-06	1.20804e-05		OG0003236_codon_PichiaB_mafft.phy	14.8794	0.000114605	0.000836811
OG0002551	19.5321	9.89223e-06	5.62327e-05		OG0002545	22.5692	2.02711e-06	1.03557e-05		OG0000823	42.2482	8.03924e-11	9.90441e-10		OG0005135	22.927	1.68276e-06	1.23332e-05		OG0002820_codon_PichiaB_mafft.phy	14.8533	0.000116202	0.000845605
OG0002687	19.4863	1.01325e-05	5.72333e-05		OG0003798	22.4965	2.10526e-06	1.06916e-05		OG0000825	44.7231	2.26959e-11	3.06114e-10		OG0001830	22.9018	1.70493e-06	1.2438e-05		OG0001185_codon_PichiaB_mafft.phy	14.8145	0.000118622	0.000860309
OG0001660	19.4663	1.02391e-05	5.7606e-05		OG0000491	22.4922	2.10994e-06	1.06916e-05		OG0000828	23.1092	1.53057e-06	6.94596e-06		OG0001147	22.8839	1.72089e-06	1.25421e-05		OG0003758_codon_PichiaB_mafft.phy	14.7772	0.000120989	0.000874531
OG0001889	19.4346	1.04106e-05	5.85391e-05		OG0004098	22.4128	2.19899e-06	1.11104e-05		OG0000830	7.6366	0.00571958	0.00945244		OG0000673	22.8245	1.77485e-06	1.28636e-05		OG0002008_codon_PichiaB_mafft.phy	14.7436	0.000123164	0.000884748
OG0002136	19.3929	1.06403e-05	5.9466e-05		OG0001883	22.397	2.21724e-06	1.1174e-05		OG0000831	6.97072	0.00828542	0.0130357		OG0004320	22.7815	1.81504e-06	1.31829e-05		OG0002806	14.7427	0.000123224	0.000884748
OG0003238	19.3791	1.07173e-05	5.98276e-05		OG0002945	22.2943	2.339e-06	1.17389e-05		OG0000832	21.0473	4.48083e-06	1.76033e-05		OG0001656	22.7122	1.88171e-06	1.35722e-05		OG0002450	14.7074	0.000125554	0.000896093
OG0002914	19.3569	1.08427e-05	6.01868e-05		OG0002252	22.2584	2.38318e-06	1.18714e-05		OG0000834	45.0526	1.91817e-11	2.63595e-10		OG0000959	22.6913	1.90227e-06	1.36712e-05		OG0002259	14.7061	0.000125636	0.000896093
OG0002566	19.2697	1.13494e-05	6.27653e-05		OG0001806	22.2495	2.39425e-06	1.18714e-05		OG0000836	7.15519	0.00747475	0.0119292		OG0002213	22.679	1.91445e-06	1.36978e-05		OG0001768_codon_PichiaB_mafft.phy	14.6812	0.000127307	0.000905014
OG0001638	19.2642	1.1382e-05	6.31125e-05		OG0001658	22.249	2.39482e-06	1.18714e-05		OG0000838	30.939	2.66268e-08	1.92449e-07		OG0002061	22.6587	1.93484e-06	1.37957e-05		OG0002160	14.6609	0.000128685	0.000911801
OG0001796	19.2464	1.14884e-05	6.34574e-05		OG0004576	22.1409	2.53348e-06	1.25256e-05		OG0000839	26.4387	2.72029e-07	1.48299e-06		OG0001236	22.6254	1.96869e-06	1.40354e-05		OG0002350	14.6474	0.000129611	0.000915351
OG0000610	19.1812	1.1888e-05	6.545e-05		OG0002256	22.12	2.56125e-06	1.26327e-05		OG0000841	6.73596	0.00944882	0.0146688		OG0000356	22.5171	2.08284e-06	1.47707e-05		OG0005219_codon_PichiaB_mafft.phy	14.6223	0.000131352	0.000924615
OG0002438	19.1336	1.21881e-05	6.68814e-05		OG0001379	22.0824	2.61192e-06	1.28375e-05		OG0000847	5.21542	0.0223874	0.0313871		OG0005110	22.4955	2.10639e-06	1.4935e-05		OG0002341	14.6075	0.000132387	0.000928865
OG0002271	19.119	1.22814e-05	6.72107e-05		OG0003437	22.064	2.63715e-06	1.29429e-05		OG0000848	1.57613	0.209319	0.240443		OG0005129	22.3332	2.29212e-06	1.61564e-05		OG0005023_codon_PichiaB_mafft.phy	14.5923	0.000133461	0.00093336
OG0002103	19.0934	1.24477e-05	6.75379e-05		OG0002160	21.9892	2.74187e-06	1.33896e-05		OG0000849	13.2165	0.000277498	0.000661525		OG0002869	22.2814	2.35479e-06	1.65261e-05		OG0002545	14.5526	0.0001363	0.00095013
OG0002768	19.058	1.26806e-05	6.89487e-05		OG0002969	21.9868	2.74535e-06	1.33952e-05		OG0000852	47.7639	4.80756e-12	7.2596e-11		OG0000571	22.2631	2.37733e-06	1.6683e-05		OG0000983_codon_PichiaB_mafft.phy	14.5286	0.000138048	0.000959211
OG0001259	19.0411	1.2793e-05	6.92682e-05		OG0001274	21.9611	2.78234e-06	1.34977e-05		OG0000853	32.4347	1.23268e-08	9.69955e-08		OG0001655	22.1969	2.46071e-06	1.71884e-05		OG0002252	14.5183	0.000138805	0.000961354
OG0002336	19.0309	1.28616e-05	6.95856e-05		OG0002807	21.9532	2.79386e-06	1.35029e-05		OG0000859	7.59941	0.00583875	0.00960759		OG0002477	22.1716	2.49335e-06	1.73422e-05		OG0002337	14.5123	0.000139249	0.000961354
OG0002908	18.9725	1.32617e-05	7.15141e-05		OG0002337	21.9514	2.7965e-06	1.3508e-05		OG0000861	2.56302	0.109389	0.133386		OG0001585	22.1642	2.50296e-06	1.73562e-05		OG0001808_codon_PichiaB_mafft.phy	14.4773	0.000141862	0.000976264
OG0002782	18.9553	1.3382e-05	7.15943e-05		OG0001758	21.9449	2.80586e-06	1.35131e-05		OG0000862	2.93166	0.0868581	0.107874		OG0002415	22.1365	2.53942e-06	1.75778e-05		OG0005152_codon_PichiaB_mafft.phy	14.4289	0.000145553	0.000997499
OG0002388	18.9458	1.34483e-05	7.15943e-05		OG0002352	21.9308	2.82667e-06	1.3566e-05		OG0000863	38.5128	5.43967e-10	5.7664e-09		OG0001309	22.1286	2.54982e-06	1.7591e-05		OG0005111_codon_PichiaB_mafft.phy	14.4162	0.000146534	0.000997499
OG0000939	18.8766	1.39455e-05	7.40307e-05		OG0002610	21.863	2.92824e-06	1.40009e-05		OG0000864	151.546	7.96449e-35	2.2676e-32		OG0001735	22.0645	2.63636e-06	1.81542e-05		OG0005034_codon_PichiaB_mafft.phy	14.4157	0.000146576	0.000997499
OG0002987	18.8165	1.43913e-05	7.64517e-05		OG0000868	21.7729	3.06898e-06	1.46237e-05		OG0000867	10.315	0.0013195	0.00259909		OG0001400	22.0043	2.72041e-06	1.86453e-05		OG0002189	14.4128	0.0001468	0.000997499
OG0002510	18.778	1.46851e-05	7.77991e-05		OG0004155	21.7437	3.11615e-06	1.48151e-05		OG0000868	8.54845	0.00345817	0.00610944		OG0005239	21.9955	2.73284e-06	1.8655e-05		OG0002468	14.3687	0.000150283	0.00101795
OG0002686	18.7515	1.48905e-05	7.86103e-05		OG0002000	21.7335	3.13268e-06	1.4816e-05		OG0000871	13.4908	0.000239732	0.000579989		OG0003757	21.8972	2.87653e-06	1.96183e-05		OG0003551_codon_PichiaB_mafft.phy	14.3418	0.000152441	0.00102934
OG0002310	18.5343	1.66878e-05	8.78316e-05		OG0000941	21.7294	3.13947e-06	1.48169e-05		OG0000874	31.1625	2.3731e-08	1.74233e-07		OG0002403	21.8877	2.89086e-06	1.96249e-05		OG0002512	14.3216	0.000154086	0.00103719
OG0002499	18.5146	1.68607e-05	8.86065e-05		OG0001811	21.7059	3.1782e-06	1.49589e-05		OG0000875	8.2849	0.00399762	0.00693347		OG0001881	21.8655	2.92441e-06	1.97669e-05		OG0001475_codon_PichiaB_mafft.phy	14.2802	0.000157512	0.00105695
OG0001708	18.3815	1.80808e-05	9.46034e-05		OG0002672	21.6494	3.27312e-06	1.52864e-05		OG0000878	1.24456	0.264594	0.298224		OG0005219	21.8432	2.9586e-06	1.99754e-05		OG0002062_codon_PichiaB_mafft.phy	14.2677	0.000158559	0.00106067
OG0002875	18.3694	1.81958e-05	9.48316e-05		OG0002260	21.6485	3.27469e-06	1.52864e-05		OG0000880	21.8192	2.99589e-06	1.24536e-05		OG0002651	21.7995	3.02686e-06	2.03845e-05		OG0001512_codon_PichiaB_mafft.phy	14.2522	0.000159872	0.00106614
OG0002427	18.3524	1.83585e-05	9.55778e-05		OG0004669	21.6448	3.28092e-06	1.52864e-05		OG0000881	8.04528	0.00456223	0.00775919		OG0000682	21.7892	3.04305e-06	2.03886e-05		OG0005158_codon_PichiaB_mafft.phy	14.2192	0.000162704	0.00108168
OG0001758	18.3058	1.88131e-05	9.73551e-05		OG0004733	21.6057	3.34856e-06	1.55646e-05		OG0000882	43.0509	5.33339e-11	6.78607e-10		OG0003071	21.7718	3.07084e-06	2.05265e-05		OG0001469_codon_PichiaB_mafft.phy	14.1982	0.00016453	0.00108651
OG0002958	18.2818	1.90523e-05	9.83037e-05		OG0003735	21.5145	3.51156e-06	1.6258e-05		OG0000884	7.55	0.00600101	0.00981084		OG0005234	21.7614	3.08745e-06	2.05968e-05		OG0003239_codon_PichiaB_mafft.phy	14.1941	0.000164891	0.00108651
OG0002316	18.2721	1.91489e-05	9.83037e-05		OG0002455	21.4665	3.60063e-06	1.66239e-05		OG0000885	20.9327	4.75713e-06	1.8512e-05		OG0002240	21.7032	3.18253e-06	2.11319e-05		OG0005234_codon_PichiaB_mafft.phy	14.1935	0.000164944	0.00108651
OG0001643	18.2484	1.93889e-05	9.92407e-05		OG0001969	21.4549	3.62257e-06	1.66652e-05		OG0000887	69.4112	7.99339e-17	2.42789e-15		OG0001969	21.6987	3.19013e-06	2.11338e-05		OG0003037_codon_PichiaB_mafft.phy	14.1611	0.000167808	0.00110201
OG0002054	18.2464	1.94092e-05	9.92407e-05		OG0004702	21.3665	3.79333e-06	1.73948e-05		OG0000888	29.2723	6.28885e-08	4.21615e-07		OG0001159	21.6735	3.2323e-06	2.13337e-05		OG0002612	14.1526	0.000168561	0.00110359
OG0003165	18.2181	1.96998e-05	0.00010047		OG0004553	21.3549	3.81642e-06	1.74722e-05		OG0000889	0.863	0.352901	0.38985		OG0005161	21.6512	3.26997e-06	2.15325e-05		OG0003268_codon_PichiaB_mafft.phy	14.1378	0.000169899	0.00110898
OG0003878	18.1976	1.99127e-05	0.000101183		OG0002751	21.3502	3.82577e-06	1.74722e-05		OG0000891	20.6897	5.40062e-06	2.07531e-05		OG0001870	21.6121	3.33734e-06	2.19269e-05		OG0000887_codon_PichiaB_mafft.phy	14.0576	0.000177295	0.00115376
OG0000834	18.1792	2.01066e-05	0.000101892		OG0002799	21.2102	4.11563e-06	1.87386e-05		OG0000895	0.843232	0.358474	0.395815		OG0003195	21.586	3.38313e-06	2.21215e-05		OG0001207_codon_PichiaB_mafft.phy	14.0319	0.000179735	0.00116611
OG0003439	18.1617	2.02916e-05	0.000102597		OG0001700	21.1099	4.33679e-06	1.96662e-05		OG0000897	18.6137	1.60067e-05	5.43428e-05		OG0001413	21.5834	3.38773e-06	2.21215e-05		OG0000614_codon_PichiaB_mafft.phy	13.987	0.000184083	0.00119074
OG0004306	18.1326	2.06045e-05	0.000103802		OG0002876	21.1029	4.35273e-06	1.96662e-05		OG0000898	5.44042	0.0196759	0.0279909		OG0001447	21.559	3.43109e-06	2.23155e-05		OG0003266_codon_PichiaB_mafft.phy	13.9764	0.000185119	0.00119385
OG0002595	18.1188	2.0754e-05	0.000104497		OG0003500	21.0468	4.48212e-06	2.01934e-05		OG0000899	8.45253	0.00364536	0.00640398		OG0002970	21.5461	3.45416e-06	2.23787e-05		OG0000476_codon_PichiaB_mafft.phy	13.9415	0.000188584	0.00121257
OG0003454	18.0844	2.11322e-05	0.000105688		OG0002142	20.9839	4.63157e-06	2.08074e-05		OG0000905	10.5267	0.00117663	0.00235636		OG0003117	21.5291	3.48495e-06	2.25061e-05		OG0003216_codon_PichiaB_mafft.phy	13.8452	0.000198501	0.00127117
OG0002163	18.0548	2.14631e-05	0.000107235		OG0002880	20.9729	4.65834e-06	2.08183e-05		OG0000906	18.3372	1.85061e-05	6.17921e-05		OG0001952	21.4919	3.55332e-06	2.28907e-05		OG0002699_codon_PichiaB_mafft.phy	13.8417	0.000198878	0.00127117
OG0001658	18.0444	2.15814e-05	0.000107235		OG0001808	20.9711	4.66272e-06	2.08183e-05		OG0000907	11.2482	0.000797013	0.00166336		OG0000662	21.4578	3.61702e-06	2.3273e-05		OG0001209_codon_PichiaB_mafft.phy	13.8077	0.000202505	0.00129052
OG0002219	18.0384	2.16493e-05	0.000107235		OG0003516	20.8839	4.87976e-06	2.17369e-05		OG0000908	18.9436	1.34644e-05	4.67576e-05		OG0001132	21.3761	3.77448e-06	2.41658e-05		OG0001702_codon_PichiaB_mafft.phy	13.796	0.000203774	0.00129478
OG0004694	18.0287	2.17603e-05	0.00010791		OG0002416	20.8172	5.05285e-06	2.24279e-05		OG0000912	12.9944	0.000312431	0.000734809		OG0001319	21.306	3.91501e-06	2.50534e-05		OG0001752_codon_PichiaB_mafft.phy	13.7797	0.000205541	0.00130216
OG0000619	17.9941	2.21596e-05	0.000109568		OG0002434	20.7928	5.11743e-06	2.26721e-05		OG0000913	32.5727	1.14816e-08	9.10017e-08		OG0002752	21.2676	3.99435e-06	2.54152e-05		OG0005200_codon_PichiaB_mafft.phy	13.7741	0.000206157	0.00130224
OG0002343	17.9155	2.30928e-05	0.000113676		OG0004273	20.7834	5.14256e-06	2.26942e-05		OG0000914	19.3707	1.07648e-05	3.82787e-05		OG0001842	21.2642	4.00143e-06	2.54152e-05		OG0002161	13.7069	0.000213663	0.0013457
OG0003384	17.8855	2.346e-05	0.000114972		OG0002133	20.7169	5.32444e-06	2.34204e-05		OG0000915	57.7373	2.99565e-14	6.70294e-13		OG0001209	21.1011	4.35669e-06	2.76047e-05		OG0000326_codon_PichiaB_mafft.phy	13.6592	0.000219169	0.00137636
OG0004723	17.8826	2.34957e-05	0.000114972		OG0002562	20.7052	5.35698e-06	2.35279e-05		OG0000916	37.2233	1.05345e-09	1.02263e-08		OG0001803	21.0941	4.37275e-06	2.76047e-05		OG0000600_codon_PichiaB_mafft.phy	13.6457	0.000220741	0.0013822
OG0002576	17.8751	2.35881e-05	0.000115127		OG0002590	20.5959	5.67162e-06	2.48165e-05		OG0000918	12.6629	0.000372988	0.000851743		OG0002214	21.0061	4.57829e-06	2.8764e-05		OG0003807_codon_PichiaB_mafft.phy	13.6343	0.000222088	0.0013866
OG0003965	17.8534	2.38591e-05	0.000115918		OG0003784	20.5497	5.81027e-06	2.53558e-05		OG0000921	11.3157	0.000768542	0.00160984		OG0005117	21.0047	4.58159e-06	2.8764e-05		OG0003520_codon_PichiaB_mafft.phy	13.4927	0.000239489	0.00149092
OG0003149	17.8523	2.38734e-05	0.000115918		OG0002251	20.544	5.82757e-06	2.53697e-05		OG0000923	33.418	7.43317e-09	6.15744e-08		OG0001975	20.9679	4.67055e-06	2.92447e-05		OG0004355_codon_PichiaB_mafft.phy	13.435	0.000246969	0.00153021
OG0004566	17.7819	2.47727e-05	0.000119938		OG0002955	20.4991	5.96597e-06	2.59043e-05		OG0000924	53.1028	3.16548e-13	6.07095e-12		OG0003824	20.9305	4.76241e-06	2.97226e-05		OG0003347_codon_PichiaB_mafft.phy	13.4297	0.000247671	0.00153021
OG0001935	17.7126	2.5692e-05	0.000123934		OG0002570	20.4632	6.07893e-06	2.6306e-05		OG0000925	36.1925	1.78758e-09	1.6927e-08		OG0001722	20.9223	4.78304e-06	2.9762e-05		OG0000509_codon_PichiaB_mafft.phy	13.4277	0.000247931	0.00153021
OG0001414	17.6773	2.61726e-05	0.000125985		OG0002600	20.4503	6.11993e-06	2.64034e-05		OG0000926	25.0067	5.71314e-07	2.91773e-06		OG0002822	20.8961	4.84878e-06	3.01116e-05		OG0001763_codon_PichiaB_mafft.phy	13.3994	0.000251699	0.00153959
OG0002459	17.6432	2.66472e-05	0.000127544		OG0002957	20.4303	6.18443e-06	2.65863e-05		OG0000932	15.9481	6.51047e-05	0.000187091		OG0002575	20.8419	4.98794e-06	3.08925e-05		OG0001135_codon_PichiaB_mafft.phy	13.3978	0.000251925	0.00153959
OG0000481	17.6121	2.70856e-05	0.000129425		OG0002651	20.3629	6.40602e-06	2.74974e-05		OG0000936	58.0857	2.50941e-14	5.72029e-13		OG0002681	20.7725	5.17192e-06	3.19159e-05		OG0001513_codon_PichiaB_mafft.phy	13.3949	0.000252303	0.00153959
OG0001183	17.6049	2.71887e-05	0.000129425		OG0002525	20.3485	6.45435e-06	2.75907e-05		OG0000938	4.7232	0.0297583	0.0405133		OG0000750	20.6798	5.42852e-06	3.3426e-05		OG0005477_codon_PichiaB_mafft.phy	13.3949	0.00025231	0.00153959
OG0004338	17.594	2.73456e-05	0.000129425		OG0001652	20.3341	6.503e-06	2.7726e-05		OG0000939	26.8627	2.18433e-07	1.22976e-06		OG0001068	20.6348	5.55778e-06	3.41296e-05		OG0001474_codon_PichiaB_mafft.phy	13.3553	0.000257691	0.00156798
OG0001630	17.5938	2.73479e-05	0.000129425		OG0002312	20.2481	6.80223e-06	2.89239e-05		OG0000947	7.05649	0.00789786	0.0125081		OG0001978	20.6098	5.63066e-06	3.44619e-05		OG0002511	13.344	0.000259254	0.00157305
OG0004669	17.507	2.86249e-05	0.000135207		OG0002070	20.1417	7.19119e-06	3.04969e-05		OG0000949	4.85249	0.0276063	0.0378554		OG0000721	20.5871	5.69792e-06	3.47924e-05		OG0002630_codon_PichiaB_mafft.phy	13.3354	0.00026044	0.00157581
OG0000921	17.4914	2.88604e-05	0.000136243		OG0002785	20.1322	7.22714e-06	3.05807e-05		OG0000950	9.83411	0.00171305	0.00328623		OG0002545	20.5334	5.85985e-06	3.56689e-05		OG0001490_codon_PichiaB_mafft.phy	13.3098	0.000264019	0.00159299
OG0001888	17.4497	2.95005e-05	0.000138683		OG0003000	20.099	7.35356e-06	3.10014e-05		OG0000952	6.00452	0.0142693	0.0210672		OG0001639	20.5189	5.90445e-06	3.5812e-05		OG0001180_codon_PichiaB_mafft.phy	13.271	0.000269539	0.00162175
OG0004715	17.3971	3.03289e-05	0.000142047		OG0002805	20.0805	7.4248e-06	3.12095e-05		OG0000953	127.584	1.38396e-29	2.24644e-27		OG0005003	20.5119	5.92628e-06	3.58545e-05		OG0000766_codon_PichiaB_mafft.phy	13.2404	0.000273973	0.00164384
OG0002652	17.3867	3.04951e-05	0.000142587		OG0002685	20.0181	7.67135e-06	3.21714e-05		OG0000954	118.442	1.38746e-27	1.86342e-25		OG0003640	20.508	5.93826e-06	3.58545e-05		OG0001735_codon_PichiaB_mafft.phy	13.2319	0.000275232	0.00164584
OG0004427	17.3696	3.0771e-05	0.000143591		OG0002307	19.9639	7.8918e-06	3.30025e-05		OG0000955	12.928	0.000323705	0.000755864		OG0002206	20.4752	6.04079e-06	3.63571e-05		OG0004322_codon_PichiaB_mafft.phy	13.2278	0.000275834	0.00164584
OG0003870	17.3246	3.15076e-05	0.000146449		OG0003810	19.9415	7.9849e-06	3.32867e-05		OG0000956	30.5574	3.2413e-08	2.29316e-07		OG0002426	20.4149	6.2343e-06	3.73972e-05		OG0000988_codon_PichiaB_mafft.phy	13.2154	0.000277654	0.00165212
OG0002802	17.3101	3.17494e-05	0.000146973		OG0001672	19.9115	8.11093e-06	3.37358e-05		OG0000957	52.0549	5.39698e-13	9.84528e-12		OG0000698	20.4018	6.27713e-06	3.75935e-05		OG0001457_codon_PichiaB_mafft.phy	13.1514	0.000287304	0.00170109
OG0003006	17.3066	3.18078e-05	0.000147031		OG0002910	19.8938	8.18665e-06	3.3975e-05		OG0000958	22.4294	2.18007e-06	9.30378e-06		OG0002450	20.3722	6.3748e-06	3.80275e-05		OG0005144_codon_PichiaB_mafft.phy	13.1504	0.000287463	0.00170109
OG0001838	17.2867	3.21434e-05	0.000148012		OG0003832	19.8794	8.24848e-06	3.41301e-05		OG0000960	22.602	1.99273e-06	8.68814e-06		OG0000517	20.1857	7.0277e-06	4.18526e-05		OG0001515_codon_PichiaB_mafft.phy	13.1356	0.000289734	0.00170983
OG0002737	17.2646	3.25197e-05	0.000149447		OG0002652	19.8593	8.33581e-06	3.44082e-05		OG0000961	19.5291	9.908e-06	3.55668e-05		OG0001648	20.1407	7.19501e-06	4.27475e-05		OG0002782	13.1304	0.00029055	0.00170996
OG0004703	17.2065	3.35294e-05	0.000153208		OG0003809	19.8523	8.36634e-06	3.44379e-05		OG0000964	13.3153	0.000263243	0.000630842		OG0002410	20.1209	7.26989e-06	4.30455e-05		OG0002322	13.0896	0.000296941	0.00174281
OG0003065	17.2058	3.35405e-05	0.000153208		OG0002242	19.8166	8.52411e-06	3.49598e-05		OG0000966	33.3049	7.87853e-09	6.4681e-08		OG0001210	20.1056	7.32829e-06	4.32829e-05		OG0003359_codon_PichiaB_mafft.phy	13.0444	0.000304188	0.00178049
OG0004675	17.1503	3.45349e-05	0.000157354		OG0002586	19.8109	8.54929e-06	3.49878e-05		OG0000967	26.662	2.4234e-07	1.33864e-06		OG0000359	20.0936	7.37436e-06	4.34011e-05		OG0004379_codon_PichiaB_mafft.phy	13.0358	0.000305596	0.00178389
OG0001779	17.135	3.4814e-05	0.000158293		OG0001323	19.7926	8.63149e-06	3.52197e-05		OG0000968	6.02912	0.0140717	0.0208514		OG0001306	20.0904	7.38683e-06	4.34013e-05		OG0005261_codon_PichiaB_mafft.phy	13.0225	0.000307773	0.00179174
OG0003226	17.1263	3.49746e-05	0.000158774		OG0000768	19.7362	8.89021e-06	3.6183e-05		OG0000970	19.3745	1.07433e-05	3.8102e-05		OG0003582	20.0171	7.67533e-06	4.49788e-05		OG0000815_codon_PichiaB_mafft.phy	12.9778	0.00031521	0.00183009
OG0002135	17.1084	3.5305e-05	0.000159704		OG0002729	19.7293	8.92215e-06	3.62075e-05		OG0000973	17.3825	3.05627e-05	9.64556e-05		OG0001313	20.0118	7.69645e-06	4.49788e-05		OG0003094_codon_PichiaB_mafft.phy	12.9527	0.000319459	0.00184977
OG0002173	17.097	3.55177e-05	0.000160178		OG0001878	19.7179	8.97575e-06	3.63534e-05		OG0000975	19.4912	1.01063e-05	3.61917e-05		OG0000640	19.941	7.98702e-06	4.64232e-05		OG0001391_codon_PichiaB_mafft.phy	12.947	0.000320439	0.00185047
OG0003532	17.0912	3.56269e-05	0.0001602		OG0003109	19.6745	9.18173e-06	3.70636e-05		OG0000979	32.8961	9.72158e-09	7.85528e-08		OG0003773	19.9393	7.99384e-06	4.64232e-05		OG0003658_codon_PichiaB_mafft.phy	12.9349	0.000322507	0.00185743
OG0001953	17.0565	3.6284e-05	0.000162914		OG0002501	19.6103	9.49577e-06	3.82533e-05		OG0000980	17.218	3.33266e-05	0.000103818		OG0002217	19.9285	8.03931e-06	4.65725e-05		OG0001919_codon_PichiaB_mafft.phy	12.9049	0.000327724	0.00188245
OG0001690	17.012	3.71441e-05	0.000166062		OG0003056	19.5889	9.60276e-06	3.85532e-05		OG0000981	44.1092	3.10564e-11	4.12075e-10		OG0005551	19.9194	8.07761e-06	4.65725e-05		OG0005124_codon_PichiaB_mafft.phy	12.8912	0.000330128	0.00189121
OG0003712	17.0077	3.72289e-05	0.000166068		OG0002308	19.5701	9.69753e-06	3.88515e-05		OG0000983	64.3562	1.03842e-15	2.72432e-14		OG0003658	19.9182	8.08256e-06	4.65725e-05		OG0003773_codon_PichiaB_mafft.phy	12.8192	0.000343087	0.00196024
OG0002514	16.9957	3.74654e-05	0.000166964		OG0002418	19.5331	9.88695e-06	3.95077e-05		OG0000985	5.82519	0.0157983	0.0230611		OG0002960	19.8596	8.33411e-06	4.78175e-05		OG0001332_codon_PichiaB_mafft.phy	12.8103	0.00034471	0.0019643
OG0001184	16.9628	3.81204e-05	0.000169186		OG0001755	19.4724	1.02063e-05	4.06385e-05		OG0000986	28.0143	1.20421e-07	7.43152e-07		OG0002284	19.8578	8.34231e-06	4.78175e-05		OG0005120_codon_PichiaB_mafft.phy	12.7162	0.000362499	0.00206022
OG0002411	16.9607	3.81613e-05	0.000169186		OG0003584	19.4063	1.05658e-05	4.20105e-05		OG0000988	53.365	2.76991e-13	5.39558e-12		OG0002713	19.7938	8.62625e-06	4.935e-05		OG0001711_codon_PichiaB_mafft.phy	12.7091	0.000363875	0.0020626
OG0001826	16.945	3.84793e-05	0.000170067		OG0003252	19.3977	1.06135e-05	4.20105e-05		OG0000990	8.02268	0.00461951	0.00783906		OG0003812	19.7621	8.77056e-06	5.00189e-05		OG0000721_codon_PichiaB_mafft.phy	12.7029	0.000365082	0.00206401
OG0002910	16.8474	4.05095e-05	0.000178433		OG0002524	19.3666	1.07878e-05	4.26911e-05		OG0000991	4.75972	0.0291332	0.0397811		OG0005132	19.7541	8.80706e-06	5.01155e-05		OG0005116_codon_PichiaB_mafft.phy	12.6836	0.000368871	0.00207108
OG0002964	16.7781	4.20163e-05	0.000184559		OG0002419	19.3287	1.10037e-05	4.33681e-05		OG0000992	23.3956	1.31878e-06	6.1519e-06		OG0001643	19.747	8.83995e-06	5.01549e-05		OG0002326	12.6834	0.000368912	0.00207108
OG0004883	1.59223	4.26999e-05	0.000187146		OG0002686	19.2551	1.14363e-05	4.48281e-05		OG0000994	10.6479	0.00110195	0.00222439		OG0001566	19.7404	8.87064e-06	5.0194e-05		OG0002540	12.6819	0.000369217	0.00207108
OG0002540	16.7169	4.33923e-05	0.00018972		OG0002417	19.2213	1.16406e-05	4.53782e-05		OG0000996	91.9075	9.08234e-22	6.08627e-20		OG0002132	19.716	8.98464e-06	5.06845e-05		OG0002115	12.649	0.00037577	0.00210236
OG0004351	16.6663	4.45651e-05	0.000194461		OG0001807	19.2205	1.16458e-05	4.53782e-05		OG0000998	-0.329414	1	1		OG0002630	19.5473	9.81386e-06	5.52257e-05		OG0001244_codon_PichiaB_mafft.phy	12.642	0.000377177	0.00210476
OG0002158	16.6338	4.53348e-05	0.000197002		OG0002261	19.1866	1.1854e-05	4.63119e-05		OG0001002	22.3868	2.22904e-06	9.48166e-06		OG0001380	19.4557	1.02962e-05	5.78344e-05		OG0002233	12.6324	0.000379111	0.00211009
OG0001519	16.6098	4.59133e-05	0.000199097		OG0002370	19.1715	1.19484e-05	4.63119e-05		OG0001005	43.3189	4.65064e-11	6.05563e-10		OG0005246	19.3938	1.0635e-05	5.93655e-05		OG0005247_codon_PichiaB_mafft.phy	12.5991	0.000385926	0.00214249
OG0002423	16.5969	4.62264e-05	0.000199883		OG0002703	19.1317	1.22e-05	4.73573e-05		OG0001006	72.7779	1.45095e-17	4.93216e-16		OG0002053	19.375	1.07405e-05	5.97715e-05		OG0002509	12.5465	0.000396941	0.00219623
OG0002854	16.5782	4.66845e-05	0.000201528		OG0002582	19.1027	1.23868e-05	4.80103e-05		OG0001007	44.972	1.99873e-11	2.7131e-10		OG0001143	19.3697	1.07703e-05	6.01754e-05		OG0003255_codon_PichiaB_mafft.phy	12.5407	0.000398178	0.00219623
OG0002256	16.5594	4.71497e-05	0.000202735		OG0001211	19.0899	1.24701e-05	4.81505e-05		OG0001009	18.013	2.194e-05	7.1607e-05		OG0002247	19.2641	1.13829e-05	6.3356e-05		OG0001830_codon_PichiaB_mafft.phy	12.5384	0.000398665	0.00219623
OG0001802	16.5521	4.73304e-05	0.000202988		OG0002404	19.0845	1.25054e-05	4.81505e-05		OG0001011	25.3999	4.65949e-07	2.4082e-06		OG0002180	19.2323	1.15739e-05	6.43031e-05		OG0002626	12.5228	0.00040202	0.00220906
OG0001097	16.5479	4.74373e-05	0.000202988		OG0002215	18.9467	1.3442e-05	5.1486e-05		OG0001012	101.613	6.75175e-24	6.1533e-22		OG0003007	19.1369	1.21668e-05	6.7457e-05		OG0002473	12.4011	0.00042907	0.0023517
OG0003437	16.5393	4.76521e-05	0.000203754		OG0004351	18.9177	1.36478e-05	5.21218e-05		OG0001013	19.7493	8.82962e-06	3.23011e-05		OG0002009	19.1083	1.2351e-05	6.83888e-05		OG0000345_codon_PichiaB_mafft.phy	12.3869	0.000432356	0.00236369
OG0002353	16.4782	4.92123e-05	0.000209629		OG0002560	18.8793	1.39259e-05	5.31367e-05		OG0001017	17.5311	2.82645e-05	9.02038e-05		OG0003418	19.0426	1.27829e-05	7.04162e-05		OG0001159_codon_PichiaB_mafft.phy	12.3821	0.00043347	0.00236378
OG0002780	16.4513	4.99148e-05	0.000212075		OG0002683	18.868	1.40087e-05	5.32494e-05		OG0001018	18.8388	1.42241e-05	4.87377e-05		OG0001109	19.0245	1.2905e-05	7.07871e-05		OG0002528	12.3142	0.000449533	0.00244519
OG0001882	16.3992	5.13075e-05	0.000217476		OG0002217	18.8664	1.40203e-05	5.32494e-05		OG0001021	45.5795	1.46571e-11	2.06798e-10		OG0003737	19.0005	1.30682e-05	7.17035e-05		OG0000359_codon_PichiaB_mafft.phy	12.3044	0.000451894	0.00245184
OG0004674	16.3876	5.16228e-05	0.000218198		OG0003816	18.8533	1.41165e-05	5.3495e-05		OG0001025	17.4279	2.98418e-05	9.43253e-05		OG0002648	18.9329	1.35398e-05	7.37073e-05		OG0002045_codon_PichiaB_mafft.phy	12.2438	0.000466813	0.00252642
OG0002797	16.3693	5.2123e-05	0.00021976		OG0002588	18.8449	1.4179e-05	5.37393e-05		OG0001026	1.90514	0.167505	0.196269		OG0002379	18.8658	1.40245e-05	7.6055e-05		OG0001304_codon_PichiaB_mafft.phy	12.2362	0.000468712	0.00253034
OG0002235	16.3539	5.25493e-05	0.000220763		OG0003878	18.8274	1.43094e-05	5.39825e-05		OG0001027	39.5228	3.24249e-10	3.61959e-09		OG0002709	18.8638	1.40392e-05	7.6055e-05		OG0005127_codon_PichiaB_mafft.phy	12.2244	0.000471688	0.00253749
OG0003317	16.351	5.26283e-05	0.000220763		OG0003094	18.73	1.50596e-05	5.67189e-05		OG0001028	10.0444	0.0015281	0.00297079		OG0002706	18.8352	1.42516e-05	7.7491e-05		OG0002571	12.2216	0.000472392	0.00253749
OG0002637	16.3283	5.3264e-05	0.000223144		OG0002742	18.7274	1.508e-05	5.67189e-05		OG0001030	50.7017	1.07528e-12	1.908e-11		OG0002271	18.7815	1.46585e-05	7.94604e-05		OG0005220_codon_PichiaB_mafft.phy	12.2149	0.000474085	0.00254025
OG0001002	16.2981	5.41188e-05	0.000225931		OG0001670	18.6679	1.55581e-05	5.84516e-05		OG0001031	-0.286156	1	1		OG0002612	18.7588	1.48336e-05	7.98025e-05		OG0001721_codon_PichiaB_mafft.phy	12.1457	0.000492006	0.00262973
OG0004556	16.1916	5.72483e-05	0.000238286		OG0002533	18.6377	1.58067e-05	5.89086e-05		OG0001033	30.5579	3.24054e-08	2.29316e-07		OG0003912	18.7294	1.50644e-05	8.12186e-05		OG0001566_codon_PichiaB_mafft.phy	12.1015	0.000503822	0.00268619
OG0003516	16.1743	5.77722e-05	0.000240191		OG0002809	18.6332	1.58438e-05	5.89086e-05		OG0001037	14.3437	0.000152292	0.00039485		OG0002274	18.6991	1.53052e-05	8.20911e-05		OG0003360_codon_PichiaB_mafft.phy	12.0969	0.000505064	0.00268619
OG0001153	16.1633	5.81078e-05	0.000240843		OG0002136	18.5378	1.66569e-05	6.19582e-05		OG0001041	27.4036	1.65127e-07	9.79258e-07		OG0003782	18.6714	1.55294e-05	8.29594e-05		OG0001574_codon_PichiaB_mafft.phy	12.0633	0.000514239	0.00272825
OG0003409	16.1225	5.93757e-05	0.000244651		OG0001425	18.5323	1.67049e-05	6.19582e-05		OG0001043	30.0265	4.26177e-08	2.94198e-07		OG0002493	18.5818	1.62765e-05	8.70268e-05		OG0005146_codon_PichiaB_mafft.phy	12.0406	0.000520532	0.00275485
OG0002492	16.1213	5.94122e-05	0.000244651		OG0003821	18.4897	1.70821e-05	6.32868e-05		OG0001044	8.88163	0.00288055	0.00519516		OG0003000	18.571	1.63692e-05	8.71325e-05		OG0000948_codon_PichiaB_mafft.phy	11.9946	0.000533552	0.00281684
OG0003273	16.1184	5.95024e-05	0.000244651		OG0003070	18.475	1.72152e-05	6.35012e-05		OG0001047	7.26822	0.00701852	0.0112722		OG0005366	18.5704	1.6374e-05	8.71325e-05		OG0001123_codon_PichiaB_mafft.phy	11.923	0.00055444	0.00291863
OG0002633	16.1163	5.95698e-05	0.000244651		OG0002646	18.4363	1.75681e-05	6.48195e-05		OG0001048	42.5376	6.93377e-11	8.63031e-10		OG0003693	18.5118	1.6886e-05	8.957e-05		OG0000960_codon_PichiaB_mafft.phy	11.9193	0.000555542	0.00291863
OG0002037	16.084	6.05927e-05	0.00024815		OG0002726	18.4261	1.76621e-05	6.50292e-05		OG0001050	38.9143	4.42821e-10	4.90096e-09		OG0005127	18.4444	1.74935e-05	9.25243e-05		OG0001441_codon_PichiaB_mafft.phy	11.8912	0.000563997	0.00295584
OG0002700	15.9989	6.33777e-05	0.000258548		OG0003335	18.4054	1.78553e-05	6.56044e-05		OG0001051	57.378	3.59599e-14	7.74e-13		OG0000767	18.433	1.75987e-05	9.28272e-05		OG0003707_codon_PichiaB_mafft.phy	11.861	0.000573228	0.00299693
OG0001178	15.9922	6.36025e-05	0.000258548		OG0000850	18.3828	1.80682e-05	6.61768e-05		OG0001052	0.382498	0.536269	0.578673		OG0002156	18.4188	1.77303e-05	9.31286e-05		OG0001334_codon_PichiaB_mafft.phy	11.7956	0.000593699	0.00309643
OG0003176	15.9916	6.36253e-05	0.000258548		OG0002551	18.3123	1.87491e-05	6.82053e-05		OG0001053	11.9272	0.000553194	0.00120644		OG0002743	18.3692	1.81973e-05	9.5528e-05		OG0001975_codon_PichiaB_mafft.phy	11.7681	0.000602546	0.00313499
OG0002455	15.9866	6.37923e-05	0.000258736		OG0002440	18.242	1.94537e-05	7.09518e-05		OG0001054	26.1995	3.07907e-07	1.6555e-06		OG0002542	18.3509	1.83736e-05	9.61135e-05		OG0003007_codon_PichiaB_mafft.phy	11.7507	0.000608188	0.00315155
OG0002332	15.9784	6.40705e-05	0.000259328		OG0001892	18.2298	1.95795e-05	7.11442e-05		OG0001057	16.4815	4.91264e-05	0.000144947		OG0005247	18.3464	1.8417e-05	9.61135e-05		OG0000698_codon_PichiaB_mafft.phy	11.7493	0.000608656	0.00315155
OG0002228	15.8985	6.68313e-05	0.000269603		OG0003933	18.2089	1.97948e-05	7.16978e-05		OG0001059	10.0209	0.00154774	0.00299941		OG0005264	18.3429	1.84509e-05	9.64041e-05		OG0003925_codon_PichiaB_mafft.phy	11.742	0.000611055	0.00315638
OG0001192	15.8913	6.70865e-05	0.000270166		OG0002168	18.1818	2.00787e-05	7.261e-05		OG0001060	8.31142	0.00393966	0.00685381		OG0005139	18.3074	1.8798e-05	9.7733e-05		OG0001353_codon_PichiaB_mafft.phy	11.708	0.000622304	0.0032068
OG0002356	15.8677	6.79272e-05	0.000271194		OG0004709	18.1509	2.0407e-05	7.35179e-05		OG0001061	7.01856	0.0080669	0.0127404		OG0002397	18.2812	1.90576e-05	9.90556e-05		OG0002631	11.6709	0.000634848	0.00326363
OG0004201	15.8654	6.80095e-05	0.000271194		OG0002803	18.1071	2.0882e-05	7.51405e-05		OG0001063	1.89849	0.168248	0.197039		OG0001996	18.2425	1.94486e-05	0.000100372		OG0001663_codon_PichiaB_mafft.phy	11.644	0.000644113	0.00330008
OG0001351	15.8653	6.80147e-05	0.000271194		OG0002966	18.0965	2.09986e-05	7.53207e-05		OG0001065	9.77334	0.00177061	0.00338524		OG0002838	18.223	1.96496e-05	0.000101166		OG0002880_codon_PichiaB_mafft.phy	11.6414	0.000645001	0.00330008
OG0000943	15.8647	6.8037e-05	0.000271194		OG0001249	17.9887	2.22218e-05	7.9436e-05		OG0001067	69.8866	6.28147e-17	1.96056e-15		OG0001757	18.1972	1.99169e-05	0.000102229		OG0001024_codon_PichiaB_mafft.phy	11.6228	0.000651485	0.00332104
OG0002284	15.8477	6.86509e-05	0.000273338		OG0003654	17.9042	2.32302e-05	8.2818e-05		OG0001069	22.6733	1.92014e-06	8.41477e-06		OG0002275	18.1947	1.99437e-05	0.000102229		OG0001643_codon_PichiaB_mafft.phy	11.6208	0.000652181	0.00332104
OG0002331	15.7973	7.05034e-05	0.000279838		OG0002658	17.891	2.33921e-05	8.31388e-05		OG0001072	4.75998	0.0291289	0.0397811		OG0002148	18.1872	2.0022e-05	0.0001025		OG0001874_codon_PichiaB_mafft.phy	11.6163	0.000653749	0.00332117
OG0001294	15.7828	7.1047e-05	0.00028116		OG0001779	17.8909	2.33934e-05	8.31388e-05		OG0001074	0.792122	0.373459	0.410967		OG0003709	18.1758	2.01427e-05	0.00010277		OG0005342_codon_PichiaB_mafft.phy	11.6062	0.000657326	0.00332529
OG0003285	15.7403	7.26579e-05	0.000287216		OG0000807	17.8449	2.39656e-05	8.50704e-05		OG0001077	28.1727	1.10956e-07	6.98809e-07		OG0001345	18.1379	2.05468e-05	0.000104569		OG0002038_codon_PichiaB_mafft.phy	11.6053	0.000657648	0.00332529
OG0002327	15.718	7.35231e-05	0.000289697		OG0004348	17.8302	2.41518e-05	8.55785e-05		OG0001079	6.54728	0.0105045	0.0161428		OG0001507	18.1339	2.05904e-05	0.000104833		OG0002327	11.5977	0.000660334	0.00333082
OG0002613	15.6732	7.52834e-05	0.000296098		OG0002999	17.6219	2.69471e-05	9.49042e-05		OG0001081	14.8275	0.000117806	0.000316231		OG0001992	18.1056	2.08991e-05	0.000105864		OG0001083_codon_PichiaB_mafft.phy	11.5935	0.000661835	0.00333082
OG0003617	15.6118	7.77664e-05	0.000305215		OG0002287	17.6104	2.71106e-05	9.52947e-05		OG0001083	7.58997	0.00586939	0.00965104		OG0002189	18.1024	2.09342e-05	0.000105864		OG0003784_codon_PichiaB_mafft.phy	11.5622	0.000673077	0.00337951
OG0002585	15.4964	8.26641e-05	0.000323684		OG0000920	17.603	2.72165e-05	9.52947e-05		OG0001084	3.9124	0.0479312	0.0624916		OG0003816	18.0951	2.10136e-05	0.000106123		OG0001500_codon_PichiaB_mafft.phy	11.5448	0.000679378	0.00340321
OG0002407	15.4892	8.29788e-05	0.000324104		OG0003125	17.6025	2.72235e-05	9.52947e-05		OG0001085	12.4165	0.000425555	0.00095645		OG0003791	18.0853	2.11229e-05	0.000106381		OG0000799_codon_PichiaB_mafft.phy	11.5063	0.000693591	0.00346635
OG0002736	15.4719	8.37427e-05	0.000326081		OG0002892	17.5995	2.72655e-05	9.54236e-05		OG0001086	46.7402	8.10508e-12	1.19243e-10		OG0002611	18.0767	2.12177e-05	0.000106638		OG0001690_codon_PichiaB_mafft.phy	11.4724	0.000706374	0.00351926
OG0004459	15.4359	8.53492e-05	0.000331547		OG0002233	17.4911	2.88651e-05	0.000100783		OG0001087	-9.14792	1	1		OG0001751	18.0674	2.13217e-05	0.000106894		OG0001775_codon_PichiaB_mafft.phy	11.4696	0.000707446	0.00351926
OG0003240	15.4138	8.6355e-05	0.000334666		OG0003229	17.4577	2.93775e-05	0.00010229		OG0001089	27.4469	1.61469e-07	9.58013e-07		OG0005057	18.0416	2.16127e-05	0.000108149		OG0001965_codon_PichiaB_mafft.phy	11.4638	0.000709643	0.00352205
OG0001871	15.4114	8.64641e-05	0.000334666		OG0001820	17.4344	2.97397e-05	0.000103097		OG0001090	69.5065	7.61641e-17	2.34675e-15		OG0003758	18.0375	2.166e-05	0.0001084		OG0005139_codon_PichiaB_mafft.phy	11.4439	0.000717285	0.0035518
OG0003094	15.3716	8.8306e-05	0.000340846		OG0002400	17.3712	3.07454e-05	0.000106323		OG0001093	8.74405	0.00310614	0.00556481		OG0004986	18.0215	2.1842e-05	0.00010865		OG0001285_codon_PichiaB_mafft.phy	11.3996	0.00073461	0.00362924
OG0002948	15.3416	8.97189e-05	0.000345458		OG0002282	17.3635	3.08696e-05	0.000106771		OG0001095	38.0223	6.9941e-10	7.07902e-09		OG0000978	18.0045	2.20388e-05	0.000109396		OG0000837_codon_PichiaB_mafft.phy	11.3487	0.000755027	0.00372157
OG0002176	15.3215	9.06778e-05	0.000348512		OG0002827	17.343	3.12044e-05	0.000107562		OG0001096	52.9457	3.42893e-13	6.46031e-12		OG0002440	17.9966	2.21296e-05	0.000109642		OG0002107	11.3364	0.000760027	0.00373767
OG0002465	15.3108	9.11941e-05	0.000349223		OG0002717	17.3139	3.16853e-05	0.000109036		OG0001098	110.889	6.25885e-26	6.79359e-24		OG0003471	17.9548	2.26209e-05	0.000111867		OG0001252_codon_PichiaB_mafft.phy	11.2767	0.000784854	0.00385097
OG0002697	15.3081	9.13258e-05	0.000349223		OG0001764	17.2926	3.20426e-05	0.000109818		OG0001099	38.0529	6.88519e-10	7.04139e-09		OG0000731	17.9484	2.26975e-05	0.000112107		OG0002340	11.2591	0.000792319	0.00387876
OG0000491	15.2537	9.3992e-05	0.000358735		OG0004726	17.2653	3.25067e-05	0.000111281		OG0001102	7.64784	0.00568403	0.00940052		OG0001256	17.9254	2.2973e-05	0.000113331		OG0003825_codon_PichiaB_mafft.phy	11.2414	0.00079991	0.00390704
OG0003264	15.2465	9.43527e-05	0.000359446		OG0002914	17.2263	3.31813e-05	0.000113421		OG0001103	3.44682	0.0633737	0.0806864		OG0002421	17.893	2.33683e-05	0.000115041		OG0003830_codon_PichiaB_mafft.phy	11.1948	0.000820252	0.00399734
OG0002449	15.2312	9.51168e-05	0.000361294		OG0003009	17.1776	3.40419e-05	0.000115892		OG0001106	23.1735	1.48025e-06	6.75936e-06		OG0002267	17.8428	2.3993e-05	0.000117725		OG0001134_codon_PichiaB_mafft.phy	11.1796	0.000827001	0.00401787
OG0002803	15.2089	9.62462e-05	0.00036465		OG0003046	17.1712	3.41568e-05	0.000116311		OG0001107	76.8054	1.88666e-18	7.4264e-17		OG0002202	17.7852	2.47297e-05	0.000120885		OG0003844_codon_PichiaB_mafft.phy	11.177	0.000828197	0.00401787
OG0003083	15.1306	0.000100323	0.000378917		OG0004161	17.132	3.48703e-05	0.000118425		OG0001108	2.44828	0.117654	0.142321		OG0003236	17.7763	2.48464e-05	0.000121102		OG0002246	11.162	0.0008349	0.00404129
OG0002320	15.1289	0.000100414	0.000378917		OG0001156	17.0877	3.56922e-05	0.000120597		OG0001110	25.8446	3.70035e-07	1.97016e-06		OG0001781	17.7393	2.53339e-05	0.000123267		OG0003795_codon_PichiaB_mafft.phy	11.1187	0.000854619	0.00412714
OG0004557	15.0685	0.000103677	0.000390354		OG0002146	17.0855	3.57339e-05	0.000120597		OG0001111	52.9577	3.40814e-13	6.46031e-12		OG0000904	17.6244	2.69107e-05	0.000130769		OG0005351_codon_PichiaB_mafft.phy	11.1147	0.000856467	0.00412714
OG0004342	15.0105	0.000106915	0.000401647		OG0002637	17.0561	3.62925e-05	0.00012235		OG0001115	12.3086	0.000450872	0.00100653		OG0003286	17.3806	3.05934e-05	0.000148424		OG0005137_codon_PichiaB_mafft.phy	11.0596	0.000882274	0.004242
OG0001809	14.9916	0.000107993	0.000404793		OG0002350	17.0527	3.6357e-05	0.000122414		OG0001116	19.6032	9.53071e-06	3.43653e-05		OG0005501	17.3767	3.06561e-05	0.000148577		OG0005218_codon_PichiaB_mafft.phy	11.0254	0.000898707	0.00431139
OG0004642	14.9587	0.000109889	0.000410985		OG0001888	17.0112	3.71602e-05	0.000124827		OG0001117	0.119556	0.729517	0.77509		OG0002916	17.3596	3.09336e-05	0.000149213		OG0003527_codon_PichiaB_mafft.phy	11.013	0.000904729	0.004322
OG0003784	14.8732	0.000114983	0.000429083		OG0002575	17.0006	3.73674e-05	0.00012522		OG0001118	8.29638	0.00397242	0.00690026		OG0002951	17.3334	3.13633e-05	0.000151291		OG0002031_codon_PichiaB_mafft.phy	11.0088	0.000906787	0.004322
OG0001893	14.8394	0.000117065	0.000435886		OG0001948	16.9899	3.75783e-05	0.000125611		OG0001119	16.8058	4.14056e-05	0.000125633		OG0002883	17.2257	3.31918e-05	0.00015961		OG0002733	11.0059	0.000908246	0.004322
OG0004733	14.7983	0.000119643	0.000444501		OG0003298	16.9609	3.81574e-05	0.000127333		OG0001120	13.7657	0.000207079	0.000515211		OG0002369	17.2102	3.34639e-05	0.000160696		OG0002784	11.0044	0.000908944	0.004322
OG0003348	14.7795	0.000120842	0.000447967		OG0003418	16.9552	3.82726e-05	0.000127385		OG0001121	5.74959	0.0164925	0.0239251		OG0003429	17.1525	3.44957e-05	0.000165129		OG0005176_codon_PichiaB_mafft.phy	10.9787	0.000921626	0.00437265
OG0000977	14.7567	0.000122313	0.000452424		OG0002988	16.9361	3.866e-05	0.000128433		OG0001122	17.436	2.97142e-05	9.41395e-05		OG0002017	17.1359	3.4798e-05	0.000166199		OG0003772_codon_PichiaB_mafft.phy	10.9683	0.000926825	0.00438765
OG0003341	14.7373	0.000123576	0.000456093		OG0002915	16.858	4.02823e-05	0.000133158		OG0001123	37.0635	1.14346e-09	1.10556e-08		OG0002686	17.1248	3.50019e-05	0.000166422		OG0002076_codon_PichiaB_mafft.phy	10.9406	0.000940817	0.00444412
OG0001344	14.7318	0.000123937	0.000456424		OG0002196	16.8564	4.0317e-05	0.000133158		OG0001124	28.0278	1.19588e-07	7.43152e-07		OG0004027	17.1239	3.50184e-05	0.000166422		OG0001785_codon_PichiaB_mafft.phy	10.9206	0.000951024	0.00447348
OG0002290	14.7032	0.000125836	0.000462406		OG0003431	16.8309	4.08619e-05	0.000134845		OG0001125	12.9686	0.000316766	0.000742705		OG0002394	17.1092	3.52909e-05	0.000167482		OG0001237_codon_PichiaB_mafft.phy	10.9203	0.000951186	0.00447348
OG0001571	14.692	0.000126582	0.000463495		OG0000965	16.8259	4.09703e-05	0.00013488		OG0001126	5.47389	0.0193026	0.0275113		OG0002786	17.0779	3.58773e-05	0.000169958		OG0001164_codon_PichiaB_mafft.phy	10.9028	0.000960204	0.00450606
OG0002537	14.6905	0.000126683	0.000463495		OG0001708	16.8145	4.12169e-05	0.000135243		OG0001128	9.76004	0.00178346	0.00340697		OG0002445	17.0064	3.72539e-05	0.000176202		OG0005240_codon_PichiaB_mafft.phy	10.8787	0.000972756	0.00455504
OG0002726	14.623	0.000131302	0.000479352		OG0001667	16.7725	4.21393e-05	0.000137898		OG0001129	80.0019	3.7405e-19	1.8135e-17		OG0005168	17.0004	3.73723e-05	0.000176291		OG0001949_codon_PichiaB_mafft.phy	10.8697	0.000977507	0.00456735
OG0004576	14.5753	0.000134666	0.000490569		OG0002154	16.7135	4.34696e-05	0.000141868		OG0001130	0.666802	0.414169	0.452488		OG0003094	16.9725	3.79243e-05	0.000178261		OG0001921_codon_PichiaB_mafft.phy	10.8623	0.000981409	0.00457566
OG0001524	14.5393	0.000137264	0.000498953		OG0002153	16.7118	4.35095e-05	0.000141868		OG0001131	-0.136486	1	1		OG0002547	16.9195	3.89993e-05	0.000183039		OG0003700_codon_PichiaB_mafft.phy	10.8158	0.00100637	0.00468188
OG0003477	14.5302	0.000137933	0.000499558		OG0002406	16.6806	4.42315e-05	0.000143841		OG0001133	2.23344	0.135053	0.160891		OG0002548	16.9162	3.90664e-05	0.000183113		OG0001263_codon_PichiaB_mafft.phy	10.8059	0.00101179	0.00469552
OG0002491	14.5289	0.000138024	0.000499558		OG0003026	16.6503	4.49431e-05	0.000145804		OG0001135	9.81643	0.0017296	0.00331519		OG0001889	16.8931	3.95457e-05	0.000184588		OG0002588	10.7989	0.00101563	0.00469552
OG0002352	14.5049	0.000139794	0.000504878		OG0004632	16.6408	4.5169e-05	0.000146464		OG0001136	5.65314	0.0174241	0.0251611		OG0000614	16.8708	4.0012e-05	0.000186524		OG0003538_codon_PichiaB_mafft.phy	10.7985	0.00101584	0.00469552
OG0002692	14.438	0.000144852	0.000522026		OG0001682	16.4697	4.94347e-05	0.00015973		OG0001140	1.96722	0.160743	0.189516		OG0002149	16.8131	4.12466e-05	0.000191708		OG0001773_codon_PichiaB_mafft.phy	10.7859	0.00102273	0.00471728
OG0003191	14.4039	0.000147499	0.000529865		OG0003011	16.4403	5.02072e-05	0.00016197		OG0001141	17.7814	2.4779e-05	8.00555e-05		OG0001570	16.722	4.32761e-05	0.000201049		OG0002021_codon_PichiaB_mafft.phy	10.7819	0.00102499	0.00471758
OG0003252	14.4018	0.000147657	0.000529865		OG0002027	16.4204	5.07359e-05	0.000163235		OG0001142	11.9238	0.000554219	0.00120752		OG0001594	16.6247	4.55549e-05	0.000211277		OG0001696_codon_PichiaB_mafft.phy	10.7622	0.00103595	0.00475785
OG0003366	14.3868	0.000148838	0.000531842		OG0004148	16.3815	5.17892e-05	0.000166421		OG0001145	3.73997	0.0531255	0.0687524		OG0000958	16.5818	4.65962e-05	0.000215451		OG0001684_codon_PichiaB_mafft.phy	10.7333	0.00105227	0.00482255
OG0004152	14.385	0.000148981	0.000531842		OG0004178	16.3519	5.26029e-05	0.000168633		OG0001148	5.65495	0.0174062	0.0251546		OG0001935	16.5565	4.72213e-05	0.000217761		OG0002933_codon_PichiaB_mafft.phy	10.7195	0.0010601	0.0048481
OG0001274	14.3826	0.000149176	0.000531842		OG0002589	16.3389	5.29646e-05	0.000169555		OG0001149	10.2089	0.00139761	0.00274111		OG0003216	16.5104	4.83852e-05	0.000222825		OG0002846_codon_PichiaB_mafft.phy	10.7019	0.00107026	0.00488419
OG0002157	14.3788	0.000149472	0.000531842		OG0004660	16.3259	5.33293e-05	0.000170154		OG0001152	3.47127	0.0624435	0.0796033		OG0003747	16.4717	4.93825e-05	0.000226948		OG0001380_codon_PichiaB_mafft.phy	10.6935	0.00107513	0.00489606
OG0001430	14.2953	0.000156255	0.000554804		OG0003123	16.2998	5.40701e-05	0.000172344		OG0001157	10.765	0.00103439	0.00210106		OG0001813	16.4143	5.08989e-05	0.000233345		OG0002613	10.6641	0.00109238	0.00496409
OG0001895	14.283	0.000157278	0.000556681		OG0003820	16.2856	5.44769e-05	0.000173253		OG0001158	18.9387	1.34984e-05	4.67576e-05		OG0003634	16.3902	5.155e-05	0.000236056		OG0002947_codon_PichiaB_mafft.phy	10.6547	0.00109792	0.00497876
OG0004726	14.281	0.000157445	0.000556681		OG0002888	16.2285	5.61444e-05	0.000177964		OG0001159	19.657	9.26656e-06	3.36234e-05		OG0003549	16.3469	5.27421e-05	0.000240582		OG0001455_codon_PichiaB_mafft.phy	10.6051	0.00112775	0.00510332
OG0003710	14.2592	0.000159283	0.000561507		OG0002465	16.2225	5.63226e-05	0.000178224		OG0001160	3.02228	0.0821277	0.102597		OG0002031	16.2889	5.43826e-05	0.000247822		OG0002397	10.5682	0.00115047	0.00519523
OG0002419	14.256	0.000159554	0.000561507		OG0003251	16.2111	5.66617e-05	0.000179115		OG0001161	13.3748	0.000255024	0.000615026		OG0005404	16.2285	5.61437e-05	0.000255032		OG0005260_codon_PichiaB_mafft.phy	10.5604	0.00115539	0.00520651
OG0004711	14.2529	0.000159811	0.000561507		OG0002983	16.1292	5.91652e-05	0.000186622		OG0001162	26.9482	2.0898e-07	1.19349e-06		OG0000976	16.2028	5.69099e-05	0.000258129		OG0002278	10.4957	0.00119655	0.00538075
OG0002169	14.2292	0.000161836	0.000567437		OG0001690	16.0628	6.12776e-05	0.000192439		OG0001163	10.1005	0.00148227	0.00288972		OG0005190	16.1758	5.77278e-05	0.000261213		OG0002274	10.4671	0.00121521	0.00545326
OG0002619	14.207	0.00016376	0.00057299		OG0004008	16.0621	6.12993e-05	0.000192439		OG0001165	50.317	1.30811e-12	2.19521e-11		OG0002464	16.1633	5.81105e-05	0.000262477		OG0002147	10.4492	0.00122705	0.00549494
OG0002153	14.1572	0.000168156	0.000587151		OG0002237	16.0527	6.16051e-05	0.000192892		OG0001166	5.56812	0.0182904	0.0262823		OG0005121	16.1182	5.95079e-05	0.000268244		OG0002472	10.4319	0.00123855	0.00552352
OG0002617	14.1363	0.000170033	0.000592475		OG0002587	16.0502	6.16842e-05	0.000192892		OG0001169	8.74959	0.00309671	0.00555264		OG0002733	16.1087	5.98083e-05	0.000268377		OG0001155_codon_PichiaB_mafft.phy	10.4319	0.00123856	0.00552352
OG0001726	14.1302	0.000170583	0.000592933		OG0002628	16.0386	6.20658e-05	0.000193742		OG0001170	6.69887	0.00964739	0.0149162		OG0001951	16.1071	5.98598e-05	0.000268377		OG0002175_codon_PichiaB_mafft.phy	10.4151	0.00124991	0.0055626
OG0002098	14.127	0.000170869	0.000592933		OG0003120	16.0291	6.23779e-05	0.000194276		OG0001172	8.45028	0.00364987	0.00640398		OG0005214	16.1067	5.98707e-05	0.000268377		OG0001276_codon_PichiaB_mafft.phy	10.4073	0.00125515	0.00557443
OG0002765	14.1124	0.000172201	0.000596326		OG0002356	16.0027	6.32533e-05	0.000196673		OG0001175	76.2375	2.51524e-18	9.41489e-17		OG0001265	16.0956	6.02234e-05	0.000269059		OG0002268	10.3848	0.0012706	0.005622
OG0002000	14.0782	0.000175361	0.000604238		OG0002104	15.9671	6.4453e-05	0.00019999		OG0001176	21.8683	2.92021e-06	1.21658e-05		OG0001178	16.0936	6.02878e-05	0.000269059		OG0003140_codon_PichiaB_mafft.phy	10.3841	0.00127108	0.005622
OG0001905	14.0764	0.000175532	0.000604238		OG0004719	15.8863	6.72628e-05	0.000208244		OG0001177	25.7427	3.9009e-07	2.05268e-06		OG0000380	16.082	6.06578e-05	0.000270289		OG0002709_codon_PichiaB_mafft.phy	10.3512	0.00129388	0.00571111
OG0004719	14.0761	0.000175563	0.000604238		OG0002599	15.8423	6.88453e-05	0.00021245		OG0001181	12.9056	0.0003276	0.000762615		OG0000689	16.0585	6.1415e-05	0.000272847		OG0002256	10.3426	0.00129995	0.00572618
OG0002683	14.038	0.00017915	0.000615325		OG0002998	15.7879	7.08542e-05	0.000218488		OG0001182	27.7976	1.34691e-07	8.22634e-07		OG0005157	16.0343	6.22051e-05	0.000275838		OG0002056_codon_PichiaB_mafft.phy	10.3328	0.0013069	0.00574503
OG0001941	14.0201	0.000180865	0.000619457		OG0002743	15.7607	7.18815e-05	0.000220669		OG0001183	0.880428	0.348084	0.385277		OG0002341	16.0222	6.26051e-05	0.000276925		OG0003913_codon_PichiaB_mafft.phy	10.3186	0.00131694	0.00577739
OG0002956	14.0169	0.000181172	0.000619457		OG0000665	15.7602	7.19008e-05	0.000220669		OG0001184	9.44981	0.00211171	0.00397405		OG0002183	16.019	6.27112e-05	0.000276925		OG0003821_codon_PichiaB_mafft.phy	10.3096	0.00132342	0.00579401
OG0002575	14.014	0.000181457	0.000619457		OG0001747	15.7325	7.29609e-05	0.000223138		OG0001186	19.9437	7.97578e-06	2.95714e-05		OG0005152	15.9863	6.38042e-05	0.000281212		OG0000650_codon_PichiaB_mafft.phy	10.2988	0.0013312	0.00581623
OG0002026	14.0063	0.000182199	0.000620731		OG0002689	15.7314	7.30037e-05	0.000223138		OG0001187	2.37488	0.123301	0.148208		OG0001107	15.969	6.43877e-05	0.000283282		OG0001651_codon_PichiaB_mafft.phy	10.2113	0.00139582	0.00608624
OG0002144	13.9764	0.00018512	0.000629408		OG0000837	15.7232	7.3321e-05	0.000223602		OG0001188	23.261	1.4144e-06	6.47861e-06		OG0003087	15.9418	6.53207e-05	0.000286521		OG0001320_codon_PichiaB_mafft.phy	10.1955	0.00140784	0.00612624
OG0000920	13.9628	0.000186461	0.000632689		OG0004306	15.7176	7.35364e-05	0.00022376		OG0001189	10.7781	0.0010271	0.00209183		OG0001572	15.9397	6.53943e-05	0.000286521		OG0002884_codon_PichiaB_mafft.phy	10.1905	0.00141166	0.00613046
OG0003172	13.9399	0.000188747	0.000639157		OG0002219	15.6976	7.43196e-05	0.000225287		OG0001190	0.352756	0.552557	0.595403		OG0000618	15.9061	6.6564e-05	0.000291191		OG0001266_codon_PichiaB_mafft.phy	10.1476	0.00144489	0.00626215
OG0001735	13.9353	0.00018921	0.000639439		OG0003612	15.6968	7.4348e-05	0.000225287		OG0001191	16.2769	5.47264e-05	0.000160233		OG0001471	15.7853	7.09509e-05	0.000309805		OG0000778_codon_PichiaB_mafft.phy	10.1361	0.00145397	0.00628885
OG0002881	13.9264	0.000190111	0.000641196		OG0003490	15.6888	7.46636e-05	0.000225896		OG0001193	24.9826	5.78488e-07	2.94689e-06		OG0002268	15.7772	7.12557e-05	0.000310491		OG0005125_codon_PichiaB_mafft.phy	10.111	0.00147386	0.00636213
OG0003798	13.9131	0.000191461	0.000644458		OG0000614	15.6864	7.47595e-05	0.000225896		OG0001195	1.89138	0.169046	0.197872		OG0003727	15.7605	7.18887e-05	0.000312477		OG0001491_codon_PichiaB_mafft.phy	10.0945	0.00148713	0.00640655
OG0003938	13.8443	0.000198599	0.00066715		OG0002284	15.6641	7.56448e-05	0.000227856		OG0001199	10.8058	0.00101185	0.00206446		OG0002179	15.6975	7.4322e-05	0.000322263		OG0005322_codon_PichiaB_mafft.phy	10.0883	0.0014921	0.00641515
OG0004617	13.8388	0.000199183	0.000667779		OG0004687	15.6517	7.6145e-05	0.000228906		OG0001201	11.3567	0.000751778	0.00157763		OG0001645	15.6465	7.63551e-05	0.000330712		OG0002445	10.0713	0.00150598	0.0064619
OG0002242	13.8311	0.000200003	0.000669195		OG0004159	15.5617	7.98546e-05	0.000239859		OG0001203	3.66522	0.0555594	0.0716176		OG0001439	15.5743	7.93269e-05	0.000342582		OG0002990_codon_PichiaB_mafft.phy	10.0518	0.00152198	0.00651758
OG0003825	13.8246	0.000200688	0.000670155		OG0004132	15.5467	8.04925e-05	0.000241181		OG0001205	0.207644	0.64862	0.693668		OG0002399	15.5565	8.00741e-05	0.000345352		OG0001092_codon_PichiaB_mafft.phy	10.0207	0.00154792	0.00661551
OG0002663	13.798	0.00020355	0.000678366		OG0002935	15.5257	8.13899e-05	0.000243394		OG0001206	3.74596	0.0529354	0.0685843		OG0002383	15.535	8.09902e-05	0.000348541		OG0002264	9.98615	0.00157722	0.0067274
OG0002357	13.7885	0.000204589	0.000680481		OG0002770	15.504	8.23297e-05	0.000245599		OG0001207	8.68325	0.00321148	0.00572241		OG0001790	15.5117	8.19971e-05	0.000352146		OG0003096_codon_PichiaB_mafft.phy	9.97152	0.0015898	0.0067585
OG0003612	13.7802	0.000205495	0.000682146		OG0002257	15.4661	8.39974e-05	0.000250178		OG0001208	3.68043	0.0550546	0.0710071		OG0005140	15.4748	8.36137e-05	0.000358309		OG0001738_codon_PichiaB_mafft.phy	9.96702	0.00159369	0.0067585
OG0002921	13.7711	0.000206492	0.000684106		OG0002268	15.3922	8.73474e-05	0.000259494		OG0001209	150.996	1.04994e-34	2.65883e-32		OG0002690	15.4654	8.40287e-05	0.000359315		OG0002109	9.96675	0.00159393	0.0067585
OG0001405	13.7602	0.000207693	0.000686733		OG0000413	15.3864	8.7618e-05	0.000259874		OG0001212	19.3541	1.08584e-05	3.85731e-05		OG0001253	15.4407	8.51332e-05	0.000363305		OG0001557_codon_PichiaB_mafft.phy	9.91357	0.00164065	0.00694293
OG0003455	13.6997	0.000214483	0.000707794		OG0004716	15.3213	9.06876e-05	0.000268543		OG0001214	18.1389	2.05358e-05	6.77094e-05		OG0004053	15.4342	8.5428e-05	0.000363584		OG0005187_codon_PichiaB_mafft.phy	9.88169	0.00166932	0.00705042
OG0003782	13.6711	0.000217785	0.000717284		OG0002611	15.2702	9.31731e-05	0.000274867		OG0001215	9.99649	0.00156839	0.00303426		OG0001662	15.4319	8.55322e-05	0.000363584		OG0001772_codon_PichiaB_mafft.phy	9.84564	0.00170235	0.00717502
OG0001540	13.6581	0.000219296	0.00072085		OG0003181	15.2691	9.32306e-05	0.000274867		OG0001216	14.0804	0.000175162	0.000445529		OG0001043	15.352	8.92247e-05	0.000378577		OG0003211_codon_PichiaB_mafft.phy	9.84225	0.00170548	0.00717502
OG0000428	13.6456	0.000220755	0.000724231		OG0002504	15.2326	9.50459e-05	0.00027963		OG0001217	8.81009	0.00299569	0.00537996		OG0002537	15.3405	8.97721e-05	0.000380381		OG0002913_codon_PichiaB_mafft.phy	9.83471	0.00171249	0.00717868
OG0003432	13.6397	0.000221454	0.000725111		OG0003627	15.2046	9.64661e-05	0.000283492		OG0001218	12.789	0.000348658	0.000805057		OG0004288	15.3279	9.03738e-05	0.000382177		OG0001832_codon_PichiaB_mafft.phy	9.83415	0.00171302	0.00717868
OG0002723	13.5918	0.00022718	0.000741414		OG0002152	15.1403	9.98072e-05	0.000292537		OG0001219	1.57407	0.209618	0.240664		OG0002030	15.2955	9.19355e-05	0.000387764		OG0001167_codon_PichiaB_mafft.phy	9.83011	0.00171678	0.00718049
OG0002413	13.5907	0.000227314	0.000741414		OG0003264	15.1342	0.000100131	0.000292537		OG0001220	2.82495	0.0928099	0.114953		OG0005335	15.2909	9.21572e-05	0.000388276		OG0000703_codon_PichiaB_mafft.phy	9.82285	0.00172357	0.00719491
OG0002642	13.5735	0.000229407	0.000746394		OG0002734	15.1337	0.00010016	0.000292537		OG0001221	33.6192	6.70268e-09	5.67632e-08		OG0001515	15.2777	9.28073e-05	0.000389294		OG0000784_codon_PichiaB_mafft.phy	9.78102	0.00176322	0.00734619
OG0000790	13.5708	0.000229728	0.000746394		OG0004696	15.11	0.000101424	0.000295657		OG0001222	1.55181	0.212869	0.243906		OG0005025	15.2768	9.28487e-05	0.000389294		OG0001309_codon_PichiaB_mafft.phy	9.7705	0.00177334	0.0073741
OG0003387	13.5585	0.000231247	0.000749882		OG0002117	15.0446	0.000104998	0.000305486		OG0001223	4.92969	0.026399	0.0363305		OG0000421	15.2554	9.39083e-05	0.00039315		OG0002667	9.7539	0.00178943	0.00742665
OG0002302	13.533	0.000234404	0.000758658		OG0002657	15.0263	0.000106022	0.000307872		OG0001224	7.36417	0.00665365	0.0107846		OG0001741	15.226	9.53833e-05	0.000398662		OG0001054_codon_PichiaB_mafft.phy	9.7388	0.00180418	0.00747348
OG0004163	13.514	0.000236796	0.000764928		OG0003803	15.0185	0.000106461	0.000308553		OG0001226	0.000478	0.982557	1		OG0005336	15.2026	9.65715e-05	0.000402546		OG0002150	9.73192	0.00181095	0.00748072
OG0003253	13.4598	0.000243727	0.000785809		OG0003438	14.9703	0.000109214	0.000315926		OG0001233	-0.330718	1	1		OG0002514	15.201	9.66513e-05	0.000402546		OG0000848_codon_PichiaB_mafft.phy	9.72997	0.00181288	0.00748072
OG0002519	13.4268	0.000248056	0.000798238		OG0002311	14.9365	0.000111192	0.000321032		OG0001234	110.404	7.99437e-26	8.27691e-24		OG0003807	15.1709	9.82066e-05	0.000407747		OG0001351_codon_PichiaB_mafft.phy	9.69509	0.00184761	0.00760423
OG0000956	13.3688	0.000255849	0.000821744		OG0003231	14.9276	0.000111714	0.000321924		OG0001235	0.474906	0.490739	0.532062		OG0003144	15.1679	9.83611e-05	0.000407747		OG0003104_codon_PichiaB_mafft.phy	9.69285	0.00184987	0.00760423
OG0000634	13.3435	0.000259323	0.000831315		OG0004145	14.8621	0.000115663	0.000332062		OG0001236	21.1011	4.3568e-06	1.71911e-05		OG0001318	15.1621	9.86624e-05	0.000407747		OG0002179	9.6861	0.00185668	0.00761768
OG0003780	13.3299	0.000261211	0.000834857		OG0001126	14.862	0.000115672	0.000332062		OG0001238	86.7757	1.21552e-20	6.78141e-19		OG0002244	15.161	9.87191e-05	0.000407747		OG0002595	9.65273	0.0018907	0.00772502
OG0002816	13.3284	0.00026142	0.000834857		OG0002665	14.8173	0.000118444	0.000339375		OG0001239	30.53	3.28751e-08	2.31417e-07		OG0000487	15.1429	9.96714e-05	0.000411097		OG0005169_codon_PichiaB_mafft.phy	9.65181	0.00189166	0.00772502
OG0002485	13.3171	0.000262994	0.000838293		OG0001327	14.7991	0.000119594	0.000342021		OG0001240	6.04647	0.0139341	0.0206879		OG0002698	15.1363	0.000100023	0.000411505		OG0002258	9.64992	0.0018936	0.00772502
OG0003844	13.2864	0.000267336	0.000850523		OG0000386	14.7696	0.00012148	0.000346451		OG0001241	8.48334	0.00358414	0.00632218		OG0003268	15.1319	0.000100254	0.000411505		OG0000686_codon_PichiaB_mafft.phy	9.6212	0.00192344	0.00783194
OG0002885	13.2447	0.000273353	0.000868025		OG0001985	14.7677	0.000121602	0.000346451		OG0001242	5.8181	0.0158621	0.0231136		OG0002308	15.1298	0.000100367	0.000411505		OG0000794_codon_PichiaB_mafft.phy	9.61216	0.00193294	0.00785574
OG0003679	13.2396	0.000274099	0.000868754		OG0003054	14.7485	0.000122844	0.00034933		OG0001243	31.3244	2.18319e-08	1.61306e-07		OG0002641	15.1004	0.000101943	0.000417179		OG0002743	9.59586	0.00195017	0.00791084
OG0001326	13.2357	0.000274667	0.000868918		OG0004150	14.7258	0.000124334	0.000352903		OG0001244	-21.3723	1	1		OG0000972	15.0182	0.000106477	0.000434915		OG0001703_codon_PichiaB_mafft.phy	9.57794	0.0019693	0.00796663
OG0001569	13.231	0.000275359	0.000869473		OG0002718	14.698	0.000126179	0.000357468		OG0001245	22.0613	2.64081e-06	1.10802e-05		OG0001753	15.0133	0.000106757	0.00043524		OG0002401	9.57605	0.00197132	0.00796663
OG0000850	13.1932	0.000280962	0.000885504		OG0002132	14.6763	0.000127641	0.000359896		OG0001246	107.748	3.05181e-25	2.89623e-23		OG0000938	14.9821	0.000108536	0.000441241		OG0005238_codon_PichiaB_mafft.phy	9.57109	0.00197666	0.00797326
OG0001141	13.1744	0.000283797	0.000892767		OG0001909	14.6752	0.000127715	0.000359896		OG0001247	0.890592	0.345317	0.382399		OG0001591	14.9804	0.000108635	0.000441241		OG0000913_codon_PichiaB_mafft.phy	9.56443	0.00198384	0.00798728
OG0004734	13.1477	0.000287878	0.000903915		OG0002897	14.6747	0.000127751	0.000359896		OG0001248	50.585	1.14116e-12	1.96823e-11		OG0001711	14.9627	0.000109658	0.000444565		OG0000586_codon_PichiaB_mafft.phy	9.54873	0.00200088	0.00804086
OG0001637	13.1358	0.000289706	0.000907961		OG0002249	14.6646	0.000128436	0.000361152		OG0001249	6.52441	0.0106404	0.0162967		OG0000769	14.9315	0.000111486	0.000451134		OG0002761	9.53096	0.00202034	0.00810395
OG0002301	13.0835	0.000297901	0.00093191		OG0004149	14.6391	0.000130182	0.000364921		OG0001250	14.8818	0.000114461	0.000308341		OG0001539	14.8767	0.000114772	0.000463568		OG0000519_codon_PichiaB_mafft.phy	9.51386	0.00203926	0.00816463
OG0002204	13.0712	0.000299876	0.000936348		OG0000542	14.638	0.00013026	0.000364921		OG0001251	5.22306	0.0222893	0.0312792		OG0004362	14.8216	0.000118172	0.000476415		OG0002992_codon_PichiaB_mafft.phy	9.49731	0.00205773	0.00822329
OG0002095	13.059	0.000301838	0.000940728		OG0003380	14.6206	0.000131466	0.000367618		OG0001252	72.6262	1.56686e-17	5.26181e-16		OG0002032	14.732	0.000123923	0.000498675		OG0005168_codon_PichiaB_mafft.phy	9.46117	0.00209867	0.00836219
OG0002567	13.0462	0.000303899	0.000945401		OG0002496	14.6159	0.000131799	0.000367749		OG0001253	19.8438	8.40338e-06	3.07775e-05		OG0003513	14.7179	0.000124857	0.000501505		OG0003175_codon_PichiaB_mafft.phy	9.45969	0.00210037	0.00836219
OG0003041	12.9921	0.000312804	0.000971308		OG0003692	14.613	0.000132	0.000367749		OG0001255	14.0108	0.000181767	0.000458745		OG0005143	14.7116	0.000125275	0.000502256		OG0003731_codon_PichiaB_mafft.phy	9.4564	0.00210413	0.00836219
OG0002512	12.9855	0.000313911	0.000972951		OG0004166	14.5882	0.000133752	0.000371944		OG0001257	40.2487	2.23602e-10	2.59135e-09		OG0000688	14.706	0.000125646	0.000502815		OG0003513_codon_PichiaB_mafft.phy	9.44991	0.0021116	0.00837639
OG0002480	12.9211	0.000324897	0.00100515		OG0003072	14.5538	0.000136213	0.000378091		OG0001258	22.3475	2.27507e-06	9.6762e-06		OG0000335	14.6962	0.000126303	0.000504515		OG0002551	9.41646	0.00215046	0.00851487
OG0003072	12.8552	0.000336541	0.00103854		OG0002114	14.523	0.000138456	0.000383612		OG0001259	16.5674	4.69524e-05	0.000139652		OG0002104	14.6721	0.000127924	0.000509576		OG0001378_codon_PichiaB_mafft.phy	9.41001	0.00215804	0.00852922
OG0001623	12.8531	0.000336925	0.00103854		OG0003407	14.5191	0.000138744	0.000383706		OG0001260	8.81264	0.00299151	0.00537669		OG0002993	14.6704	0.000128039	0.000509576		OG0003617_codon_PichiaB_mafft.phy	9.39228	0.00217901	0.00859631
OG0002139	12.8344	0.000340301	0.00104703		OG0002247	14.471	0.000142334	0.000392915		OG0001261	29.7423	4.93461e-08	3.36391e-07		OG0002599	14.6619	0.00012862	0.000510953		OG0002277	9.37065	0.00220488	0.00867886
OG0002959	12.7904	0.000348409	0.00106832		OG0000459	14.4622	0.000142997	0.000394025		OG0001263	61.8646	3.67903e-15	9.01798e-14		OG0001489	14.6194	0.000131556	0.000521053		OG0001794_codon_PichiaB_mafft.phy	9.36806	0.00220799	0.00867886
OG0002628	12.7899	0.000348488	0.00106832		OG0001687	14.4381	0.000144846	0.000398392		OG0001266	-0.033396	1	1		OG0002873	14.6181	0.000131642	0.000521053		OG0003655_codon_PichiaB_mafft.phy	9.36112	0.00221637	0.00868563
OG0002543	12.764	0.000353353	0.00108126		OG0004662	14.4167	0.000146499	0.000402175		OG0001268	14.0565	0.000177396	0.000449206		OG0000699	14.4965	0.000140418	0.000554779		OG0002132	9.35995	0.00221778	0.00868563
OG0002092	12.7408	0.000357755	0.00109274		OG0003131	14.4134	0.000146754	0.000402175		OG0001269	8.25373	0.00406683	0.00703209		OG0002697	14.4554	0.000143521	0.000566009		OG0003001_codon_PichiaB_mafft.phy	9.35496	0.00222383	0.00869353
OG0002658	12.7107	0.000363568	0.00110685		OG0004734	14.408	0.000147175	0.000402598		OG0001270	97.4013	5.66089e-23	4.77746e-21		OG0001738	14.4108	0.000146957	0.00057851		OG0001233_codon_PichiaB_mafft.phy	9.33436	0.00224896	0.0087629
OG0003442	12.7101	0.00036369	0.00110685		OG0004730	14.3926	0.000148384	0.000405172		OG0001272	3.292	0.0696183	0.0880956		OG0003035	14.3942	0.00014826	0.000582584		OG0004935_codon_PichiaB_mafft.phy	9.33375	0.00224971	0.0087629
OG0002150	12.6906	0.000367495	0.00111466		OG0004167	14.3767	0.00014964	0.000407864		OG0001273	17.5878	2.74338e-05	8.77031e-05		OG0001554	14.3604	0.000150941	0.000590299		OG0003476_codon_PichiaB_mafft.phy	9.31665	0.00227081	0.00882911
OG0001402	12.6902	0.00036758	0.00111466		OG0002882	14.3674	0.000150383	0.00040915		OG0001274	36.7464	1.34539e-09	1.29816e-08		OG0002543	14.36	0.000150974	0.000590299		OG0002312	9.27235	0.00232639	0.0090289
OG0002829	12.6727	0.000371035	0.00112311		OG0001732	14.3589	0.000151064	0.000410264		OG0001275	34.9781	3.33437e-09	3.02353e-08		OG0000853	14.3564	0.000151263	0.000590299		OG0002043_codon_PichiaB_mafft.phy	9.26225	0.00233925	0.0090625
OG0002111	12.6585	0.000373867	0.00112966		OG0004650	14.2306	0.000161717	0.000438407		OG0001281	20.1644	7.10632e-06	2.66508e-05		OG0001623	14.3558	0.00015131	0.000590299		OG0002905_codon_PichiaB_mafft.phy	9.18566	0.00243919	0.00943271
OG0003013	12.6403	0.000377521	0.00113803		OG0002542	14.2025	0.000164154	0.000444216		OG0001282	31.6029	1.89146e-08	1.41223e-07		OG0002712	14.3233	0.000153948	0.000599514		OG0002423	9.15494	0.00248048	0.00957518
OG0002397	12.638	0.000377991	0.00113803		OG0001643	14.1312	0.000170495	0.000460345		OG0001283	33.8753	5.87609e-09	5.05492e-08		OG0005222	14.3104	0.00015501	0.000601514		OG0002253	9.13582	0.00250653	0.00962425
OG0001444	12.6243	0.000380761	0.00114432		OG0002528	14.1286	0.000170724	0.000460345		OG0001285	12.0233	0.000525395	0.00115577		OG0002147	14.3103	0.000155015	0.000601514		OG0002608	9.13279	0.00251069	0.00962425
OG0003312	12.5724	0.000391491	0.00117447		OG0002595	14.1022	0.000173141	0.00046603		OG0001286	36.884	1.25371e-09	1.2071e-08		OG0002684	14.3038	0.00015555	0.000602514		OG0002632	9.13277	0.00251071	0.00962425
OG0001022	12.5379	0.000398789	0.00119424		OG0002816	14.0975	0.000173572	0.000466359		OG0001287	44.0815	3.14977e-11	4.14962e-10		OG0001816	14.2639	0.000158886	0.00061434		OG0004923_codon_PichiaB_mafft.phy	9.13252	0.00251106	0.00962425
OG0000763	12.4975	0.000407488	0.00121812		OG0002716	14.0938	0.000173914	0.000466448		OG0001288	6.61989	0.0100846	0.0155464		OG0003564	14.2526	0.000159839	0.000616927		OG0001313_codon_PichiaB_mafft.phy	9.07605	0.00258979	0.00990834
OG0004165	12.4808	0.000411162	0.00122692		OG0003416	14.0689	0.000176231	0.000471638		OG0001291	13.3589	0.000257197	0.000618957		OG0001295	14.2113	0.000163385	0.00062842		OG0002071_codon_PichiaB_mafft.phy	9.06553	0.00260472	0.00994783
OG0002202	12.4404	0.000420149	0.00125152		OG0002493	14.0663	0.000176474	0.000471638		OG0001292	3.23428	0.072112	0.0910994		OG0000616	14.2112	0.000163395	0.00062842		OG0001725_codon_PichiaB_mafft.phy	9.04801	0.00262981	0.0100258
OG0004663	12.4292	0.000422672	0.00125681		OG0003454	14.0377	0.000179181	0.000478027		OG0001293	14.0298	0.000179934	0.000455127		OG0002668	14.1798	0.000166143	0.000637494		OG0003640_codon_PichiaB_mafft.phy	9.04283	0.00263726	0.0100365
OG0001747	12.4226	0.000424179	0.00125907		OG0002025	13.995	0.000183296	0.000488143		OG0001294	6.72269	0.00951942	0.0147583		OG0002160	14.1776	0.000166341	0.000637494		OG0002752	9.03732	0.00264523	0.0100491
OG0001943	12.3955	0.00043037	0.0012752		OG0002235	13.9822	0.000184545	0.000490604		OG0001297	8.94423	0.00278347	0.00505864		OG0001450	14.1452	0.000169232	0.000647432		OG0001554_codon_PichiaB_mafft.phy	9.01477	0.00267806	0.0101559
OG0001025	12.3836	0.000433118	0.00128109		OG0002985	13.9233	0.000190426	0.000505348		OG0001298	28.7511	8.23021e-08	5.3897e-07		OG0005266	14.1378	0.0001699	0.000648845		OG0002072_codon_PichiaB_mafft.phy	8.98348	0.00272431	0.0103131
OG0004641	12.3095	0.00045066	0.00133063		OG0002267	13.8924	0.000193575	0.000512804		OG0001299	0.330828	0.565172	0.608421		OG0002646	14.1293	0.000170668	0.000650634		OG0005190_codon_PichiaB_mafft.phy	8.96843	0.00274684	0.0103802
OG0001965	12.2577	0.000463339	0.00136567		OG0003176	13.8721	0.000195681	0.000517475		OG0001300	11.0792	0.000872998	0.00180051		OG0003485	14.1161	0.000171865	0.00065405		OG0001757_codon_PichiaB_mafft.phy	8.93852	0.00279218	0.0105287
OG0004144	12.2358	0.000468809	0.00137938		OG0002900	13.8536	0.00019762	0.000521689		OG0001301	0.617256	0.432069	0.470691		OG0002453	14.1073	0.000172673	0.000655552		OG0001265_codon_PichiaB_mafft.phy	8.93442	0.00279846	0.0105287
OG0002116	12.2011	0.000477614	0.00140283		OG0002601	13.8492	0.000198078	0.000521986		OG0001302	77.0369	1.67792e-18	6.837e-17		OG0005263	14.1052	0.000172863	0.000655552		OG0001653_codon_PichiaB_mafft.phy	8.93289	0.0028008	0.0105287
OG0001433	12.1903	0.00048039	0.00140853		OG0003391	13.72	0.000212187	0.000558192		OG0001303	8.30441	0.0039549	0.00687507		OG0001616	14.0995	0.000173388	0.000655956		OG0003724_codon_PichiaB_mafft.phy	8.92659	0.00281048	0.0105467
OG0002392	12.1865	0.000481373	0.00140896		OG0004078	13.7061	0.000213762	0.000561358		OG0001305	10.4998	0.00119387	0.00238461		OG0002578	14.0972	0.000173598	0.000655956		OG0004500_codon_PichiaB_mafft.phy	8.90062	0.00285074	0.0106791
OG0003323	12.1685	0.000486046	0.00142017		OG0001289	13.6852	0.000216152	0.000566648		OG0001306	2.8e-05	0.995778	1		OG0001455	14.0942	0.000173875	0.000655956		OG0001923_codon_PichiaB_mafft.phy	8.88786	0.00287074	0.0107179
OG0002649	12.1603	0.000488178	0.00142392		OG0002795	13.6803	0.000216719	0.00056715		OG0001312	8.08411	0.00446552	0.00761745		OG0003920	14.0809	0.000175109	0.000659466		OG0001448_codon_PichiaB_mafft.phy	8.88766	0.00287104	0.0107179
OG0002785	12.0806	0.00050948	0.00148232		OG0003785	13.6366	0.000221813	0.000579477		OG0001314	-0.018876	1	1		OG0002358	14.0487	0.000178137	0.00066922		OG0001243_codon_PichiaB_mafft.phy	8.85976	0.00291526	0.0108641
OG0001896	12.0789	0.000509959	0.00148232		OG0002844	13.6124	0.000224697	0.000585997		OG0001315	6.10201	0.0135029	0.0201658		OG0001948	14.0468	0.000178315	0.00066922		OG0002712	8.84731	0.00293521	0.0109059
OG0002326	12.0416	0.000520269	0.00150742		OG0002520	13.5951	0.000226781	0.000590413		OG0001317	0	1	1		OG0002022	14.0252	0.000180374	0.000675781		OG0002722	8.84646	0.00293658	0.0109059
OG0000826	12.0388	0.000521052	0.00150742		OG0002403	13.5746	0.000229273	0.000595873		OG0001319	57.7381	2.9944e-14	6.70294e-13		OG0001297	14.0167	0.000181197	0.000677695		OG0002330_codon_PichiaB_mafft.phy	8.84298	0.00294218	0.0109078
OG0001688	12.0379	0.000521284	0.00150742		OG0003255	13.57	0.000229834	0.000596305		OG0001321	38.487	5.51196e-10	5.81356e-09		OG0002029	14.0035	0.000182474	0.000681299		OG0003047_codon_PichiaB_mafft.phy	8.82002	0.00297943	0.011027
OG0002448	12.0203	0.000526235	0.00151913		OG0000653	13.5616	0.000230863	0.000597947		OG0001324	26.355	2.84078e-07	1.54104e-06		OG0001543	13.9975	0.000183055	0.000682296		OG0002856_codon_PichiaB_mafft.phy	8.80905	0.0029974	0.0110583
OG0002333	12.0126	0.000528423	0.00152284		OG0002986	13.5565	0.000231483	0.000598526		OG0001327	12.2396	0.000467869	0.00104027		OG0001322	13.9834	0.000184436	0.000684703		OG0002408	8.80733	0.00300023	0.0110583
OG0001467	11.9904	0.00053474	0.00153841		OG0003805	13.491	0.000239713	0.000618746		OG0001329	-0.000322	1	1		OG0002307	13.983	0.000184467	0.000684703		OG0001693_codon_PichiaB_mafft.phy	8.80366	0.00300627	0.0110583
OG0002337	11.9829	0.000536914	0.00154202		OG0002108	13.4617	0.000243478	0.000627392		OG0001330	10.4224	0.00124493	0.00247359		OG0003231	13.9812	0.000184646	0.000684703		OG0003258_codon_PichiaB_mafft.phy	8.80235	0.00300842	0.0110583
OG0003136	11.971	0.000540335	0.00154921		OG0002748	13.445	0.000245662	0.000631941		OG0001332	3.23649	0.0720146	0.0910268		OG0005056	13.9681	0.000185942	0.00068788		OG0001571_codon_PichiaB_mafft.phy	8.79358	0.00302292	0.0110853
OG0002379	11.9199	0.000555373	0.00158875		OG0003997	13.4286	0.000247816	0.000636398		OG0001333	31.4847	2.01021e-08	1.49211e-07		OG0002707	13.9661	0.000186136	0.00068788		OG0005336_codon_PichiaB_mafft.phy	8.78845	0.00303143	0.0110853
OG0001728	11.9148	0.000556906	0.00158875		OG0003791	13.4232	0.000248531	0.000637151		OG0001334	9.43119	0.00213326	0.0040113		OG0002021	13.9468	0.000188058	0.000693803		OG0002579_codon_PichiaB_mafft.phy	8.78758	0.00303288	0.0110853
OG0004593	11.9146	0.000556961	0.00158875		OG0002515	13.3866	0.000253432	0.000648614		OG0001337	19.6505	9.29775e-06	3.36424e-05		OG0000438	13.9259	0.000190164	0.000700384		OG0002129_codon_PichiaB_mafft.phy	8.78548	0.00303637	0.0110853
OG0003416	11.9083	0.000558841	0.00159142		OG0004729	13.3712	0.000255516	0.000652841		OG0001338	2.6227	0.105345	0.128868		OG0002219	13.8585	0.000197108	0.00072473		OG0003584_codon_PichiaB_mafft.phy	8.69886	0.00318409	0.011605
OG0001476	11.8959	0.000562589	0.00159939		OG0003814	13.3651	0.00025635	0.000653866		OG0001339	20.7263	5.29834e-06	2.04032e-05		OG0002127	13.85	0.000197992	0.000726751		OG0003416_codon_PichiaB_mafft.phy	8.69105	0.00319777	0.011624
OG0001347	11.8871	0.000565228	0.00160418		OG0002662	13.351	0.000258282	0.000657683		OG0001341	0	1	1		OG0000603	13.831	0.000200008	0.000732546		OG0003436_codon_PichiaB_mafft.phy	8.68971	0.00320012	0.011624
OG0004317	11.8793	0.000567621	0.00160826		OG0002794	13.3366	0.000260281	0.000661657		OG0001342	5.38141	0.0203524	0.0288812		OG0001174	13.8288	0.000200245	0.000732546		OG0002524	8.68136	0.00321481	0.0116578
OG0004517	11.8676	0.000571179	0.00161383		OG0003124	13.3182	0.000262847	0.000667057		OG0001343	32.0355	1.51382e-08	1.16654e-07		OG0003915	13.8013	0.000203199	0.000742103		OG0001521_codon_PichiaB_mafft.phy	8.66634	0.00324142	0.0117331
OG0001951	11.8666	0.000571505	0.00161383		OG0002968	13.2414	0.000273838	0.000693784		OG0001344	9.34465	0.00223637	0.00418448		OG0000476	13.7897	0.000204449	0.000745416		OG0002768	8.66349	0.0032465	0.0117331
OG0004364	11.8351	0.000581252	0.0016386		OG0001726	13.1948	0.000280728	0.000710049		OG0001345	3.68169	0.0550132	0.0709938		OG0002411	13.7689	0.000206727	0.000751651		OG0001043_codon_PichiaB_mafft.phy	8.65781	0.00325663	0.01175
OG0004194	11.7908	0.000595237	0.00167522		OG0004700	13.1739	0.000283873	0.000716803		OG0001346	12.2169	0.000473578	0.00105156		OG0002863	13.7678	0.000206851	0.000751651		OG0002562	8.63538	0.00329696	0.0118652
OG0002693	11.7805	0.000598549	0.00168173		OG0002386	13.1648	0.000285261	0.000719105		OG0001347	0.258566	0.611107	0.655703		OG0002812	13.7348	0.000210522	0.000763713		OG0001543_codon_PichiaB_mafft.phy	8.63395	0.00329955	0.0118652
OG0001583	11.7642	0.000603823	0.00169372		OG0002294	13.1598	0.000286019	0.000719814		OG0001348	16.1218	5.93949e-05	0.000172449		OG0000372	13.7259	0.00021152	0.000766055		OG0002260	8.62453	0.00331667	0.0119068
OG0002374	11.6933	0.000627247	0.0017565		OG0002594	13.1299	0.000290617	0.000730169		OG0001349	1.56565	0.21084	0.241824		OG0004993	13.7064	0.00021373	0.000772771		OG0005167_codon_PichiaB_mafft.phy	8.60609	0.00335041	0.012008
OG0003109	11.6755	0.000633302	0.00177051		OG0004473	13.1189	0.000292329	0.000732991		OG0001350	13.6328	0.000222264	0.00054761		OG0002136	13.6606	0.000219004	0.000790524		OG0002394	8.60128	0.00335927	0.0120191
OG0003340	11.6265	0.000650184	0.00181469		OG0002397	13.1165	0.000292711	0.000732991		OG0001353	1.26808	0.260128	0.294063		OG0003520	13.6387	0.000221566	0.000798446		OG0002978_codon_PichiaB_mafft.phy	8.59835	0.00336467	0.0120191
OG0004672	11.6023	0.000658713	0.00183545		OG0002246	13.0812	0.000298276	0.00074569		OG0001354	6.84359	0.00889597	0.0139244		OG0002246	13.5512	0.000232144	0.00083518		OG0001889_codon_PichiaB_mafft.phy	8.58488	0.00338966	0.0120883
OG0001466	11.5918	0.000662444	0.0018428		OG0004642	13.0461	0.000303919	0.000758542		OG0001355	11.5587	0.000674325	0.00143894		OG0001154	13.4999	0.000238576	0.000856902		OG0002285_codon_PichiaB_mafft.phy	8.57999	0.00339878	0.0120932
OG0002306	11.5596	0.000673992	0.00187183		OG0004156	13.0291	0.000306694	0.000763192		OG0001356	45.5188	1.51177e-11	2.11122e-10		OG0003459	13.4927	0.000239489	0.000858762		OG0002684_codon_PichiaB_mafft.phy	8.57812	0.00340227	0.0120932
OG0002911	11.5475	0.000678392	0.00188095		OG0000740	13.0278	0.000306907	0.000763192		OG0001357	26.3461	2.85399e-07	1.54279e-06		OG0002536	13.4785	0.000241309	0.000863862		OG0001049_codon_PichiaB_mafft.phy	8.55936	0.00343751	0.0121983
OG0002752	11.5411	0.000680735	0.00188434		OG0004701	13.023	0.000307693	0.000763192		OG0001358	14.9909	0.000108032	0.000293801		OG0001369	13.4719	0.000242167	0.000865508		OG0002883_codon_PichiaB_mafft.phy	8.52574	0.00350159	0.0124053
OG0002179	11.5348	0.000683056	0.00188766		OG0004091	13.0223	0.000307804	0.000763192		OG0001359	23.1397	1.50651e-06	6.86884e-06		OG0003277	13.4297	0.000247671	0.000883563		OG0002282	8.48734	0.00357626	0.0126225
OG0004366	11.5093	0.000692506	0.00191064		OG0004652	12.9846	0.000314057	0.00077742		OG0001361	3.65126	0.0560269	0.0721794		OG0002659	13.427	0.000248032	0.000883563		OG0002325	8.48601	0.00357888	0.0126225
OG0002546	11.4987	0.000696449	0.00191837		OG0002772	12.9636	0.00031761	0.000784928		OG0001362	0.72891	0.393237	0.431066		OG0001631	13.406	0.000250818	0.000892025		OG0001973_codon_PichiaB_mafft.phy	8.4852	0.00358048	0.0126225
OG0002955	11.4882	0.000700382	0.00192605		OG0002561	12.9349	0.000322505	0.000795723		OG0001363	4.94668	0.0261408	0.0360841		OG0001523	13.3462	0.000258945	0.000919424		OG0002941_codon_PichiaB_mafft.phy	8.44369	0.00366313	0.0128928
OG0001472	11.4435	0.000717448	0.00196976		OG0002372	12.9056	0.000327603	0.000806983		OG0001364	6.02347	0.0141169	0.0209047		OG0001202	13.3412	0.000259643	0.000920262		OG0005131_codon_PichiaB_mafft.phy	8.43494	0.00368079	0.0129338
OG0003954	11.3968	0.000735723	0.00201665		OG0002165	12.8905	0.00033026	0.000812203		OG0001365	0.001408	0.970068	1		OG0002748	13.3384	0.000260028	0.000920262		OG0002575	8.40179	0.00374852	0.0131503
OG0004686	11.3879	0.000739251	0.00202302		OG0002006	12.8588	0.000335894	0.000824715		OG0001366	22.7894	1.80762e-06	8.04092e-06		OG0002805	13.3338	0.000260668	0.000921027		OG0002497	8.39366	0.00376532	0.0131878
OG0003368	11.3261	0.000764241	0.00208802		OG0003063	12.8525	0.000337036	0.000825361		OG0001367	22.6613	1.93221e-06	8.44236e-06		OG0001988	13.3258	0.000261776	0.00092344		OG0002209	8.3861	0.00378101	0.0132213
OG0001501	11.3118	0.00077015	0.00209797		OG0004690	12.8513	0.00033725	0.000825361		OG0001368	19.5291	9.90788e-06	3.55668e-05		OG0002241	13.3196	0.000262646	0.000925008		OG0003028_codon_PichiaB_mafft.phy	8.35705	0.00384195	0.0134126
OG0002187	11.3113	0.000770378	0.00209797		OG0003572	12.8244	0.000342137	0.000835966		OG0001369	5.6368	0.0175873	0.0253265		OG0003769	13.3018	0.00026515	0.000932315		OG0003012_codon_PichiaB_mafft.phy	8.34701	0.00386323	0.013465
OG0004662	11.3021	0.000774195	0.00210496		OG0002492	12.8057	0.000345569	0.000842987		OG0001370	12.9861	0.000313806	0.000737282		OG0001793	13.295	0.000266111	0.000934183		OG0001442_codon_PichiaB_mafft.phy	8.34245	0.00387294	0.0134771
OG0000740	11.2969	0.000776353	0.00210742		OG0002182	12.7882	0.000348806	0.000849511		OG0001371	18.9404	1.34869e-05	4.67576e-05		OG0002012	13.2375	0.0002744	0.000961728		OG0001638_codon_PichiaB_mafft.phy	8.33265	0.00389388	0.0135281
OG0004147	11.2636	0.000790419	0.00214215		OG0002134	12.7741	0.000351446	0.000854563		OG0001373	4.53963	0.0331187	0.0446349		OG0002343	13.2339	0.000274937	0.000962058		OG0002507	8.31954	0.00392208	0.0136041
OG0002487	11.2519	0.000795398	0.00215218		OG0002258	12.7709	0.000352051	0.000854658		OG0001374	45.4749	1.54607e-11	2.15393e-10		OG0002926	13.2221	0.000276666	0.000966552		OG0002146	8.30406	0.00395565	0.0136961
OG0002666	11.2165	0.000810725	0.00219013		OG0002295	12.7074	0.000364215	0.000882768		OG0001376	21.6742	3.23111e-06	1.32634e-05		OG0005179	13.2171	0.000277405	0.000967578		OG0002114	8.29948	0.00396564	0.0136961
OG0001003	11.1638	0.000834094	0.00224965		OG0004665	12.6768	0.000370213	0.000895017		OG0001377	19.6546	9.27809e-06	3.36234e-05		OG0005182	13.2068	0.00027894	0.000971373		OG0005251_codon_PichiaB_mafft.phy	8.29855	0.00396767	0.0136961
OG0003142	11.1025	0.000862131	0.00232155		OG0002245	12.674	0.000370783	0.000895017		OG0001378	8.64463	0.00328027	0.00583587		OG0003476	13.1916	0.000281207	0.000977048		OG0003661_codon_PichiaB_mafft.phy	8.28841	0.00398989	0.0137507
OG0001379	11.0931	0.000866476	0.00232741		OG0002323	12.6715	0.000371262	0.000895017		OG0001379	46.6336	8.55803e-12	1.25053e-10		OG0002525	13.1898	0.000281469	0.000977048		OG0005103_codon_PichiaB_mafft.phy	8.28153	0.00400505	0.0137809
OG0003806	11.0919	0.000867075	0.00232741		OG0002485	12.6679	0.000371987	0.000895017		OG0001381	0	1	1		OG0000850	13.1418	0.000288774	0.00100081		OG0001615_codon_PichiaB_mafft.phy	8.27022	0.00403005	0.0138449
OG0002102	11.0796	0.000872831	0.00233913		OG0002197	12.6662	0.000372327	0.000895017		OG0001383	22.054	2.65088e-06	1.11017e-05		OG0003059	13.1157	0.00029283	0.00101325		OG0000381_codon_PichiaB_mafft.phy	8.26309	0.00404591	0.0138772
OG0002747	11.0589	0.000882635	0.00236164		OG0004685	12.6637	0.000372825	0.000895017		OG0001384	14.313	0.000154793	0.00039997		OG0001650	13.109	0.000293884	0.00101528		OG0000692_codon_PichiaB_mafft.phy	8.25768	0.00405799	0.0138965
OG0004166	11.0401	0.000891615	0.00237874		OG0003095	12.6412	0.000377334	0.000903042		OG0001386	15.7011	7.41798e-05	0.000210064		OG0003721	13.0986	0.000295515	0.00101929		OG0002680_codon_PichiaB_mafft.phy	8.24614	0.00408387	0.0139629
OG0004772	8.50756	0.000891852	0.00237874		OG0002511	12.6411	0.000377364	0.000903042		OG0001387	4.17854	0.040939	0.0539618		OG0003734	13.0837	0.000297871	0.00102579		OG0005246_codon_PichiaB_mafft.phy	8.23891	0.00410017	0.0139965
OG0002856	11.0365	0.00089337	0.00237902		OG0002079	12.6353	0.000378528	0.000904394		OG0001388	0	1	1		OG0001682	13.0789	0.000298639	0.00102681		OG0001295_codon_PichiaB_mafft.phy	8.22693	0.00412734	0.0140669
OG0003124	10.9961	0.000913049	0.00242759		OG0002679	12.6177	0.000382112	0.000911515		OG0001389	82.5337	1.03881e-19	5.512e-18		OG0002808	13.0708	0.000299932	0.00102962		OG0002095	8.22316	0.00413591	0.0140738
OG0002965	10.9677	0.000927156	0.0024612		OG0002208	12.6126	0.000383163	0.000912581		OG0001391	28.2424	1.07034e-07	6.79256e-07		OG0003287	13.0444	0.000304188	0.00104259		OG0004356_codon_PichiaB_mafft.phy	8.15227	0.00430073	0.0146116
OG0002559	10.9594	0.000931295	0.00246458		OG0002191	12.5979	0.000386182	0.000917717		OG0001392	10.8293	0.00099904	0.00204015		OG0002507	13.0084	0.000310101	0.00106118		OG0003172_codon_PichiaB_mafft.phy	8.13592	0.00433967	0.0147207
OG0000609	10.9593	0.000931355	0.00246458		OG0001838	12.5962	0.000386535	0.000917717		OG0001394	54.2518	1.7638e-13	3.48786e-12		OG0005259	12.991	0.000312988	0.00106938		OG0002763	8.07037	0.0044995	0.0152389
OG0002646	10.9506	0.000935715	0.00247223		OG0004040	12.5698	0.000392022	0.000929283		OG0001396	4.27825	0.0386031	0.0512683		OG0002497	12.9777	0.00031522	0.00107531		OG0000810_codon_PichiaB_mafft.phy	8.05903	0.00452774	0.01528
OG0002518	10.941	0.000940587	0.0024812		OG0003024	12.5582	0.000394476	0.000933634		OG0001397	2.55409	0.110009	0.133998		OG0002097	12.9698	0.000316563	0.0010782		OG0002666	8.05485	0.00453821	0.01528
OG0002260	10.8865	0.00096869	0.00255134		OG0001703	12.555	0.000395151	0.000933768		OG0001399	21.5947	3.36779e-06	1.37392e-05		OG0000846	12.955	0.000319066	0.00108502		OG0003824_codon_PichiaB_mafft.phy	8.05164	0.00454626	0.01528
OG0002590	10.8585	0.000983459	0.00258619		OG0003337	12.5323	0.000399968	0.000942346		OG0001400	32.3607	1.28052e-08	1.00245e-07		OG0000331	12.9157	0.00032583	0.00110629		OG0004034_codon_PichiaB_mafft.phy	8.05141	0.00454682	0.01528
OG0002237	10.8299	0.00099873	0.00262225		OG0002755	12.5321	0.000400029	0.000942346		OG0001402	11.933	0.000551476	0.00120384		OG0000373	12.9071	0.000327336	0.00110967		OG0002306	8.04894	0.00455302	0.01528
OG0001732	10.8256	0.00100108	0.00262432		OG0000928	12.5029	0.000406313	0.000955658		OG0001403	50.5797	1.14424e-12	1.96823e-11		OG0001916	12.8896	0.00033041	0.00111835		OG0002812_codon_PichiaB_mafft.phy	8.04847	0.00455421	0.01528
OG0004511	10.8222	0.00100289	0.00262498		OG0003650	12.4974	0.000407508	0.000956978		OG0001404	17.4236	2.99086e-05	9.45105e-05		OG0001408	12.8088	0.000344995	0.0011659		OG0002047_codon_PichiaB_mafft.phy	8.03538	0.00458723	0.0153669
OG0001277	10.7755	0.0010285	0.00268784		OG0002857	12.4347	0.000421421	0.000988114		OG0001405	37.2856	1.02037e-09	9.97674e-09		OG0002142	12.8016	0.000346328	0.00116859		OG0002891_codon_PichiaB_mafft.phy	8.03175	0.00459644	0.0153738
OG0002486	10.747	0.00104448	0.00272537		OG0001419	12.4196	0.000424841	0.000993197		OG0001407	26.6054	2.49541e-07	1.37621e-06		OG0003473	12.7846	0.000349484	0.00117741		OG0002085_codon_PichiaB_mafft.phy	8.00853	0.00465575	0.015548
OG0003735	10.7207	0.00105942	0.00276005		OG0002052	12.4194	0.000424904	0.000993197		OG0001408	22.5555	2.04162e-06	8.87244e-06		OG0005249	12.7753	0.000351229	0.00118146		OG0000849_codon_PichiaB_mafft.phy	7.99098	0.0047011	0.0156752
OG0004164	10.7014	0.00107055	0.00278439		OG0002723	12.4071	0.000427711	0.000997954		OG0001410	14.912	0.000112645	0.000305077		OG0003927	12.7388	0.000358144	0.00120285		OG0002122	7.98033	0.00472882	0.0157432
OG0001457	10.6988	0.00107206	0.00278439		OG0002449	12.404	0.000428416	0.000997954		OG0001415	95.1986	1.72215e-22	1.32182e-20		OG0002856	12.7202	0.000361726	0.00121301		OG0000604_codon_PichiaB_mafft.phy	7.97628	0.00473941	0.0157542
OG0002960	10.6858	0.00107959	0.00279962		OG0001812	12.4018	0.000428922	0.000997954		OG0001416	21.5187	3.50396e-06	1.41931e-05		OG0002905	12.7035	0.000364978	0.00122203		OG0005104_codon_PichiaB_mafft.phy	7.95345	0.00479958	0.0159296
OG0002479	10.6805	0.00108269	0.00280234		OG0004634	12.3828	0.000433305	0.0010066		OG0001417	11.4756	0.000705163	0.00149634		OG0005112	12.6964	0.000366354	0.00122349		OG0001999_codon_PichiaB_mafft.phy	7.94247	0.00482878	0.0159813
OG0001249	10.6783	0.00108397	0.00280234		OG0002706	12.3574	0.000439234	0.00101881		OG0001418	6.32661	0.011894	0.0180202		OG0004923	12.6955	0.00036654	0.00122349		OG0002629	7.93926	0.00483737	0.0159813
OG0004375	10.6634	0.00109279	0.0028208		OG0003191	12.3317	0.000445338	0.00103138		OG0001419	19.9482	7.95707e-06	2.95453e-05		OG0005046	12.6797	0.000369649	0.00123093		OG0001411_codon_PichiaB_mafft.phy	7.93923	0.00483743	0.0159813
OG0002147	10.6274	0.00111421	0.0028717		OG0002838	12.3098	0.000450588	0.00104194		OG0001420	28.4256	9.73679e-08	6.27047e-07		OG0000330	12.6784	0.000369901	0.00123093		OG0000731_codon_PichiaB_mafft.phy	7.9332	0.00485358	0.0159956
OG0001156	10.5949	0.001134	0.00291823		OG0002263	12.3032	0.000452176	0.00104401		OG0001421	10.8568	0.000984328	0.00201553		OG0003925	12.671	0.000371374	0.00123394		OG0003087_codon_PichiaB_mafft.phy	7.92992	0.00486238	0.0159956
OG0004631	10.5909	0.00113643	0.00292002		OG0002075	12.2937	0.0004545	0.00104778		OG0001422	-16.5809	1	1		OG0003762	12.6092	0.000383846	0.00127205		OG0005164_codon_PichiaB_mafft.phy	7.92931	0.00486403	0.0159956
OG0004652	10.5574	0.00115726	0.00296464		OG0003666	12.2736	0.000459412	0.00105749		OG0001423	237.835	1.1664e-53	2.66643e-50		OG0002161	12.6084	0.000384014	0.00127205		OG0001435_codon_PichiaB_mafft.phy	7.85284	0.00507408	0.0166609
OG0001544	10.5573	0.00115732	0.00296464		OG0002084	12.2703	0.000460224	0.00105774		OG0001426	20.3283	6.5227e-06	2.46829e-05		OG0002162	12.5577	0.000394576	0.00130504		OG0000658_codon_PichiaB_mafft.phy	7.847	0.00509052	0.0166895
OG0003791	10.477	0.00120872	0.00309161		OG0003285	12.2663	0.000461213	0.00105813		OG0001427	33.5115	7.08438e-09	5.8888e-08		OG0001442	12.5347	0.000399462	0.0013192		OG0001682_codon_PichiaB_mafft.phy	7.83632	0.00512067	0.0167628
OG0003535	10.4667	0.00121545	0.00310411		OG0003793	12.264	0.000461792	0.00105813		OG0001428	11.048	0.000887837	0.00182946		OG0001100	12.4947	0.0004081	0.00134568		OG0003463_codon_PichiaB_mafft.phy	7.81848	0.00517146	0.0168965
OG0003812	10.4267	0.00124205	0.00316724		OG0003787	12.2603	0.000462691	0.00105858		OG0001429	8.92082	0.00281939	0.00511168		OG0001161	12.4819	0.000410921	0.00135293		OG0000484_codon_PichiaB_mafft.phy	7.81442	0.00518309	0.0168965
OG0002742	10.4069	0.00125545	0.00319582		OG0000927	12.2546	0.000464114	0.00106023		OG0001430	19.7146	8.99137e-06	3.28337e-05		OG0002977	12.477	0.000412001	0.00135435		OG0002519	7.81374	0.00518506	0.0168965
OG0004188	10.4045	0.00125706	0.00319582		OG0004641	12.2368	0.000468563	0.00106878		OG0001431	4.33624	0.0373093	0.0496949		OG0005134	12.4742	0.0004126	0.00135435		OG0001143_codon_PichiaB_mafft.phy	7.75982	0.00534214	0.0173578
OG0002969	10.4004	0.00125988	0.00319816		OG0001164	12.2291	0.000470489	0.00107155		OG0001432	13.6624	0.000218789	0.000540803		OG0001232	12.4169	0.000425461	0.00139446		OG0001453_codon_PichiaB_mafft.phy	7.75962	0.00534272	0.0173578
OG0001954	10.3974	0.00126195	0.00319857		OG0002095	12.2174	0.000473455	0.00107668		OG0001434	1.25801	0.262029	0.296065		OG0001234	12.3864	0.000432482	0.00141534		OG0002331	7.75278	0.005363	0.0173953
OG0001526	10.3887	0.00126791	0.00320885		OG0002605	12.2061	0.000476346	0.00108163		OG0001435	76.6523	2.0387e-18	7.87993e-17		OG0003061	12.3834	0.000433178	0.00141548		OG0005025_codon_PichiaB_mafft.phy	7.75028	0.00537042	0.0173953
OG0001699	10.3554	0.00129097	0.00326233		OG0002765	12.2007	0.000477719	0.00108237		OG0001436	15.7249	7.32547e-05	0.000208293		OG0002196	12.3461	0.000441912	0.00144185		OG0002976_codon_PichiaB_mafft.phy	7.74283	0.00539261	0.017441
OG0001033	10.3458	0.00129768	0.00327166		OG0003173	12.1992	0.000478107	0.00108237		OG0001437	32.7282	1.05988e-08	8.53618e-08		OG0005159	12.2813	0.000457531	0.00149058		OG0001963_codon_PichiaB_mafft.phy	7.70125	0.00551827	0.0178206
OG0000776	10.3446	0.00129855	0.00327166		OG0002741	12.1535	0.00048997	0.00110757		OG0001438	-0.047078	1	1		OG0004321	12.2702	0.000460237	0.00149715		OG0001394_codon_PichiaB_mafft.phy	7.68692	0.00556223	0.0179357
OG0000810	10.3309	0.0013082	0.00329103		OG0002325	12.1444	0.00049236	0.00111131		OG0001439	4.85246	0.0276067	0.0378554		OG0001679	12.2671	0.000461013	0.00149743		OG0002742	7.68285	0.00557482	0.0179494
OG0004485	10.3155	0.00131918	0.0033137		OG0004064	12.1067	0.000502397	0.00113227		OG0001440	70.9674	3.63181e-17	1.16518e-15		OG0002785	12.2545	0.000464138	0.00150533		OG0005102_codon_PichiaB_mafft.phy	7.67159	0.00560971	0.0180092
OG0001712	10.3126	0.00132125	0.00331395		OG0002061	12.0422	0.000520085	0.00117039		OG0001441	52.5369	4.22245e-13	7.81901e-12		OG0001273	12.2463	0.000466178	0.00150969		OG0002563_codon_PichiaB_mafft.phy	7.67145	0.00561012	0.0180092
OG0001358	10.2871	0.00133967	0.00335514		OG0003032	12.0152	0.000527679	0.00118571		OG0001445	32.6257	1.11728e-08	8.92476e-08		OG0003810	12.2306	0.000470129	0.00152022		OG0003375_codon_PichiaB_mafft.phy	7.658	0.00565211	0.018103
OG0002349	10.2684	0.00135329	0.00338424		OG0003336	11.9786	0.00053815	0.00120744		OG0001446	16.5047	4.85303e-05	0.000143734		OG0004935	12.2254	0.000471443	0.00152221		OG0002927_codon_PichiaB_mafft.phy	7.65672	0.00565614	0.018103
OG0004198	10.2543	0.00136365	0.00340507		OG0001693	11.9283	0.000552883	0.00123865		OG0001447	10.4057	0.00125628	0.00248962		OG0002982	12.2099	0.000475364	0.00153259		OG0002359	7.64863	0.00568155	0.0181423
OG0001194	10.2318	0.00138043	0.00344114		OG0002642	11.9215	0.000554883	0.00124129		OG0001448	4.59329	0.0320974	0.0434382		OG0002794	12.1936	0.000479534	0.00154374		OG0000452_codon_PichiaB_mafft.phy	7.64675	0.00568746	0.0181423
OG0000419	10.2294	0.00138218	0.00344114		OG0002604	11.8754	0.000568803	0.00127055		OG0001449	15.0623	0.000104021	0.00028459		OG0002625	12.1862	0.000481452	0.00154539		OG0000767_codon_PichiaB_mafft.phy	7.64478	0.00569367	0.0181423
OG0002527	10.2185	0.00139036	0.00345567		OG0002374	11.8557	0.000574857	0.00128218		OG0001450	8.91154	0.00283375	0.00512549		OG0002270	12.1852	0.000481692	0.00154539		OG0000315_codon_PichiaB_mafft.phy	7.63323	0.00573025	0.0182318
OG0003138	10.2162	0.00139213	0.00345567		OG0001893	11.8458	0.000577912	0.00128709		OG0001452	33.8689	5.89533e-09	5.05492e-08		OG0002076	12.1821	0.000482508	0.00154539		OG0002332	7.61052	0.00580289	0.0183634
OG0002706	10.2101	0.00139674	0.00346202		OG0002826	11.811	0.000588825	0.00130946		OG0001453	3.48135	0.0620642	0.0791961		OG0002671	12.1806	0.00048289	0.00154539		OG0002646	7.60976	0.00580531	0.0183634
OG0002867	10.2029	0.0014022	0.00347044		OG0002109	11.7845	0.000597256	0.00132626		OG0001454	3.13695	0.0765368	0.0961562		OG0003772	12.1739	0.000484641	0.00154711		OG0003806_codon_PichiaB_mafft.phy	7.60971	0.00580548	0.0183634
OG0003418	10.1957	0.00140765	0.00347882		OG0001905	11.7794	0.000598891	0.00132794		OG0001455	20.8465	4.97605e-06	1.9269e-05		OG0000639	12.173	0.000484851	0.00154711		OG0001656_codon_PichiaB_mafft.phy	7.60827	0.00581012	0.0183634
OG0002494	10.1892	0.00141264	0.00348604		OG0004361	11.7555	0.00060663	0.00134313		OG0001456	14.7902	0.000120159	0.000321411		OG0002594	12.1537	0.000489894	0.00155909		OG0000396_codon_PichiaB_mafft.phy	7.60606	0.00581723	0.0183634
OG0004749	10.1665	0.00143013	0.00352404		OG0002289	11.7285	0.000615503	0.00136078		OG0001460	6.24277	0.0124701	0.0187835		OG0002607	12.1532	0.000490042	0.00155909		OG0002128	7.60126	0.00583276	0.0183634
OG0002226	10.134	0.00145557	0.00358147		OG0001935	11.7203	0.000618235	0.00136482		OG0001461	13.0682	0.00030035	0.00071006		OG0005108	12.1337	0.000495199	0.0015732		OG0000565_codon_PichiaB_mafft.phy	7.59924	0.00583928	0.0183634
OG0003082	10.0834	0.00149607	0.00367575		OG0003178	11.6943	0.000626907	0.00138194		OG0001462	10.6536	0.00109855	0.00221949		OG0005120	12.1296	0.000496275	0.00157431		OG0000987_codon_PichiaB_mafft.phy	7.5982	0.00584265	0.0183634
OG0003224	10.0773	0.00150108	0.00368269		OG0002697	11.6816	0.000631218	0.00138942		OG0001463	26.7206	2.35101e-07	1.30626e-06		OG0003291	12.0969	0.000505064	0.00159802		OG0000532_codon_PichiaB_mafft.phy	7.59645	0.00584832	0.0183634
OG0002795	10.0426	0.00152959	0.00374554		OG0002530	11.5835	0.000665409	0.00146254		OG0001464	29.0173	7.17362e-08	4.76397e-07		OG0002634	12.0963	0.00050522	0.00159802		OG0003073_codon_PichiaB_mafft.phy	7.59285	0.00586002	0.0183733
OG0003820	10.0407	0.00153115	0.00374554		OG0003376	11.5769	0.000667765	0.00146559		OG0001465	4.3276	0.037499	0.0499184		OG0001037	12.0823	0.000509015	0.00160769		OG0003198_codon_PichiaB_mafft.phy	7.58463	0.0058868	0.0184305
OG0002117	10.022	0.0015468	0.00377832		OG0002240	11.5727	0.000669281	0.00146678		OG0001467	22.8663	1.7367e-06	7.79069e-06		OG0002635	12.0774	0.000510366	0.00160962		OG0002809	7.57386	0.00592207	0.018514
OG0002099	10.015	0.00155273	0.00378477		OG0004664	11.5693	0.000670481	0.00146728		OG0001468	11.6924	0.000627548	0.0013505		OG0000692	12.0712	0.000512074	0.00161266		OG0003009_codon_PichiaB_mafft.phy	7.54889	0.0060047	0.0187451
OG0001578	10.0135	0.00155394	0.00378477		OG0004670	11.5627	0.000672889	0.00147026		OG0001470	24.1801	8.77362e-07	4.23036e-06		OG0001009	12.0672	0.000513173	0.00161378		OG0002877_codon_PichiaB_mafft.phy	7.53279	0.00605861	0.018886
OG0002501	10.0084	0.00155829	0.00378988		OG0002266	11.5602	0.000673788	0.00147026		OG0001472	12.0832	0.000508783	0.00112247		OG0002767	11.9998	0.000532059	0.00167076		OG0001302_codon_PichiaB_mafft.phy	7.52838	0.00607346	0.018905
OG0002133	9.98723	0.0015763	0.00382814		OG0002851	11.5406	0.000680913	0.00148366		OG0001474	28.1387	1.12923e-07	7.05553e-07		OG0003016	11.9929	0.00053403	0.00167453		OG0002492	7.51753	0.00611015	0.0189917
OG0002951	9.97005	0.00159107	0.00385845		OG0004136	11.5042	0.000694398	0.00151087		OG0001478	13.7992	0.000203425	0.000508339		OG0005238	11.9898	0.000534933	0.00167494		OG0005058_codon_PichiaB_mafft.phy	7.51332	0.00612442	0.0190087
OG0002334	9.96161	0.00159838	0.00387061		OG0002893	11.4646	0.00070933	0.00154113		OG0001479	2.40672	0.120816	0.145618		OG0001331	11.9762	0.000538839	0.00168474		OG0005128_codon_PichiaB_mafft.phy	7.50496	0.00615293	0.0190697
OG0002142	9.94218	0.00161534	0.00390607		OG0001688	11.4608	0.000710809	0.00154213		OG0001480	9.89098	0.00166091	0.00319967		OG0002342	11.9602	0.000543476	0.0016968		OG0001745_codon_PichiaB_mafft.phy	7.49199	0.00619739	0.0191799
OG0002577	9.91096	0.00164298	0.00396719		OG0004630	11.4486	0.000715495	0.00155007		OG0001481	4.36152	0.0367595	0.0490485		OG0000991	11.9519	0.000545908	0.00170195		OG0001590_codon_PichiaB_mafft.phy	7.48267	0.00622958	0.0192514
OG0002381	9.8741	0.00167621	0.00404164		OG0004375	11.4385	0.000719387	0.00155627		OG0001482	3.16845	0.0750738	0.0944222		OG0003569	11.9261	0.000553539	0.00172327		OG0001629_codon_PichiaB_mafft.phy	7.47879	0.006243	0.0192514
OG0004028	9.86639	0.00168325	0.00405282		OG0003067	11.4112	0.000730032	0.00157704		OG0001489	7.68486	0.00556861	0.00922972		OG0001487	11.901	0.000561046	0.00174414		OG0000855_codon_PichiaB_mafft.phy	7.47755	0.00624731	0.0192514
OG0002702	9.83497	0.00171225	0.00411675		OG0003042	11.3874	0.000739458	0.00159512		OG0001490	1.64292	0.199926	0.230699		OG0002645	11.8575	0.000574284	0.00178274		OG0000671_codon_PichiaB_mafft.phy	7.46463	0.0062923	0.0193623
OG0002223	9.80944	0.00173619	0.00416833		OG0001337	11.353	0.00075326	0.00162257		OG0001491	28.4845	9.44527e-08	6.11834e-07		OG0002633	11.8469	0.000577583	0.00179042		OG0001826_codon_PichiaB_mafft.phy	7.44384	0.00636539	0.0195593
OG0003709	9.76024	0.00178326	0.00427526		OG0001694	11.3499	0.00075452	0.00162297		OG0001492	1.53559	0.215276	0.246416		OG0004794	11.8235	0.000584893	0.0018105		OG0000805_codon_PichiaB_mafft.phy	7.43875	0.00638342	0.0195867
OG0002410	9.75382	0.0017895	0.00428412		OG0004459	11.3241	0.000765069	0.00164252		OG0001493	14.8849	0.000114274	0.000308341		OG0002474	11.8168	0.000586992	0.00181441		OG0002067_codon_PichiaB_mafft.phy	7.41908	0.00645359	0.0197739
OG0003725	9.74796	0.00179522	0.0042917		OG0002435	11.3224	0.000765783	0.00164252		OG0001494	7.46623	0.00628671	0.0102193		OG0005133	11.7985	0.000592783	0.00182971		OG0005100_codon_PichiaB_mafft.phy	7.41449	0.00647008	0.0197962
OG0003575	9.7394	0.0018036	0.00430562		OG0001984	11.2756	0.000785343	0.00168208		OG0001495	23.8874	1.02136e-06	4.86314e-06		OG0001085	11.7364	0.000612897	0.00188708		OG0002804	7.39504	0.00654039	0.019983
OG0003694	9.72796	0.00181486	0.00432635		OG0002180	11.2585	0.000792595	0.00169521		OG0001496	8.04209	0.00457027	0.00776708		OG0001983	11.7342	0.000613625	0.00188708		OG0000841_codon_PichiaB_mafft.phy	7.3381	0.00675082	0.0205918
OG0002347	9.72084	0.0018219	0.004337		OG0003352	11.1409	0.000844467	0.0018036		OG0001497	16.7686	4.22265e-05	0.000127551		OG0002608	11.7315	0.000614526	0.00188708		OG0002691	7.33599	0.00675876	0.0205918
OG0004706	9.66088	0.00188233	0.00447453		OG0002188	11.1111	0.000858129	0.00183019		OG0001498	25.6123	4.17379e-07	2.1847e-06		OG0003155	11.7305	0.000614842	0.00188708		OG0002078_codon_PichiaB_mafft.phy	7.31901	0.0068229	0.0207578
OG0002241	9.65822	0.00188507	0.00447471		OG0002933	11.1077	0.000859699	0.00183095		OG0001499	95.179	1.73922e-22	1.32182e-20		OG0001759	11.7147	0.00062007	0.00190044		OG0003270_codon_PichiaB_mafft.phy	7.30954	0.00685896	0.0208381
OG0002656	9.6535	0.00188992	0.0044799		OG0001347	11.0956	0.000865311	0.00184031		OG0001500	27.4824	1.58532e-07	9.48589e-07		OG0001049	11.673	0.000634127	0.00194079		OG0002622	7.27852	0.00697841	0.0211453
OG0003009	9.62707	0.00191731	0.00453844		OG0002097	11.0711	0.00087683	0.00186218		OG0001501	22.5337	2.06484e-06	8.94236e-06		OG0001499	11.6668	0.000636258	0.00194457		OG0002747	7.27818	0.00697971	0.0211453
OG0003520	9.62222	0.00192237	0.00454404		OG0003919	11.0573	0.000883389	0.00187348		OG0001504	0.037924	0.845596	0.893009		OG0002110	11.6408	0.000645222	0.0019692		OG0003453_codon_PichiaB_mafft.phy	7.23588	0.00714609	0.0216189
OG0001546	9.60311	0.00194248	0.00458512		OG0002736	11.0278	0.000897541	0.00190082		OG0001505	1.24002	0.265468	0.299054		OG0002116	11.6379	0.00064621	0.00196945		OG0002376	7.22677	0.00718242	0.0216984
OG0002335	9.56431	0.00198396	0.00467648		OG0002155	10.9413	0.000940459	0.00198893		OG0001506	22.7424	1.85231e-06	8.1867e-06		OG0001249	11.6353	0.000647117	0.00196945		OG0002717	7.21965	0.00721098	0.0217541
OG0002109	9.55704	0.00199184	0.00468849		OG0003230	10.933	0.000944682	0.00199506		OG0001509	10.4388	0.00123398	0.00245826		OG0001493	11.6022	0.000658737	0.00199988		OG0002336	7.21025	0.00724885	0.0218378
OG0000665	9.50171	0.0020528	0.00482524		OG0002120	10.9294	0.000946518	0.00199615		OG0001510	14.7398	0.000123413	0.000328573		OG0001843	11.6016	0.000658956	0.00199988		OG0001595_codon_PichiaB_mafft.phy	7.20299	0.00727821	0.0218956
OG0004689	9.49035	0.00206555	0.00484843		OG0004164	10.9239	0.000949326	0.00199928		OG0001511	1.41427	0.234349	0.267174		OG0003754	11.5573	0.000674829	0.00204519		OG0002802	7.19942	0.00729272	0.0219087
OG0002980	9.46066	0.00209926	0.00492069		OG0002214	10.8917	0.000965955	0.00203147		OG0001512	7.32453	0.00680197	0.0109708		OG0002540	11.5535	0.000676225	0.00204657		OG0004471_codon_PichiaB_mafft.phy	7.17131	0.00740785	0.0222236
OG0001639	9.45718	0.00210324	0.00492249		OG0003340	10.8729	0.000975823	0.00204936		OG0001514	28.2632	1.05891e-07	6.74788e-07		OG0002200	11.5309	0.000684482	0.00206868		OG0003831_codon_PichiaB_mafft.phy	7.14904	0.0075004	0.0224699
OG0002638	9.45488	0.00210588	0.00492249		OG0004147	10.8597	0.000982808	0.00206049		OG0001516	23.7057	1.12248e-06	5.28464e-06		OG0002416	11.5119	0.000691522	0.00208705		OG0002293	7.14271	0.00752692	0.022518
OG0002450	9.44005	0.00212298	0.00495054		OG0002666	10.8551	0.000985227	0.00206049		OG0001518	37.8813	7.51817e-10	7.5167e-09		OG0002292	11.4658	0.000708892	0.00213651		OG0001132_codon_PichiaB_mafft.phy	7.13753	0.00754872	0.0225519
OG0004592	9.43937	0.00212376	0.00495054		OG0002899	10.8526	0.00098656	0.00206049		OG0001519	16.6244	4.55622e-05	0.000136024		OG0000354	11.4547	0.000713128	0.0021463		OG0001685_codon_PichiaB_mafft.phy	7.12104	0.00761845	0.0227287
OG0002276	9.42998	0.00213466	0.00496907		OG0001951	10.8526	0.000986578	0.00206049		OG0001520	17.0665	3.6094e-05	0.000111329		OG0000903	11.4505	0.000714764	0.00214825		OG0000335_codon_PichiaB_mafft.phy	7.10178	0.00770074	0.0229248
OG0001139	9.42412	0.0021415	0.0049781		OG0002800	10.8397	0.000993474	0.00207202		OG0001521	19.3584	1.08339e-05	3.82787e-05		OG0003802	11.4099	0.000730545	0.00219233		OG0000950_codon_PichiaB_mafft.phy	7.10068	0.00770545	0.0229248
OG0002131	9.40859	0.00215972	0.00501352		OG0001778	10.8345	0.000996248	0.00207494		OG0001522	1.76658	0.183806	0.213286		OG0001124	11.4076	0.000731448	0.00219233		OG0001579_codon_PichiaB_mafft.phy	7.08809	0.00775981	0.0230547
OG0002986	9.39177	0.00217961	0.00505274		OG0001790	10.7846	0.0010235	0.00212877		OG0001523	4.972	0.0257608	0.0355811		OG0003786	11.3981	0.0007352	0.00220054		OG0001780_codon_PichiaB_mafft.phy	7.06869	0.00784424	0.0232734
OG0002827	9.38441	0.00218839	0.00506611		OG0003258	10.7655	0.00103411	0.00214788		OG0001524	28.7662	8.16656e-08	5.36583e-07		OG0002063	11.3947	0.000736558	0.00220157		OG0002995_codon_PichiaB_mafft.phy	7.06123	0.00787701	0.0233385
OG0002713	9.38026	0.00219335	0.00507061		OG0004116	10.7582	0.00103818	0.00215336		OG0001525	14.6705	0.000128037	0.000338511		OG0003831	11.3839	0.000740846	0.00220926		OG0005049_codon_PichiaB_mafft.phy	7.05812	0.00789068	0.0233469
OG0002424	9.35677	0.00222164	0.00512303		OG0004728	10.7254	0.00105676	0.00218891		OG0001526	14.405	0.000147412	0.000383945		OG0002035	11.3829	0.000741235	0.00220926		OG0001637_codon_PichiaB_mafft.phy	7.03676	0.00798534	0.0235945
OG0002786	9.35638	0.00222211	0.00512303		OG0002410	10.721	0.00105928	0.00219111		OG0001528	10.1303	0.00145855	0.00284592		OG0001854	11.3805	0.00074218	0.00220926		OG0003405_codon_PichiaB_mafft.phy	7.01828	0.00806819	0.0238042
OG0004729	9.35378	0.00222526	0.00512328		OG0001889	10.7119	0.00106449	0.00219888		OG0001529	20.9923	4.61138e-06	1.80209e-05		OG0002062	11.3632	0.000749152	0.00222696		OG0005195_codon_PichiaB_mafft.phy	7.01601	0.0080784	0.0238042
OG0003221	9.34673	0.00223384	0.005136		OG0002598	10.6795	0.00108329	0.00223466		OG0001530	25.2954	4.91871e-07	2.52538e-06		OG0002328	11.3605	0.000750241	0.00222715		OG0001532_codon_PichiaB_mafft.phy	6.98996	0.00819682	0.0241201
OG0004403	9.28548	0.00230977	0.00530334		OG0003099	10.647	0.00110248	0.00227113		OG0001531	2.63341	0.104637	0.12807		OG0002068	11.3488	0.00075496	0.0022381		OG0001730_codon_PichiaB_mafft.phy	6.98409	0.00822375	0.0241664
OG0003334	9.26397	0.00233705	0.00535867		OG0001782	10.6389	0.00110732	0.002278		OG0001532	1.60537	0.205144	0.235766		OG0004293	11.318	0.000767591	0.00227188		OG0001559_codon_PichiaB_mafft.phy	6.97994	0.00824284	0.0241675
OG0004406	9.25497	0.00234857	0.00537253		OG0004698	10.6307	0.00111223	0.00228498		OG0001533	2.00426	0.156857	0.185297		OG0005217	11.3159	0.000768445	0.00227188		OG0000802_codon_PichiaB_mafft.phy	6.97721	0.00825544	0.0241675
OG0003809	9.25276	0.00235141	0.00537253		OG0002213	10.6126	0.0011232	0.00230439		OG0001534	47.8718	4.55024e-12	7.00639e-11		OG0001941	11.2929	0.000778036	0.00229711		OG0000951_codon_PichiaB_mafft.phy	6.97654	0.00825852	0.0241675
OG0003054	9.25103	0.00235363	0.00537253		OG0002428	10.5451	0.00116495	0.0023868		OG0001535	38.5397	5.36517e-10	5.7188e-09		OG0002579	11.2714	0.000787118	0.00232077		OG0003264_codon_PichiaB_mafft.phy	6.97181	0.00828038	0.0241675
OG0001322	9.24929	0.00235587	0.00537253		OG0004171	10.5262	0.00117691	0.00240643		OG0001536	7.14355	0.00752339	0.0119901		OG0002721	11.2633	0.000790528	0.00232767		OG0001623_codon_PichiaB_mafft.phy	6.97035	0.00828712	0.0241675
OG0002113	9.24506	0.00236132	0.00537625		OG0004342	10.525	0.00117772	0.00240643		OG0001537	3.83291	0.0502555	0.0653724		OG0001240	11.2542	0.000794439	0.00233602		OG0002200_codon_PichiaB_mafft.phy	6.96942	0.00829145	0.0241675
OG0003810	9.24307	0.00236389	0.00537625		OG0003397	10.5201	0.00118082	0.00240951		OG0001538	1.72287	0.189324	0.219466		OG0002209	11.2124	0.000812515	0.00238489		OG0000603_codon_PichiaB_mafft.phy	6.94996	0.00838211	0.0243708
OG0002084	9.2196	0.00239438	0.00543825		OG0002505	10.5092	0.00118784	0.00242056		OG0001539	14.6571	0.000128946	0.000340125		OG0002044	11.2107	0.000813255	0.00238489		OG0000536_codon_PichiaB_mafft.phy	6.94959	0.00838383	0.0243708
OG0003407	9.17988	0.0024469	0.00554816		OG0001324	10.4846	0.00120372	0.00244963		OG0001540	4.26638	0.0388738	0.0515077		OG0005171	11.2019	0.000817146	0.00239307		OG0001503_codon_PichiaB_mafft.phy	6.9239	0.00850515	0.0246901
OG0002184	9.17804	0.00244937	0.00554816		OG0001139	10.475	0.00121004	0.00245916		OG0001541	28.5327	9.21303e-08	5.99703e-07		OG0002166	11.1614	0.000835174	0.00244018		OG0002475	6.90514	0.00859482	0.0249169
OG0003901	9.16895	0.00246156	0.00556828		OG0002970	10.4699	0.00121338	0.00246264		OG0001543	5.448	0.0195907	0.0278871		OG0001865	11.1607	0.000835479	0.00244018		OG0001599_codon_PichiaB_mafft.phy	6.89069	0.00866458	0.0250854
OG0004698	9.15535	0.00247992	0.00560229		OG0002144	10.4667	0.00121548	0.0024636		OG0001545	9.62105	0.0019236	0.00365191		OG0000926	11.1494	0.000840576	0.00245177		OG0003742_codon_PichiaB_mafft.phy	6.88587	0.008688	0.0251194
OG0002313	9.10318	0.00255165	0.00575662		OG0003755	10.4363	0.00123565	0.00250112		OG0001547	19.9122	8.10815e-06	3.00044e-05		OG0002510	11.1434	0.000843334	0.00245652		OG0005172_codon_PichiaB_mafft.phy	6.87087	0.0087612	0.0252725
OG0003017	9.07547	0.00259061	0.00583668		OG0002427	10.4236	0.00124414	0.00251493		OG0001548	1.03631	0.308681	0.344507		OG0002569	11.1408	0.000844515	0.00245667		OG0001250_codon_PichiaB_mafft.phy	6.87021	0.00876443	0.0252725
OG0003277	9.06499	0.0026055	0.00586238		OG0002329	10.4191	0.00124717	0.00251524		OG0001549	19.1868	1.18532e-05	4.19816e-05		OG0002306	11.1328	0.000848144	0.00246393		OG0000903_codon_PichiaB_mafft.phy	6.86536	0.00878825	0.0253074
OG0002152	9.04711	0.00263111	0.00591209		OG0003463	10.4184	0.00124763	0.00251524		OG0001550	0.412874	0.520514	0.562471		OG0000456	11.1252	0.000851614	0.0024707		OG0001868_codon_PichiaB_mafft.phy	6.85864	0.00882138	0.0253688
OG0003795	9.00666	0.00268997	0.0060363		OG0003156	10.4126	0.00125159	0.00251987		OG0001551	6.50241	0.0107728	0.0164663		OG0002870	11.1223	0.000852953	0.00247129		OG0003237_codon_PichiaB_mafft.phy	6.85088	0.00885974	0.025436
OG0003042	8.9841	0.00272339	0.00610315		OG0002063	10.3905	0.00126667	0.00254624		OG0001552	21.7744	3.06667e-06	1.2652e-05		OG0002682	11.1124	0.000857526	0.00248123		OG0003786_codon_PichiaB_mafft.phy	6.84915	0.00886837	0.025436
OG0001764	8.96809	0.00274736	0.00614869		OG0002279	10.3885	0.00126806	0.00254624		OG0001553	24.9503	5.88277e-07	2.96472e-06		OG0002212	11.0936	0.000866243	0.00250312		OG0005211_codon_PichiaB_mafft.phy	6.83972	0.00891527	0.0255366
OG0002698	8.95395	0.00276871	0.00618823		OG0003359	10.3813	0.00127301	0.00255278		OG0001556	0.620842	0.430735	0.469462		OG0000326	11.0897	0.000868095	0.00250514		OG0001398_codon_PichiaB_mafft.phy	6.8233	0.00899762	0.0257382
OG0003919	8.92453	0.00281366	0.00628037		OG0000763	10.3775	0.00127559	0.00255457		OG0001557	-11.3946	1	1		OG0005231	11.0563	0.000883843	0.0025472		OG0002658	6.81929	0.00901783	0.0257454
OG0002115	8.90286	0.00284725	0.00634691		OG0001941	10.3663	0.00128334	0.00256667		OG0001558	8.17741	0.00424153	0.00729543		OG0003818	11.053	0.000885452	0.00254846		OG0000972_codon_PichiaB_mafft.phy	6.81806	0.00902403	0.0257454
OG0002229	8.87759	0.00288693	0.00642685		OG0002265	10.3078	0.00132471	0.00264591		OG0001560	4.51073	0.0336829	0.0453417		OG0003463	11.013	0.000904729	0.00259855		OG0001488_codon_PichiaB_mafft.phy	6.80523	0.00908912	0.0258732
OG0003003	8.8482	0.00293377	0.00652251		OG0001329	10.2999	0.00133038	0.00265373		OG0001561	5.2373	0.0221076	0.0310624		OG0002272	11.012	0.000905249	0.00259855		OG0001924_codon_PichiaB_mafft.phy	6.8045	0.00909285	0.0258732
OG0002591	8.75178	0.00309301	0.00686745		OG0002585	10.2743	0.00134899	0.0026873		OG0001565	8.03442	0.00458968	0.00779424		OG0004850	10.9766	0.000922678	0.00264384		OG0002398	6.80173	0.00910694	0.0258791
OG0002156	8.74087	0.00311156	0.00689954		OG0004666	10.2713	0.00135118	0.00268812		OG0001566	5.2459	0.0219985	0.0309282		OG0001945	10.9726	0.000924666	0.00264384		OG0003004_codon_PichiaB_mafft.phy	6.79527	0.00913997	0.0259387
OG0001154	8.69244	0.00319533	0.00707597		OG0002269	10.2674	0.00135401	0.0026902		OG0001567	6.80963	0.00906673	0.0141431		OG0001565	10.9726	0.000924674	0.00264384		OG0000421_codon_PichiaB_mafft.phy	6.78706	0.00918209	0.026024
OG0002675	8.68583	0.00320694	0.00709234		OG0003679	10.2558	0.00136254	0.00270359		OG0001575	49.6781	1.81155e-12	2.92552e-11		OG0003847	10.9624	0.000929769	0.00265491		OG0002437	6.77115	0.00926432	0.0262225
OG0002648	8.63967	0.00328921	0.00725858		OG0002293	10.2522	0.00136525	0.00270541		OG0001577	23.3768	1.33176e-06	6.17326e-06		OG0002353	10.9518	0.000935148	0.00266677		OG0003599_codon_PichiaB_mafft.phy	6.72938	0.00948378	0.0268085
OG0002868	8.63883	0.00329073	0.00725858		OG0004686	10.2431	0.00137195	0.00271362		OG0001581	24.4211	7.74164e-07	3.81806e-06		OG0001411	10.9308	0.000945781	0.00269355		OG0002532	6.72256	0.00952009	0.0268758
OG0002155	8.62822	0.00330995	0.00729143		OG0004694	10.2417	0.00137298	0.00271362		OG0001582	2.47538	0.115642	0.140185		OG0002144	10.9123	0.000955273	0.00271703		OG0001459_codon_PichiaB_mafft.phy	6.70769	0.0095998	0.0270654
OG0001797	8.61592	0.00333237	0.00733122		OG0002228	10.1607	0.00143465	0.0028318		OG0001583	28.4755	9.48903e-08	6.12683e-07		OG0001746	10.8633	0.000980882	0.00278622		OG0002368	6.67913	0.00975482	0.0274665
OG0003070	8.59713	0.00336693	0.00739757		OG0002971	10.1464	0.00144583	0.00285013		OG0001584	5.30037	0.0213209	0.0301429		OG0005268	10.8504	0.000987734	0.00280202		OG0002738	6.66142	0.00985222	0.0277045
OG0001614	8.58488	0.00338965	0.00743779		OG0004406	10.1164	0.00146958	0.00289317		OG0001585	0	1	1		OG0003472	10.7985	0.00101584	0.00287798		OG0005174_codon_PichiaB_mafft.phy	6.65537	0.00988573	0.0277625
OG0000376	8.56171	0.00343306	0.00752323		OG0002633	10.0673	0.0015092	0.00296462		OG0001586	27.0251	2.00832e-07	1.15677e-06		OG0001288	10.7728	0.00103004	0.00291443		OG0002102	6.6524	0.00990225	0.0277727
OG0002744	8.54443	0.00346581	0.00757565		OG0001384	10.0666	0.00150979	0.00296462		OG0001588	0	1	1		OG0001316	10.7495	0.0010431	0.00294469		OG0002300	6.64564	0.00993985	0.0278419
OG0001401	8.54434	0.00346598	0.00757565		OG0002128	10.0608	0.00151459	0.00297018		OG0001589	12.1908	0.000480268	0.00106368		OG0001917	10.7488	0.00104345	0.00294469		OG0000705_codon_PichiaB_mafft.phy	6.63659	0.00999048	0.027907
OG0001585	8.53533	0.00348319	0.00759976		OG0002721	10.0483	0.00152489	0.0029865		OG0001590	22.5048	2.09621e-06	9.09867e-06		OG0003113	10.7273	0.00105567	0.00297533		OG0002467	6.6338	0.0100062	0.027907
OG0002691	8.53383	0.00348605	0.00759976		OG0002558	10.0268	0.00154281	0.00301493		OG0001592	1.193	0.274726	0.308728		OG0000784	10.7209	0.00105933	0.00298178		OG0002674	6.63337	0.0100086	0.027907
OG0002366	8.52324	0.0035064	0.00763425		OG0003818	10.0261	0.0015434	0.00301493		OG0001593	8.63158	0.00330384	0.00586406		OG0003966	10.713	0.00106384	0.00299059		OG0004010_codon_PichiaB_mafft.phy	6.63224	0.0100149	0.027907
OG0004768	23.3504	0.00353674	0.00769034		OG0001664	9.97471	0.00158705	0.00309618		OG0001594	6.86293	0.00880019	0.0138029		OG0002673	10.6932	0.00107528	0.00301883		OG0001087_codon_PichiaB_mafft.phy	6.62402	0.0100613	0.0279999
OG0001636	8.49698	0.00355736	0.0077252		OG0001680	9.94545	0.00161247	0.00314172		OG0001595	17.4014	3.02596e-05	9.56422e-05		OG0001243	10.6701	0.00108884	0.00305296		OG0001534_codon_PichiaB_mafft.phy	6.62124	0.010077	0.0280075
OG0004690	8.48871	0.00357357	0.00774632		OG0004170	9.9388	0.00161831	0.00314903		OG0001596	21.7929	3.03718e-06	1.25967e-05		OG0003714	10.6661	0.00109116	0.00305552		OG0004087_codon_PichiaB_mafft.phy	6.61704	0.0101008	0.0280375
OG0003347	8.48733	0.00357629	0.00774632		OG0002798	9.90854	0.00164514	0.00319712		OG0001598	34.4231	4.43419e-09	3.88307e-08		OG0001932	10.6625	0.00109329	0.00305755		OG0003890_codon_PichiaB_mafft.phy	6.60472	0.0101709	0.0281933
OG0002565	8.4827	0.0035854	0.00775608		OG0003528	9.88985	0.00166193	0.00322559		OG0001599	7.15155	0.00748991	0.0119451		OG0002649	10.5974	0.0011325	0.00316313		OG0000487_codon_PichiaB_mafft.phy	6.60258	0.0101831	0.0281933
OG0001791	8.44452	0.00366145	0.00791043		OG0003097	9.86359	0.00168582	0.00326776		OG0001600	6.01112	0.014216	0.0210379		OG0002491	10.5867	0.00113906	0.00317739		OG0002247	6.58474	0.0102857	0.0284168
OG0002943	8.42622	0.00369848	0.00798017		OG0002305	9.83885	0.00170864	0.00330775		OG0001602	4.75703	0.0291788	0.0398195		OG0000887	10.5441	0.00116561	0.00324726		OG0002587	6.58395	0.0102902	0.0284168
OG0002325	8.39032	0.00377225	0.00812893		OG0003086	9.82826	0.00171851	0.00332259		OG0001603	18.0582	2.14255e-05	7.02746e-05		OG0002337	10.5322	0.0011731	0.00326396		OG0003751_codon_PichiaB_mafft.phy	6.56675	0.0103902	0.0286238
OG0002403	8.37607	0.00380193	0.00818242		OG0002113	9.81279	0.00173302	0.00334638		OG0001604	5.05267	0.024588	0.0341059		OG0003224	10.4636	0.00121748	0.00338309		OG0005147_codon_PichiaB_mafft.phy	6.56485	0.0104012	0.0286238
OG0002719	8.35313	0.00385023	0.00827578		OG0004485	9.77725	0.00176684	0.00340484		OG0001605	42.8692	5.85247e-11	7.40675e-10		OG0005181	10.4551	0.00122314	0.00339448		OG0002637	6.5642	0.010405	0.0286238
OG0002440	8.32076	0.00391945	0.00841382		OG0002491	9.77624	0.00176781	0.00340484		OG0001608	5.84847	0.0155906	0.0228201		OG0002273	10.4332	0.00123769	0.00343047		OG0002799	6.55606	0.0104527	0.0287184
OG0002311	8.26073	0.00405119	0.00868554		OG0002737	9.7683	0.00177547	0.00341523		OG0001610	12.5029	0.000406311	0.000917723		OG0002208	10.4055	0.00125639	0.00347787		OG0005160_codon_PichiaB_mafft.phy	6.54553	0.0105148	0.0288408
OG0001948	8.24848	0.00407861	0.0087332		OG0001960	9.7607	0.00178282	0.003425		OG0001611	1.36479	0.24271	0.275878		OG0005354	10.3849	0.0012705	0.00351247		OG0002421_codon_PichiaB_mafft.phy	6.54396	0.0105241	0.0288408
OG0002857	8.23807	0.00410206	0.00877227		OG0001857	9.75241	0.00179087	0.0034353		OG0001612	6.0777	0.0136899	0.0203917		OG0001227	10.3748	0.00127748	0.00352648		OG0002017_codon_PichiaB_mafft.phy	6.52298	0.010649	0.029146
OG0004434	8.22731	0.00412646	0.00881324		OG0002043	9.75051	0.00179273	0.0034353		OG0001613	14.6919	0.00012659	0.000335609		OG0002522	10.3729	0.00127882	0.00352648		OG0001270_codon_PichiaB_mafft.phy	6.48715	0.0108657	0.0297014
OG0002341	8.21287	0.00415943	0.00887239		OG0001980	9.74454	0.00179856	0.00344211		OG0001615	22.2567	2.38529e-06	1.01242e-05		OG0000935	10.3169	0.00131816	0.00363038		OG0005589_codon_PichiaB_mafft.phy	6.47426	0.0109448	0.0298797
OG0002376	8.15743	0.00428851	0.00913617		OG0002951	9.67613	0.00186677	0.00356813		OG0001616	4.12938	0.0421447	0.0554549		OG0001418	10.28	0.00134477	0.00369898		OG0002801	6.46027	0.0110313	0.0300777
OG0000951	8.1359	0.00433973	0.00923358		OG0002577	9.67126	0.00187172	0.00357308		OG0001617	1.12276	0.289326	0.323698		OG0001395	10.2735	0.00134954	0.0037074		OG0000859_codon_PichiaB_mafft.phy	6.45259	0.0110791	0.0301699
OG0002283	8.13265	0.00434753	0.00923849		OG0002631	9.65616	0.00188717	0.00359802		OG0001618	7.58539	0.00588434	0.00966864		OG0005202	10.2481	0.00136826	0.00375407		OG0003371_codon_PichiaB_mafft.phy	6.44621	0.0111189	0.0302401
OG0002696	8.11448	0.00439131	0.00931976		OG0004152	9.63292	0.00191121	0.00363925		OG0001619	15.5601	7.99251e-05	0.000225083		OG0002038	10.2343	0.00137855	0.00377554		OG0001854_codon_PichiaB_mafft.phy	6.44106	0.0111512	0.0302896
OG0003245	8.11136	0.00439888	0.00932408		OG0002408	9.60864	0.00193664	0.00367989		OG0001621	13.6394	0.000221491	0.000546297		OG0002316	10.2329	0.00137956	0.00377554		OG0001091_codon_PichiaB_mafft.phy	6.43015	0.0112199	0.0303458
OG0001703	8.09235	0.00444524	0.00940077		OG0002756	9.60789	0.00193743	0.00367989		OG0001623	24.1929	8.71509e-07	4.2193e-06		OG0002318	10.1804	0.00141944	0.00387979		OG0002706	6.42967	0.0112229	0.0303458
OG0004632	8.09168	0.0044469	0.00940077		OG0002615	9.56423	0.00198405	0.00376372		OG0001624	15.9025	6.66918e-05	0.000191207		OG0001189	10.1737	0.00142457	0.00388894		OG0002759	6.42907	0.0112267	0.0303458
OG0003346	8.08749	0.00445719	0.00940077		OG0002608	9.52402	0.00202799	0.00384225		OG0001625	0.006894	0.933828	0.983453		OG0000815	10.1636	0.0014324	0.0039054		OG0002638	6.42883	0.0112282	0.0303458
OG0003476	8.0874	0.00445741	0.00940077		OG0002681	9.50989	0.00204368	0.00386711		OG0001626	10.9563	0.000932882	0.00191708		OG0005170	10.1585	0.00143634	0.00391123		OG0001951_codon_PichiaB_mafft.phy	6.41294	0.0113291	0.0305802
OG0002441	8.02565	0.00461194	0.00970607		OG0001988	9.49474	0.00206062	0.00389429		OG0001629	9.19351	0.00242875	0.00449644		OG0005229	10.1402	0.00145073	0.00394549		OG0002061_codon_PichiaB_mafft.phy	6.40829	0.0113589	0.0306221
OG0001720	8.02496	0.0046137	0.00970607		OG0002958	9.47556	0.00208227	0.00393029		OG0001630	2.44871	0.117621	0.142321		OG0002900	10.1081	0.0014762	0.00400972		OG0003754_codon_PichiaB_mafft.phy	6.39697	0.0114316	0.0307795
OG0002804	7.94876	0.00481204	0.0101049		OG0002121	9.42815	0.0021368	0.00402817		OG0001631	88.591	4.85494e-21	2.76329e-19		OG0000286	10.1006	0.00148222	0.00402106		OG0001038_codon_PichiaB_mafft.phy	6.37123	0.0115985	0.0311729
OG0003150	7.94754	0.00481528	0.0101049		OG0004028	9.40478	0.00216421	0.00407475		OG0001632	7.75271	0.00536321	0.00894784		OG0005240	10.0933	0.00148807	0.0040308		OG0001082_codon_PichiaB_mafft.phy	6.36999	0.0116066	0.0311729
OG0002855	7.94238	0.00482902	0.0101211		OG0002773	9.31166	0.00227701	0.00428179		OG0001633	0	1	1		OG0001733	10.0915	0.00148952	0.0040308		OG0003471_codon_PichiaB_mafft.phy	6.35868	0.0116808	0.0313331
OG0003216	7.92253	0.0048823	0.01022		OG0002778	9.30823	0.00228126	0.00428184		OG0001634	7.51358	0.00612354	0.00999681		OG0002255	10.0876	0.00149273	0.00403447		OG0003578_codon_PichiaB_mafft.phy	6.34552	0.0117678	0.0315273
OG0001825	7.91968	0.00489	0.0102234		OG0002728	9.30708	0.00228271	0.00428184		OG0001636	17.4416	2.96272e-05	9.39532e-05		OG0001162	10.0697	0.00150728	0.00406872		OG0001269_codon_PichiaB_mafft.phy	6.31128	0.0119972	0.0321019
OG0001373	7.89624	0.00495377	0.0103439		OG0002290	9.30346	0.00228722	0.00428498		OG0001638	10.7633	0.00103535	0.00210112		OG0003073	10.0132	0.00155419	0.00419015		OG0003064_codon_PichiaB_mafft.phy	6.30484	0.0120409	0.0321787
OG0002370	7.86912	0.00502862	0.0104872		OG0001411	9.27792	0.00231932	0.00433975		OG0001640	12.0892	0.000507161	0.00111998		OG0001871	9.98645	0.00157696	0.00424627		OG0000505_codon_PichiaB_mafft.phy	6.28392	0.0121838	0.032497
OG0003123	7.77686	0.00529197	0.0110086		OG0002470	9.27447	0.0023237	0.00434257		OG0001641	1.35597	0.244238	0.277338		OG0005257	9.9735	0.00158809	0.00427095		OG0002148	6.283	0.0121901	0.032497
OG0002210	7.77381	0.0053009	0.0110086		OG0002540	9.2674	0.00233268	0.00435395		OG0001642	43.1768	5.00107e-11	6.43785e-10		OG0005111	9.96968	0.00159139	0.00427135		OG0001539_codon_PichiaB_mafft.phy	6.27972	0.0122127	0.0325169
OG0002297	7.77147	0.00530778	0.0110086		OG0003862	9.24345	0.00236339	0.00440583		OG0001644	13.6074	0.000225293	0.000554474		OG0000855	9.96878	0.00159217	0.00427135		OG0002537	6.27237	0.0122635	0.0326118
OG0002252	7.77063	0.00531026	0.0110086		OG0002478	9.22798	0.00238344	0.00443772		OG0001645	11.1548	0.000838148	0.00173965		OG0000987	9.91092	0.00164301	0.00440127		OG0002125	6.26959	0.0122827	0.0326227
OG0002189	7.77027	0.00531132	0.0110086		OG0001405	9.1708	0.00245907	0.0045729		OG0001646	15.7043	7.40563e-05	0.000210042		OG0002496	9.90908	0.00164465	0.00440127		OG0003059_codon_PichiaB_mafft.phy	6.26001	0.0123494	0.0327292
OG0002028	7.76004	0.00534148	0.0110575		OG0002875	9.16437	0.00246772	0.00458334		OG0001647	16.3661	5.22115e-05	0.0001537		OG0003881	9.90477	0.00164851	0.00440616		OG0001479_codon_PichiaB_mafft.phy	6.25945	0.0123532	0.0327292
OG0003231	7.75422	0.00535872	0.0110795		OG0002062	9.15654	0.00247831	0.00459331		OG0001648	146.283	1.12603e-33	2.34115e-31		OG0000559	9.86767	0.00168209	0.00449039		OG0001262_codon_PichiaB_mafft.phy	6.23581	0.0125192	0.0331283
OG0003046	7.71399	0.00547945	0.0113152		OG0001706	9.1559	0.00247917	0.00459331		OG0001649	49.7922	1.70922e-12	2.78364e-11		OG0002588	9.85628	0.00169253	0.00451273		OG0005132_codon_PichiaB_mafft.phy	6.22542	0.0125929	0.0332695
OG0004124	7.68963	0.0055539	0.0114549		OG0004645	9.14494	0.00249407	0.00461525		OG0001650	7.09008	0.0077512	0.0123015		OG0001852	9.84809	0.00170008	0.0045273		OG0005050_codon_PichiaB_mafft.phy	6.22393	0.0126035	0.0332695
OG0002788	7.68423	0.00557053	0.0114752		OG0003237	9.13935	0.0025017	0.00462371		OG0001651	39.5943	3.12601e-10	3.53132e-09		OG0001541	9.80859	0.00173699	0.00461992		OG0002576	6.21809	0.0126452	0.0333386
OG0001824	7.65742	0.00565393	0.0116327		OG0002456	9.09801	0.00255887	0.0047236		OG0001652	34.7631	3.72373e-09	3.29879e-08		OG0002778	9.7983	0.00174673	0.00464015		OG0005476_codon_PichiaB_mafft.phy	6.20853	0.0127136	0.0334782
OG0002690	7.65497	0.0056616	0.0116343		OG0002518	9.07275	0.00259447	0.00478345		OG0001653	79.2851	5.3764e-19	2.52057e-17		OG0005162	9.78026	0.00176395	0.00467779		OG0003206_codon_PichiaB_mafft.phy	6.20056	0.012771	0.0335584
OG0002137	7.65232	0.00566993	0.0116372		OG0002519	9.06486	0.00260569	0.00479828		OG0001654	24.9325	5.93727e-07	2.98836e-06		OG0003767	9.77561	0.00176842	0.00467779		OG0001886_codon_PichiaB_mafft.phy	6.19997	0.0127752	0.0335584
OG0001697	7.62841	0.00574559	0.0117781		OG0002457	9.04504	0.00263409	0.00484467		OG0001655	18.5525	1.65291e-05	5.57089e-05		OG0005237	9.77482	0.00176918	0.00467779		OG0001742_codon_PichiaB_mafft.phy	6.19092	0.0128407	0.0336893
OG0002025	7.60609	0.00581714	0.0119103		OG0002671	9.01319	0.00268038	0.00492381		OG0001656	11.5453	0.000679199	0.00144663		OG0001153	9.77448	0.00176951	0.00467779		OG0003367_codon_PichiaB_mafft.phy	6.18261	0.0129012	0.0338068
OG0001555	7.5641	0.00595423	0.0121761		OG0001959	9.00055	0.00269898	0.00495196		OG0001658	4.24534	0.0393581	0.0521192		OG0002145	9.75841	0.00178504	0.00471066		OG0000468_codon_PichiaB_mafft.phy	6.1763	0.0129473	0.0338649
OG0001503	7.55206	0.00599416	0.0122429		OG0002158	8.99303	0.00271011	0.00496635		OG0001659	7.68496	0.00556828	0.00922972		OG0003519	9.75714	0.00178628	0.00471066		OG0001042_codon_PichiaB_mafft.phy	6.17527	0.0129548	0.0338649
OG0001777	7.53235	0.00606009	0.0123626		OG0004516	8.98255	0.00272571	0.00498887		OG0001660	12.7143	0.000362871	0.000833652		OG0002122	9.75217	0.00179111	0.00471767		OG0003231_codon_PichiaB_mafft.phy	6.17221	0.0129772	0.0338824
OG0002060	7.51931	0.00610411	0.0124155		OG0003827	8.95194	0.00277175	0.005067		OG0001661	29.1667	6.64097e-08	4.4377e-07		OG0001690	9.74562	0.00179751	0.00472879		OG0002966_codon_PichiaB_mafft.phy	6.14396	0.0131862	0.034348
OG0004274	7.51928	0.00610421	0.0124155		OG0002474	8.94493	0.00278241	0.00508033		OG0001662	4.21764	0.0400058	0.0527623		OG0002664	9.71887	0.00182386	0.00479231		OG0002263	6.14352	0.0131895	0.034348
OG0002928	7.51811	0.00610816	0.0124155		OG0002597	8.93782	0.00279326	0.00509399		OG0001663	2.51835	0.112528	0.136628		OG0003749	9.70168	0.00184099	0.00483149		OG0003768_codon_PichiaB_mafft.phy	6.14165	0.0132034	0.034348
OG0003011	7.51536	0.00611752	0.0124195		OG0004830	8.89814	0.00285461	0.0051996		OG0001665	-45.8424	1	1		OG0003584	9.68474	0.00185804	0.00487036		OG0003619_codon_PichiaB_mafft.phy	6.13748	0.0132345	0.0343875
OG0002919	7.49861	0.00617466	0.0125204		OG0002026	8.87736	0.00288729	0.00525279		OG0001666	3.02167	0.0821589	0.102597		OG0002027	9.65097	0.00189251	0.00495474		OG0003755_codon_PichiaB_mafft.phy	6.12075	0.0133604	0.0346499
OG0002140	7.48773	0.00621207	0.0125811		OG0002757	8.82899	0.00296482	0.00538122		OG0001667	223.363	1.67038e-50	1.26864e-47		OG0001087	9.6332	0.00191091	0.00499688		OG0002770_codon_PichiaB_mafft.phy	6.11978	0.0133677	0.0346499
OG0002852	7.46366	0.00629568	0.0127351		OG0004363	8.82887	0.00296502	0.00538122		OG0001668	0.00032	0.985728	1		OG0002470	9.63029	0.00191395	0.0049988		OG0002606_codon_PichiaB_mafft.phy	6.1129	0.0134199	0.0347433
OG0003181	7.45557	0.00632406	0.0127772		OG0002828	8.77063	0.0030612	0.00554911		OG0001669	0.96821	0.325127	0.360742		OG0005034	9.612	0.0019331	0.00504277		OG0001044_codon_PichiaB_mafft.phy	6.09598	0.013549	0.0350354
OG0002023	7.43668	0.00639076	0.012892		OG0002725	8.73886	0.00311499	0.00563985		OG0001670	5.35287	0.0206882	0.0293029		OG0001106	9.59404	0.0019521	0.00508623		OG0001747_codon_PichiaB_mafft.phy	6.07823	0.0136858	0.0353467
OG0004039	7.43515	0.0063962	0.012892		OG0002609	8.70671	0.00317041	0.00573331		OG0001671	7.49599	0.00618364	0.0100805		OG0005164	9.58473	0.00196203	0.00510596		OG0005110_codon_PichiaB_mafft.phy	6.07322	0.0137247	0.0354047
OG0003813	7.41982	0.00645093	0.0129867		OG0002270	8.69703	0.0031873	0.00575696		OG0001672	5.11216	0.0237588	0.0330765		OG0004902	9.57321	0.00197437	0.00513194		OG0002023_codon_PichiaB_mafft.phy	6.06808	0.0137646	0.0354653
OG0004040	7.41188	0.00647946	0.0130286		OG0003505	8.62443	0.00331685	0.0059838		OG0001674	4.64181	0.031202	0.042327		OG0001678	9.57047	0.00197732	0.00513347		OG0002144	6.03474	0.014027	0.0360837
OG0002530	7.40831	0.00649233	0.0130374		OG0001194	8.61294	0.00333783	0.00601448		OG0001675	50.1841	1.39977e-12	2.32891e-11		OG0002215	9.56407	0.00198423	0.00514526		OG0001541_codon_PichiaB_mafft.phy	6.0333	0.0140385	0.0360837
OG0000824	7.40607	0.0065004	0.0130374		OG0003098	8.59071	0.00337882	0.00608107		OG0001676	24.9507	5.8816e-07	2.96472e-06		OG0002121	9.56174	0.00198675	0.00514565		OG0002960_codon_PichiaB_mafft.phy	6.03123	0.0140549	0.0360837
OG0002937	7.40423	0.00650707	0.0130374		OG0002842	8.58121	0.0033965	0.00610561		OG0001677	4.22988	0.0397182	0.0525157		OG0003730	9.55457	0.00199453	0.00515965		OG0003432_codon_PichiaB_mafft.phy	6.02766	0.0140834	0.0360972
OG0002238	7.39661	0.00653468	0.0130771		OG0002871	8.57031	0.00341689	0.00613497		OG0001679	23.8451	1.04408e-06	4.94814e-06		OG0002115	9.53967	0.00201078	0.00519551		OG0000474_codon_PichiaB_mafft.phy	6.02637	0.0140937	0.0360972
OG0002394	7.38783	0.00656666	0.0131255		OG0003387	8.56375	0.00342922	0.00614979		OG0001683	6.60027	0.0101963	0.0157009		OG0002928	9.5188	0.00203378	0.0052487		OG0000680_codon_PichiaB_mafft.phy	6.01862	0.0141557	0.036213
OG0003327	7.37905	0.00659881	0.0131741		OG0001895	8.5552	0.00344537	0.00617141		OG0001684	13.7923	0.000204174	0.000509504		OG0001403	9.50896	0.00204471	0.00527065		OG0002358_codon_PichiaB_mafft.phy	6.01041	0.0142217	0.0363388
OG0002249	7.37153	0.00662647	0.0132137		OG0004364	8.5435	0.00346759	0.00620386		OG0001685	11.0839	0.000870826	0.00179766		OG0002654	9.48804	0.00206816	0.0053247		OG0003727_codon_PichiaB_mafft.phy	6.00133	0.0142951	0.0364713
OG0002553	7.31571	0.00683543	0.0136142		OG0003881	8.53009	0.00349322	0.00624232		OG0001686	11.6979	0.000625695	0.00134779		OG0005122	9.48589	0.00207058	0.0053247		OG0001400_codon_PichiaB_mafft.phy	5.99981	0.0143074	0.0364713
OG0002798	7.30179	0.0068886	0.0137039		OG0003167	8.525	0.003503	0.00625241		OG0001687	9.39431	0.00217659	0.00408604		OG0000778	9.46649	0.00209259	0.00537495		OG0002533	5.98861	0.0143985	0.0366601
OG0002500	7.27671	0.00698544	0.0138802		OG0002209	8.52157	0.00350962	0.00625682		OG0001688	14.1377	0.000169902	0.000434088		OG0003457	9.44991	0.0021116	0.00541487		OG0002628	5.98083	0.0144622	0.0367788
OG0002245	7.2696	0.00701315	0.0139188		OG0001968	8.51455	0.00352319	0.00626209		OG0001690	30.9966	2.58486e-08	1.87255e-07		OG0002884	9.44744	0.00211444	0.00541487		OG0005047_codon_PichiaB_mafft.phy	5.97542	0.0145067	0.0368483
OG0003044	7.23023	0.00716862	0.0142106		OG0002775	8.51404	0.00352416	0.00626209		OG0001691	61.2444	5.04121e-15	1.19647e-13		OG0001715	9.44621	0.00211586	0.00541487		OG0003810_codon_PichiaB_mafft.phy	5.96441	0.0145975	0.0370353
OG0003336	7.22046	0.00720772	0.0142713		OG0003837	8.5136	0.00352502	0.00626209		OG0001692	5.43701	0.0197144	0.0280282		OG0000343	9.44426	0.0021181	0.00541487		OG0002454	5.96177	0.0146194	0.0370472
OG0003615	7.21404	0.00723357	0.0143056		OG0003224	8.45118	0.00364806	0.00647305		OG0001694	4.49235	0.0340468	0.0457503		OG0002903	9.42628	0.00213897	0.0054618		OG0001983_codon_PichiaB_mafft.phy	5.94738	0.0147392	0.0373069
OG0002653	7.20395	0.00727433	0.0143537		OG0002060	8.4483	0.00365384	0.00647571		OG0001696	25.8402	3.70884e-07	1.97088e-06		OG0000950	9.41707	0.00214975	0.00547902		OG0001649_codon_PichiaB_mafft.phy	5.92654	0.0149145	0.0377063
OG0003067	7.20381	0.00727491	0.0143537		OG0002101	8.40327	0.00374547	0.00663033		OG0001697	24.3787	7.91387e-07	3.88511e-06		OG0002348	9.41532	0.0021518	0.00547902		OG0003118_codon_PichiaB_mafft.phy	5.91615	0.0150027	0.037885
OG0004634	7.19759	0.00730014	0.014373		OG0002704	8.38555	0.00378215	0.00668741		OG0001699	12.0785	0.000510073	0.00112399		OG0001569	9.41406	0.00215328	0.00547902		OG0001710_codon_PichiaB_mafft.phy	5.88821	0.0152426	0.0384455
OG0002389	7.19614	0.00730604	0.014373		OG0003552	8.37989	0.00379396	0.00670044		OG0001700	19.8596	8.33432e-06	3.06195e-05		OG0002799	9.40833	0.00216002	0.00548974		OG0005182_codon_PichiaB_mafft.phy	5.88548	0.0152662	0.0384601
OG0003246	7.19509	0.00731032	0.014373		OG0004633	8.3428	0.00387219	0.00683062		OG0001702	14.116	0.000171877	0.000438152		OG0002361	9.40372	0.00216546	0.00549558		OG0002290	5.88235	0.0152934	0.0384836
OG0002661	7.18982	0.00733185	0.0143985		OG0002480	8.33123	0.00389692	0.00686622		OG0001703	10.7219	0.00105876	0.00214481		OG0002314	9.40209	0.00216738	0.00549558		OG0002787	5.86066	0.015483	0.0388741
OG0001158	7.17518	0.00739189	0.0144995		OG0003606	8.32177	0.00391728	0.00689404		OG0001704	1.86135	0.172469	0.201361		OG0003643	9.37861	0.00219532	0.00555579		OG0002361	5.86047	0.0154847	0.0388741
OG0002451	7.17257	0.00740266	0.0145037		OG0002747	8.28307	0.00400164	0.00703431		OG0001705	17.9126	2.31286e-05	7.50997e-05		OG0000773	9.37784	0.00219624	0.00555579		OG0001499_codon_PichiaB_mafft.phy	5.851	0.0155682	0.0390382
OG0002524	7.16494	0.00743422	0.0145486		OG0003075	8.27112	0.00402806	0.00706004		OG0001706	0.490078	0.483893	0.524889		OG0003725	9.3639	0.00221301	0.00559172		OG0003394_codon_PichiaB_mafft.phy	5.84124	0.0156548	0.0391701
OG0001883	7.15493	0.00747583	0.014613		OG0001891	8.26985	0.00403088	0.00706004		OG0001707	-0.010224	1	1		OG0002128	9.36017	0.00221751	0.00559658		OG0002444	5.84098	0.0156571	0.0391701
OG0001622	7.14459	0.00751905	0.0146805		OG0004724	8.2684	0.0040341	0.00706004		OG0001710	13.5408	0.000233435	0.000568982		OG0005204	9.35306	0.00222613	0.00561134		OG0002389	5.83313	0.0157271	0.0392995
OG0003030	7.12884	0.00758536	0.0147928		OG0003235	8.26734	0.00403645	0.00706004		OG0001711	15.2147	9.59511e-05	0.000266485		OG0003733	9.35109	0.00222852	0.00561134		OG0002097	5.82919	0.0157623	0.0393419
OG0002296	7.10809	0.00767367	0.0149477		OG0001761	8.26591	0.00403965	0.00706004		OG0001712	17.7109	2.57145e-05	8.27264e-05		OG0005233	9.31855	0.00226846	0.00570459		OG0001686_codon_PichiaB_mafft.phy	5.82419	0.0158073	0.0394084
OG0003654	7.10139	0.00770243	0.0149863		OG0000744	8.26043	0.00405184	0.00707088		OG0001714	31.9455	1.58556e-08	1.22007e-07		OG0003441	9.31665	0.00227081	0.00570459		OG0002868_codon_PichiaB_mafft.phy	5.81443	0.0158952	0.039569
OG0003997	7.07798	0.0078037	0.0151659		OG0002171	8.25833	0.00405655	0.00707088		OG0001715	5.10544	0.0238509	0.0331643		OG0005104	9.30894	0.00228038	0.00572202		OG0002323	5.81297	0.0159084	0.039569
OG0001739	7.06281	0.00787005	0.0152771		OG0002576	8.25683	0.0040599	0.00707088		OG0001716	0	1	1		OG0001283	9.29935	0.00229235	0.00574541		OG0003652_codon_PichiaB_mafft.phy	5.7725	0.0162788	0.0404436
OG0002935	7.05178	0.00791866	0.0153532		OG0002713	8.24868	0.00407816	0.00709449		OG0001717	6.53417	0.0105821	0.0162192		OG0002095	9.29596	0.0022966	0.00574944		OG0002289	5.73818	0.0166	0.0411851
OG0002894	7.04978	0.00792749	0.0153532		OG0004676	8.22312	0.00413601	0.00718685		OG0001718	19.6771	9.16922e-06	3.33841e-05		OG0002336	9.27461	0.00232352	0.00581014		OG0005197_codon_PichiaB_mafft.phy	5.73654	0.0166155	0.0411851
OG0003621	6.99455	0.00817584	0.015816		OG0000951	8.2063	0.00417451	0.00724469		OG0001719	5.80872	0.0159469	0.0232223		OG0002995	9.27072	0.00232846	0.00581581		OG0002776	5.69858	0.0169786	0.0420368
OG0002474	6.94991	0.00838233	0.0161968		OG0000613	8.2044	0.00417889	0.00724469		OG0001720	15.5975	7.8357e-05	0.000221131		OG0001454	9.21976	0.00239417	0.00597305		OG0000870_codon_PichiaB_mafft.phy	5.67478	0.0172105	0.0425618
OG0002985	6.94373	0.00841135	0.0162242		OG0002980	8.18273	0.0042291	0.00732333		OG0001721	29.8349	4.70438e-08	3.21661e-07		OG0001219	9.20034	0.0024197	0.00602982		OG0002471	5.66651	0.0172918	0.042714
OG0002819	6.94279	0.00841577	0.0162242		OG0002833	8.16412	0.00427272	0.00739038		OG0001723	0	1	1		OG0002652	9.1977	0.00242319	0.0060316		OG0001650_codon_PichiaB_mafft.phy	5.66351	0.0173215	0.0427382
OG0003015	6.929	0.00848089	0.0163064		OG0000787	8.1604	0.00428148	0.00739707		OG0001724	12.6678	0.000371999	0.000850337		OG0000459	9.19362	0.0024286	0.00603817		OG0001798_codon_PichiaB_mafft.phy	5.64199	0.0175353	0.0432119
OG0002718	6.92792	0.00848604	0.0163064		OG0004172	8.13982	0.00433035	0.00747295		OG0001725	18.4082	1.78289e-05	5.96562e-05		OG0005208	9.19049	0.00243276	0.00604159		OG0003509_codon_PichiaB_mafft.phy	5.64016	0.0175536	0.0432119
OG0003033	6.92761	0.00848748	0.0163064		OG0001722	8.12872	0.00435695	0.00751027		OG0001726	11.9194	0.00055552	0.0012092		OG0000452	9.11724	0.00253211	0.00628114		OG0000591_codon_PichiaB_mafft.phy	5.63421	0.0176133	0.0433094
OG0003876	6.90637	0.0085889	0.0164825		OG0004657	8.11853	0.00438151	0.00754399		OG0001728	32.9633	9.39159e-09	7.61559e-08		OG0000484	9.08944	0.0025709	0.00637009		OG0002675	5.62076	0.0177489	0.0435931
OG0003043	6.87827	0.00872501	0.0167246		OG0002173	8.10023	0.00442597	0.00761059		OG0001729	6.20256	0.0127565	0.01915		OG0002252	9.0825	0.00258067	0.00638701		OG0001841_codon_PichiaB_mafft.phy	5.6107	0.0178511	0.0437942
OG0003862	6.86955	0.00876768	0.0167873		OG0002369	8.09847	0.00443027	0.00761059		OG0001731	2.47795	0.115453	0.14003		OG0005049	9.06517	0.00260524	0.00644049		OG0001929_codon_PichiaB_mafft.phy	5.60395	0.0179201	0.0439133
OG0000413	6.86052	0.00881208	0.0168531		OG0002694	8.09194	0.00444626	0.00762938		OG0001732	7.27639	0.00698667	0.0112369		OG0001019	9.05704	0.00261685	0.00646184		OG0001719_codon_PichiaB_mafft.phy	5.59646	0.0179968	0.0440152
OG0003838	6.81465	0.00904128	0.0172718		OG0002466	8.062	0.00452033	0.00774368		OG0001733	14.5557	0.00013608	0.000356877		OG0003551	9.04957	0.00262756	0.00648092		OG0002893_codon_PichiaB_mafft.phy	5.5959	0.0180025	0.0440152
OG0004650	6.78692	0.00918283	0.017506		OG0002255	8.06088	0.00452313	0.00774368		OG0001734	2.98648	0.0839625	0.104678		OG0005176	9.02229	0.00266708	0.00657093		OG0000444_codon_PichiaB_mafft.phy	5.59138	0.0180491	0.0440299
OG0001601	6.78656	0.00918466	0.017506		OG0002967	8.05783	0.00453073	0.00774791		OG0001735	4.78752	0.0286667	0.0391911		OG0002320	9.0047	0.00269286	0.00662693		OG0005115_codon_PichiaB_mafft.phy	5.59135	0.0180494	0.0440299
OG0002351	6.78384	0.0091987	0.0175129		OG0001259	8.05052	0.00454906	0.00776261		OG0001736	8.26729	0.00403658	0.00698565		OG0002277	8.96537	0.00275144	0.00676345		OG0002735	5.5819	0.0181471	0.0442181
OG0002818	6.76268	0.00930838	0.0176914		OG0001402	8.0503	0.00454961	0.00776261		OG0001738	3.6256	0.0568971	0.0731763		OG0000890	8.92167	0.00281807	0.00691483		OG0001622_codon_PichiaB_mafft.phy	5.57255	0.0182442	0.0444045
OG0004145	6.7617	0.0093135	0.0176914		OG0002353	8.0051	0.00466458	0.0079498		OG0001740	8.97564	0.00273603	0.00498832		OG0005149	8.92081	0.00281939	0.00691483		OG0001322_codon_PichiaB_mafft.phy	5.5671	0.018301	0.0444609
OG0004702	6.75591	0.00934377	0.0177289		OG0002984	7.99561	0.0046891	0.00797827		OG0001741	38.2875	6.10538e-10	6.35831e-09		OG0003104	8.88797	0.00287055	0.00703237		OG0001335_codon_PichiaB_mafft.phy	5.56637	0.0183086	0.0444609
OG0002196	6.73074	0.00947652	0.0179606		OG0002497	7.99454	0.00469186	0.00797827		OG0001742	14.5153	0.000139028	0.000364189		OG0002094	8.88449	0.00287604	0.00703787		OG0002113	5.56181	0.0183564	0.0444788
OG0001217	6.72543	0.00950479	0.0179939		OG0000943	7.96718	0.0047633	0.00809064		OG0001743	6.44834	0.0111056	0.0169296		OG0003024	8.87082	0.00289765	0.00708278		OG0002788	5.56173	0.0183573	0.0444788
OG0003337	6.71646	0.00955273	0.0180643		OG0001940	7.91394	0.00490553	0.00832287		OG0001745	12.9239	0.000324421	0.000756761		OG0001335	8.78689	0.00303402	0.00740779		OG0005017_codon_PichiaB_mafft.phy	5.55	0.0184807	0.0447274
OG0000521	6.69882	0.00964768	0.0182234		OG0004165	7.87639	0.00500845	0.00848794		OG0001746	24.0878	9.20417e-07	4.42338e-06		OG0003662	8.78449	0.00303803	0.00740925		OG0002950_codon_PichiaB_mafft.phy	5.54432	0.0185408	0.0448225
OG0004155	6.67943	0.0097532	0.0184021		OG0004697	7.86169	0.00504931	0.00854759		OG0001748	20.314	6.57174e-06	2.48309e-05		OG0005260	8.77264	0.00305782	0.00744915		OG0002156	5.53769	0.0186111	0.0449421
OG0002345	6.66101	0.00985448	0.0185723		OG0003599	7.85316	0.00507319	0.00857841		OG0001750	5.57098	0.0182605	0.026256		OG0003743	8.76203	0.00307567	0.00748423		OG0002276	5.52579	0.0187381	0.0451982
OG0003066	6.64863	0.00992323	0.0186678		OG0003395	7.84763	0.00508874	0.00859507		OG0001751	19.0884	1.24802e-05	4.37596e-05		OG0001976	8.75579	0.00308621	0.0075015		OG0001310_codon_PichiaB_mafft.phy	5.51138	0.0188932	0.0455211
OG0003131	6.64789	0.00992732	0.0186678		OG0002346	7.83903	0.00511299	0.00862639		OG0001752	4.15368	0.041544	0.0546961		OG0002738	8.69804	0.00318553	0.00773425		OG0001806_codon_PichiaB_mafft.phy	5.49547	0.0190658	0.0458105
OG0001460	6.64165	0.00996218	0.0187125		OG0002327	7.82187	0.00516176	0.00869896		OG0001753	2.55779	0.109752	0.133756		OG0003374	8.69105	0.00319777	0.00775234		OG0000769_codon_PichiaB_mafft.phy	5.49486	0.0190724	0.0458105
OG0002834	6.63457	0.0100018	0.018766		OG0002802	7.81065	0.00519391	0.00874337		OG0001754	4.56262	0.0326771	0.0440919		OG0003405	8.68971	0.00320012	0.00775234		OG0002449	5.49444	0.0190771	0.0458105
OG0003646	6.62581	0.0100511	0.0188366		OG0004659	7.80755	0.00520284	0.00874865		OG0001755	0	1	1		OG0002864	8.68099	0.00321546	0.00778085		OG0002996_codon_PichiaB_mafft.phy	5.49195	0.0191042	0.0458246
OG0002066	6.62391	0.0100618	0.0188366		OG0002552	7.78475	0.00526891	0.00884989		OG0001756	-17.933	1	1		OG0001957	8.6772	0.00322216	0.00778597		OG0001009_codon_PichiaB_mafft.phy	5.4814	0.0192198	0.0460506
OG0001857	6.61625	0.0101053	0.0188817		OG0002617	7.76475	0.00532757	0.00893848		OG0001757	18.0596	2.14096e-05	7.02746e-05		OG0000340	8.67574	0.00322475	0.00778597		OG0002683	5.4745	0.0192959	0.0461814
OG0002522	6.61569	0.0101084	0.0188817		OG0002366	7.73827	0.00540625	0.00906041		OG0001758	16.8292	4.08999e-05	0.000124447		OG0002152	8.65669	0.00325862	0.00785902		OG0005153_codon_PichiaB_mafft.phy	5.46948	0.0193513	0.0462628
OG0001706	6.6133	0.010122	0.0188854		OG0002140	7.73608	0.00541281	0.00906136		OG0001759	1.16622	0.28018	0.314392		OG0001769	8.63749	0.00329314	0.00793348		OG0002504	5.46187	0.0194359	0.0464134
OG0001958	6.6114	0.0101328	0.0188854		OG0001791	7.70443	0.00550855	0.00921142		OG0001761	24.5997	7.05619e-07	3.49018e-06		OG0003015	8.63347	0.00330042	0.00793545		OG0001525_codon_PichiaB_mafft.phy	5.45165	0.0195498	0.0465669
OG0002324	6.59916	0.0102027	0.0189947		OG0002426	7.70053	0.00552046	0.00922112		OG0001762	7.22344	0.00719575	0.0115243		OG0005130	8.63301	0.00330126	0.00793545		OG0001569_codon_PichiaB_mafft.phy	5.45018	0.0195663	0.0465669
OG0002270	6.56651	0.0103915	0.0193248		OG0003539	7.67319	0.00560473	0.00935154		OG0001763	17.069	3.60453e-05	0.000111322		OG0002524	8.62892	0.00330868	0.00794206		OG0002700	5.44859	0.0195841	0.0465669
OG0004713	6.55958	0.0104321	0.01936		OG0002107	7.65243	0.00566958	0.00944929		OG0001764	0.520168	0.47077	0.511385		OG0002468	8.62746	0.00331132	0.00794206		OG0000456_codon_PichiaB_mafft.phy	5.44837	0.0195866	0.0465669
OG0003818	6.55935	0.0104335	0.01936		OG0002241	7.64873	0.00568123	0.00945828		OG0001765	16.512	4.8344e-05	0.000143328		OG0005211	8.56991	0.00341764	0.00818801		OG0001236_codon_PichiaB_mafft.phy	5.44012	0.0196793	0.0467357
OG0003692	6.55651	0.0104501	0.0193696		OG0002719	7.63432	0.00572679	0.00952363		OG0001766	9.61212	0.00193297	0.00366493		OG0002917	8.54293	0.00346867	0.00830112		OG0003670_codon_PichiaB_mafft.phy	5.42193	0.0198853	0.0471117
OG0004178	6.54213	0.0105349	0.0194895		OG0000801	7.62036	0.00577128	0.00958706		OG0001768	2.0584	0.151369	0.179205		OG0002100	8.53285	0.00348794	0.00833805		OG0002216	5.42148	0.0198905	0.0471117
OG0004678	6.54161	0.010538	0.0194895		OG0002669	7.59036	0.00586812	0.00973722		OG0001769	38.6595	5.04569e-10	5.48045e-09		OG0002931	8.53027	0.00349287	0.00834067		OG0003916_codon_PichiaB_mafft.phy	5.42036	0.0199033	0.0471117
OG0002639	6.53939	0.0105511	0.0194924		OG0004411	7.58649	0.00588075	0.00974745		OG0001770	4.45411	0.0348174	0.0467308		OG0003187	8.49776	0.00355584	0.00848171		OG0002526	5.41687	0.0199431	0.0471541
OG0001892	6.5193	0.010671	0.0196857		OG0004566	7.56722	0.00594395	0.00984141		OG0001771	3.19293	0.0739575	0.0932241		OG0002372	8.48115	0.00358845	0.00855011		OG0005225_codon_PichiaB_mafft.phy	5.41424	0.0199732	0.0471735
OG0001329	6.51794	0.0106792	0.0196857		OG0002244	7.56289	0.00595822	0.00985424		OG0001772	33.5229	7.04299e-09	5.87698e-08		OG0002108	8.46669	0.00361709	0.00860892		OG0002648	5.41157	0.0200037	0.0471938
OG0003143	6.49985	0.0107884	0.0198652		OG0003253	7.55077	0.00599844	0.0099099		OG0001773	36.145	1.83165e-09	1.72338e-08		OG0002815	8.45516	0.00364009	0.00865417		OG0002643	5.39701	0.0201713	0.0475372
OG0001716	6.46154	0.0110234	0.0202758		OG0002591	7.51021	0.00613503	0.0101245		OG0001775	-9.22922	1	1		OG0002396	8.44906	0.00365231	0.00867375		OG0001251_codon_PichiaB_mafft.phy	5.38046	0.0203635	0.0479376
OG0002897	6.45148	0.011086	0.0203687		OG0004639	7.50293	0.00615986	0.0101544		OG0001780	29.8536	4.65942e-08	3.19884e-07		OG0001876	8.41584	0.00371965	0.00882403		OG0001178_codon_PichiaB_mafft.phy	5.37486	0.020429	0.0480394
OG0002851	6.44183	0.0111464	0.0204573		OG0002147	7.48799	0.0062112	0.0102278		OG0001781	8.91856	0.00282287	0.00511392		OG0003531	8.41371	0.00372402	0.00882475		OG0001860_codon_PichiaB_mafft.phy	5.36787	0.020511	0.0481796
OG0002689	6.43934	0.011162	0.0204636		OG0002201	7.46721	0.00628327	0.0103352		OG0001782	6.7375	0.00944069	0.0146662		OG0005061	8.37956	0.00379465	0.00898232		OG0000979_codon_PichiaB_mafft.phy	5.36034	0.0205998	0.0483354
OG0002261	6.43121	0.0112132	0.0205352		OG0003491	7.4292	0.00641739	0.0105413		OG0001783	25.7989	3.78903e-07	2.00404e-06		OG0001332	8.36808	0.00381869	0.00902411		OG0001339_codon_PichiaB_mafft.phy	5.34609	0.0207688	0.048679
OG0002482	6.4156	0.0113122	0.020694		OG0003422	7.42776	0.00642252	0.0105413		OG0001784	24.8288	6.26535e-07	3.14743e-06		OG0001669	8.36717	0.00382061	0.00902411		OG0002942_codon_PichiaB_mafft.phy	5.33407	0.0209125	0.0489625
OG0004202	6.40217	0.0113981	0.0208285		OG0001798	7.41895	0.00645406	0.0105816		OG0001785	7.70399	0.00550988	0.00915902		OG0002325	8.3611	0.00383339	0.00904448		OG0001743_codon_PichiaB_mafft.phy	5.33001	0.0209612	0.0490234
OG0000744	6.39882	0.0114196	0.0208399		OG0003313	7.35426	0.00669039	0.0109571		OG0001786	77.9049	1.08125e-18	4.558e-17		OG0005432	8.33142	0.00389653	0.00918346		OG0002535	5.31671	0.0211219	0.0493455
OG0003928	6.39734	0.0114291	0.0208399		OG0002564	7.34358	0.00673026	0.0110105		OG0001787	30.6792	3.04412e-08	2.16505e-07		OG0002345	8.31459	0.00393278	0.00924987		OG0000424_codon_PichiaB_mafft.phy	5.30186	0.0213026	0.0497139
OG0001004	6.39381	0.0114519	0.0208589		OG0002650	7.33594	0.00675895	0.0110455		OG0001788	1.91193	0.166749	0.195686		OG0005505	8.31439	0.00393322	0.00924987		OG0005201_codon_PichiaB_mafft.phy	5.28843	0.0214676	0.0500446
OG0002688	6.31952	0.0119416	0.0217273		OG0002178	7.24146	0.00712392	0.0116293		OG0001789	40.5788	1.88847e-10	2.19761e-09		OG0002334	8.30471	0.00395423	0.00928851		OG0003282_codon_PichiaB_mafft.phy	5.27373	0.0216496	0.0504143
OG0002759	6.30752	0.0120227	0.0218402		OG0002722	7.20063	0.00728779	0.011884		OG0001790	9.13395	0.00250909	0.00463014		OG0003731	8.30289	0.0039582	0.00928851		OG0001318_codon_PichiaB_mafft.phy	5.26864	0.0217129	0.0505072
OG0003722	6.30649	0.0120296	0.0218402		OG0002338	7.17386	0.00739735	0.0120496		OG0001791	13.6831	0.000216397	0.000536053		OG0002526	8.27604	0.00401717	0.00941674		OG0002311	5.26242	0.0217907	0.0506333
OG0002791	6.29956	0.0120768	0.0219022		OG0002194	7.1583	0.0074618	0.0121415		OG0001792	15.1812	9.76688e-05	0.000270545		OG0002768	8.23573	0.00410737	0.00961781		OG0000499_codon_PichiaB_mafft.phy	5.24605	0.0219966	0.0510568
OG0002888	6.2957	0.0121031	0.0219263		OG0003858	7.1527	0.00748511	0.0121663		OG0001793	-24.2281	1	1		OG0002597	8.23349	0.00411243	0.00961927		OG0005181_codon_PichiaB_mafft.phy	5.23484	0.0221388	0.0513315
OG0004161	6.28872	0.0121509	0.0219891		OG0003370	7.14792	0.00750508	0.0121857		OG0001794	1.32789	0.24918	0.282528		OG0005507	8.22986	0.00412067	0.00962819		OG0002466	5.22484	0.0222664	0.051572
OG0002685	6.28633	0.0121673	0.0219916		OG0001942	7.13533	0.00755796	0.0122584		OG0001795	21.0144	4.55836e-06	1.78868e-05		OG0002772	8.22114	0.00414052	0.00966419		OG0001161_codon_PichiaB_mafft.phy	5.21908	0.0223404	0.0516877
OG0002631	6.28472	0.0121784	0.0219916		OG0002184	7.12527	0.00760048	0.0123141		OG0001798	20.4755	6.03981e-06	2.29802e-05		OG0002368	8.21786	0.00414801	0.00967128		OG0002120	5.19221	0.0226884	0.0524365
OG0001316	6.28238	0.0121944	0.021997		OG0001896	7.08589	0.00776932	0.0125741		OG0001799	0.464054	0.495735	0.537223		OG0002472	8.21125	0.00416315	0.00969617		OG0002737	5.18277	0.0228119	0.0526654
OG0001695	6.2615	0.012339	0.0222339		OG0001361	7.06385	0.00786547	0.0127161		OG0001800	28.3428	1.01624e-07	6.54811e-07		OG0003599	8.20589	0.00417546	0.00971442		OG0001061_codon_PichiaB_mafft.phy	5.17941	0.0228561	0.052711
OG0002735	6.24675	0.0124421	0.0223958		OG0002732	7.03288	0.00800265	0.0129241		OG0001801	7.87224	0.00501993	0.00845047		OG0001973	8.19948	0.00419023	0.00973837		OG0002603	5.17308	0.0229395	0.0528466
OG0003078	6.2387	0.0124988	0.0224738		OG0001777	7.02718	0.00802815	0.0129514		OG0001802	64.6805	8.80843e-16	2.36212e-14		OG0001599	8.19363	0.00420377	0.00975939		OG0001413_codon_PichiaB_mafft.phy	5.16918	0.022991	0.0528978
OG0001182	6.22058	0.0126274	0.0226808		OG0002198	7.01788	0.00806999	0.013005		OG0001803	8.80794	0.00299922	0.00538207		OG0000468	8.16592	0.00426849	0.00989906		OG0005249_codon_PichiaB_mafft.phy	5.16769	0.0230108	0.0528978
OG0002274	6.21121	0.0126944	0.0227768		OG0002349	7.00508	0.00812787	0.0130843		OG0001804	6.61909	0.0100891	0.0155464		OG0002309	8.1457	0.00431634	0.00999937		OG0002944_codon_PichiaB_mafft.phy	5.16208	0.0230853	0.0530125
OG0002490	6.19652	0.0128002	0.0229304		OG0001966	6.96013	0.00833461	0.0134028		OG0001805	1.28986	0.256073	0.289911		OG0002806	8.14214	0.00432482	0.0100083		OG0001283_codon_PichiaB_mafft.phy	5.16008	0.0231118	0.0530169
OG0003929	6.19554	0.0128072	0.0229304		OG0003476	6.94222	0.00841848	0.0135233		OG0001806	5.68581	0.0171027	0.0247473		OG0001726	8.13373	0.00434494	0.0100442		OG0000964_codon_PichiaB_mafft.phy	5.15717	0.0231506	0.0530494
OG0002534	6.187	0.0128692	0.0230169		OG0002321	6.90649	0.00858833	0.0137815		OG0001807	14.0698	0.000176147	0.000447535		OG0002981	8.11749	0.00438402	0.0101238		OG0003630_codon_PichiaB_mafft.phy	5.14717	0.0232843	0.0532668
OG0003666	6.17836	0.0129322	0.023105		OG0002167	6.89562	0.00864071	0.0138419		OG0001810	28.1515	1.1218e-07	7.01231e-07		OG0002103	8.08369	0.00446654	0.0103034		OG0002872_codon_PichiaB_mafft.phy	5.14637	0.023295	0.0532668
OG0002783	6.17453	0.0129602	0.0231305		OG0003748	6.89488	0.00864431	0.0138419		OG0001813	41.0091	1.51523e-10	1.80421e-09		OG0005172	8.07369	0.00449125	0.0103494		OG0005161_codon_PichiaB_mafft.phy	5.14314	0.0233385	0.053276
OG0002984	6.17243	0.0129756	0.0231334		OG0001712	6.89034	0.00866626	0.0138623		OG0001814	7.86623	0.00503667	0.00846502		OG0002123	8.05049	0.00454913	0.010461		OG0001881_codon_PichiaB_mafft.phy	5.14239	0.0233485	0.053276
OG0002946	6.16979	0.012995	0.0231434		OG0002253	6.8751	0.00874049	0.0139663		OG0001815	8.10549	0.00441314	0.00754504		OG0002871	8.05043	0.00454929	0.010461		OG0004312_codon_PichiaB_mafft.phy	5.13474	0.0234515	0.0534343
OG0002464	6.16684	0.0130167	0.0231576		OG0002813	6.86035	0.00881292	0.0140671		OG0001816	1.23937	0.265593	0.299054		OG0001528	8.02511	0.00461333	0.010597		OG0002080_codon_PichiaB_mafft.phy	5.13357	0.0234674	0.0534343
OG0002807	6.16027	0.0130651	0.0232192		OG0002908	6.85382	0.00884521	0.0141038		OG0001818	28.5589	9.08899e-08	5.93585e-07		OG0002143	8.01716	0.00463361	0.0106215		OG0001998_codon_PichiaB_mafft.phy	5.12774	0.0235463	0.0535574
OG0003263	6.1499	0.0131419	0.0233311		OG0003334	6.84631	0.00888247	0.0141482		OG0001819	0.164752	0.684819	0.730666		OG0003659	8.01711	0.00463375	0.0106215		OG0001607_codon_PichiaB_mafft.phy	5.12439	0.0235918	0.0536042
OG0004470	6.14295	0.0131937	0.0233983		OG0001326	6.84118	0.008908	0.0141739		OG0001820	2.74703	0.0974353	0.120095		OG0002650	8.00788	0.00465743	0.0106645		OG0001219_codon_PichiaB_mafft.phy	5.11959	0.0236572	0.0536961
OG0003500	6.10167	0.0135054	0.0239259		OG0002750	6.79803	0.00912583	0.0145053		OG0001821	1.88353	0.169933	0.198808		OG0001059	7.98284	0.00472228	0.0108016		OG0001051_codon_PichiaB_mafft.phy	5.11569	0.0237105	0.0537604
OG0002555	6.07925	0.0136779	0.0242054		OG0003825	6.78495	0.00919294	0.0145966		OG0001822	0	1	1		OG0003697	7.94382	0.00482518	0.0110184		OG0002800	5.10913	0.0238003	0.0539073
OG0001572	6.07744	0.0136919	0.0242054		OG0002948	6.77133	0.00926336	0.0146929		OG0001823	31.121	2.4244e-08	1.77337e-07		OG0003593	7.94306	0.0048272	0.0110184		OG0000967_codon_PichiaB_mafft.phy	5.10024	0.0239226	0.0541274
OG0001670	6.07019	0.0137482	0.0242769		OG0003143	6.70056	0.00963826	0.0152715		OG0001824	11.7166	0.000619456	0.00133688		OG0001293	7.90195	0.00493816	0.0112598		OG0001528_codon_PichiaB_mafft.phy	5.08278	0.0241646	0.0546175
OG0002415	6.06852	0.0137613	0.0242769		OG0003672	6.65658	0.00987903	0.0156366		OG0001825	61.6471	4.10863e-15	9.96456e-14		OG0002807	7.89734	0.00495077	0.0112767		OG0002441	5.07006	0.0243425	0.054962
OG0004309	6.05312	0.0138818	0.0244639		OG0002388	6.64468	0.00994525	0.0157249		OG0001827	15.8416	6.8872e-05	0.000197018		OG0001965	7.8832	0.00498962	0.0113533		OG0001076_codon_PichiaB_mafft.phy	5.01383	0.0251456	0.0567159
OG0001909	6.03583	0.0140184	0.0246543		OG0001797	6.62509	0.0100552	0.0158822		OG0001829	47.7776	4.77427e-12	7.24722e-11		OG0003105	7.87702	0.00500668	0.0113802		OG0000531_codon_PichiaB_mafft.phy	5.00028	0.0253432	0.0571016
OG0003195	6.03573	0.0140191	0.0246543		OG0002490	6.60314	0.0101799	0.0160623		OG0001832	18.0309	2.17351e-05	7.1055e-05		OG0000759	7.86954	0.00502744	0.0114155		OG0003920_codon_PichiaB_mafft.phy	4.98056	0.0256337	0.0576958
OG0004728	6.01121	0.0142153	0.0249566		OG0001678	6.59748	0.0102123	0.0160966		OG0001833	7.41495	0.00646843	0.0104997		OG0003172	7.86656	0.00503573	0.0114224		OG0002063_codon_PichiaB_mafft.phy	4.97575	0.025705	0.0577961
OG0001678	6.01054	0.0142206	0.0249566		OG0002766	6.50451	0.0107601	0.0169425		OG0001834	5.25003	0.0219464	0.030874		OG0003125	7.86131	0.00505038	0.0114394		OG0005208_codon_PichiaB_mafft.phy	4.95414	0.0260282	0.0584394
OG0002075	5.9891	0.0143945	0.0252354		OG0004372	6.49997	0.0107876	0.016968		OG0001835	0.011052	0.916274	0.965413		OG0001115	7.8601	0.00505377	0.0114394		OG0001736_codon_PichiaB_mafft.phy	4.953	0.0260454	0.0584394
OG0002660	5.95568	0.0146699	0.0256915		OG0003480	6.46262	0.0110167	0.0173103		OG0001837	5.59567	0.0180049	0.0259048		OG0002418	7.85729	0.00506163	0.0114453		OG0002917_codon_PichiaB_mafft.phy	4.94983	0.0260933	0.0584859
OG0002730	5.94006	0.0148005	0.0258932		OG0001800	6.44542	0.0111238	0.0174605		OG0001838	16.4779	4.92204e-05	0.000145054		OG0002129	7.84399	0.00509901	0.0115176		OG0001366_codon_PichiaB_mafft.phy	4.94794	0.0261217	0.0584888
OG0001693	5.91115	0.0150454	0.0262943		OG0003972	6.40544	0.0113771	0.0178395		OG0001839	8.97221	0.00274116	0.00499369		OG0002564	7.84214	0.00510422	0.0115176		OG0002642	4.94341	0.0261904	0.0585816
OG0001327	5.88879	0.0152376	0.0266025		OG0002220	6.36225	0.0116573	0.01826		OG0001840	0	1	1		OG0005241	7.83995	0.00511041	0.0115196		OG0002180	4.93498	0.0263183	0.0588067
OG0004029	5.85054	0.0155722	0.0271586		OG0003728	6.35604	0.0116982	0.018305		OG0001841	7.87744	0.00500552	0.00843756		OG0002439	7.81899	0.00517002	0.0116331		OG0001885_codon_PichiaB_mafft.phy	4.93257	0.0263552	0.058826
OG0003572	5.82917	0.0157625	0.0274621		OG0002668	6.33342	0.0118484	0.0185207		OG0001842	25.8223	3.74336e-07	1.9822e-06		OG0003423	7.81848	0.00517146	0.0116331		OG0002096_codon_PichiaB_mafft.phy	4.93083	0.0263816	0.058826
OG0004722	5.8068	0.0159643	0.0277848		OG0002937	6.30934	0.0120104	0.0187545		OG0001844	67.2829	2.35216e-16	6.86585e-15		OG0002134	7.80679	0.00520503	0.0116965		OG0001976_codon_PichiaB_mafft.phy	4.92202	0.0265164	0.0590656
OG0002043	5.78829	0.0161333	0.0280499		OG0003466	6.30593	0.0120335	0.0187713		OG0001846	7.61057	0.0058027	0.009569		OG0001674	7.79467	0.00524007	0.0117444		OG0005185_codon_PichiaB_mafft.phy	4.91124	0.0266825	0.0593742
OG0003007	5.78612	0.0161532	0.0280555		OG0004202	6.29416	0.0121136	0.0188768		OG0001848	0.514302	0.473282	0.513869		OG0000804	7.79418	0.00524148	0.0117444		OG0001809_codon_PichiaB_mafft.phy	4.88653	0.0270671	0.0601677
OG0003108	5.76581	0.016341	0.0283524		OG0001796	6.28438	0.0121807	0.0189616		OG0001849	5.65227	0.0174328	0.0251611		OG0002297	7.79381	0.00524254	0.0117444		OG0001029_codon_PichiaB_mafft.phy	4.88253	0.0271299	0.0602451
OG0002787	5.76226	0.016374	0.0283804		OG0003489	6.28014	0.0122098	0.0189875		OG0001850	3.44861	0.0633051	0.0806441		OG0002894	7.73498	0.00541613	0.0121207		OG0001914_codon_PichiaB_mafft.phy	4.8608	0.0274736	0.0609455
OG0003256	5.74726	0.0165144	0.0285943		OG0001661	6.22347	0.0126068	0.0195847		OG0001851	43.2433	4.83393e-11	6.2543e-10		OG0002400	7.731	0.00542806	0.0121349		OG0004027_codon_PichiaB_mafft.phy	4.8549	0.0275677	0.0610218
OG0003237	5.74308	0.0165537	0.0286092		OG0001184	6.20575	0.0127336	0.0197613		OG0001852	0.13363	0.714698	0.760054		OG0005252	7.70803	0.00549757	0.0122777		OG0003224_codon_PichiaB_mafft.phy	4.85435	0.0275765	0.0610218
OG0002164	5.74274	0.016557	0.0286092		OG0002468	6.19036	0.0128448	0.0199134		OG0001854	0.01443	0.904384	0.954209		OG0003070	7.70558	0.00550503	0.0122817		OG0002795	4.85332	0.0275929	0.0610218
OG0003546	5.72459	0.0167289	0.0288633		OG0002037	6.18609	0.0128758	0.019941		OG0001855	8.88109	0.00288139	0.00519516		OG0001063	7.68597	0.00556519	0.0123848		OG0001582_codon_PichiaB_mafft.phy	4.84782	0.0276812	0.0611541
OG0002548	5.72361	0.0167383	0.0288633		OG0003389	6.18275	0.0129002	0.0199583		OG0001856	1.01039	0.31481	0.349636		OG0000507	7.68551	0.00556658	0.0123848		OG0001897_codon_PichiaB_mafft.phy	4.84292	0.0277599	0.0612652
OG0004008	5.71052	0.0168636	0.0290495		OG0001695	6.15821	0.0130804	0.0202163		OG0001858	7.60674	0.00581505	0.0095755		OG0001620	7.68457	0.0055695	0.0123848		OG0000843_codon_PichiaB_mafft.phy	4.83802	0.0278389	0.0613767
OG0003095	5.67661	0.0171925	0.0295859		OG0002693	6.14865	0.0131512	0.0203051		OG0001859	6.98189	0.00823385	0.0129682		OG0002329	7.68311	0.005574	0.0123848		OG0001368_codon_PichiaB_mafft.phy	4.83418	0.027901	0.0614506
OG0001808	5.66011	0.0173551	0.0298351		OG0001271	6.14556	0.0131743	0.0203198		OG0001860	13.2893	0.00026693	0.000638335		OG0005173	7.65967	0.00564688	0.0125327		OG0000949_codon_PichiaB_mafft.phy	4.82613	0.0280314	0.0616749
OG0004591	5.64645	0.0174907	0.0300116		OG0002612	6.13774	0.0132326	0.0203891		OG0001861	5.90788	0.0150733	0.0221341		OG0003332	7.658	0.00565211	0.0125327		OG0002418	4.81578	0.0282003	0.0619832
OG0002105	5.64619	0.0174934	0.0300116		OG0004725	6.12906	0.0132978	0.0204563		OG0001863	2.12533	0.144882	0.171793		OG0001366	7.64592	0.0056901	0.0126041		OG0002099	4.813	0.0282459	0.06202
OG0002469	5.64108	0.0175444	0.0300684		OG0003043	6.12831	0.0133034	0.0204563		OG0001864	2.53932	0.111043	0.135113		OG0001775	7.63738	0.00571708	0.0126509		OG0003144_codon_PichiaB_mafft.phy	4.80575	0.028365	0.0622181
OG0002598	5.62925	0.0176631	0.0302412		OG0002499	6.12284	0.0133446	0.0204988		OG0001865	14.135	0.000170153	0.000434243		OG0005114	7.62939	0.00574247	0.0126942		OG0001654_codon_PichiaB_mafft.phy	4.8011	0.0284416	0.0623228
OG0004140	5.62641	0.0176918	0.0302594		OG0002624	6.10443	0.0134843	0.0206924		OG0001866	2.532	0.111559	0.135524		OG0002111	7.60593	0.00581767	0.0128457		OG0001234_codon_PichiaB_mafft.phy	4.78745	0.0286678	0.0627544
OG0003276	5.61188	0.0178391	0.0304804		OG0004681	6.09306	0.0135714	0.0208049		OG0001867	6.52247	0.010652	0.0163035		OG0005338	7.60434	0.00582281	0.0128457		OG0002689	4.75896	0.0291462	0.0636852
OG0001959	5.60787	0.0178799	0.0305192		OG0003887	6.08676	0.0136199	0.0208581		OG0001868	14.445	0.000144315	0.000376309		OG0000744	7.5741	0.00592129	0.0130497		OG0002433	4.75861	0.0291521	0.0636852
OG0002183	5.59827	0.0179782	0.0306558		OG0002653	6.06469	0.0137911	0.0210989		OG0001870	78.1413	9.59253e-19	4.28541e-17		OG0001184	7.56445	0.00595309	0.0131064		OG0002235	4.75279	0.0292508	0.063836
OG0002604	5.58445	0.0181206	0.0308675		OG0001360	6.06024	0.0138259	0.0211307		OG0001873	1.41276	0.234599	0.267192		OG0003704	7.54826	0.00600679	0.0132113		OG0003333_codon_PichiaB_mafft.phy	4.72878	0.0296619	0.0646678
OG0003127	5.50989	0.0189092	0.032157		OG0003216	6.01407	0.0141923	0.0216687		OG0001875	16.6613	4.46839e-05	0.000134041		OG0001097	7.53592	0.00604808	0.0132759		OG0001080_codon_PichiaB_mafft.phy	4.72304	0.0297612	0.0648185
OG0002277	5.50918	0.018917	0.032157		OG0001154	6.00138	0.0142947	0.021803		OG0001876	17.9821	2.22995e-05	7.26024e-05		OG0004504	7.53583	0.00604838	0.0132759		OG0001797_codon_PichiaB_mafft.phy	4.70414	0.0300901	0.0654687
OG0002640	5.50751	0.018935	0.032157		OG0003409	5.99687	0.0143313	0.0218368		OG0001877	13.6884	0.000215787	0.000535124		OG0002532	7.527	0.00607812	0.0133277		OG0002317	4.68838	0.0303672	0.0660051
OG0004156	5.50204	0.0189943	0.0322252		OG0002860	5.96062	0.0146289	0.0222577		OG0001878	0	1	1		OG0001826	7.51001	0.00613572	0.0134404		OG0002388	4.67101	0.0306759	0.0666087
OG0004730	5.49578	0.0190624	0.0323082		OG0002534	5.95964	0.014637	0.0222577		OG0001879	6.12382	0.0133373	0.0199446		OG0001815	7.49987	0.00617034	0.0135027		OG0001267_codon_PichiaB_mafft.phy	4.64255	0.0311887	0.067654
OG0003489	5.48688	0.0191597	0.0324404		OG0004243	5.9565	0.0146632	0.022275		OG0001880	1.78193	0.181912	0.211412		OG0000951	7.46802	0.00628045	0.0137298		OG0005222_codon_PichiaB_mafft.phy	4.63732	0.0312838	0.0677921
OG0003345	5.45613	0.0194997	0.032983		OG0002078	5.94741	0.0147389	0.0223676		OG0001881	5.0399	0.0247699	0.0343165		OG0001340	7.44992	0.00634391	0.0138546		OG0003828_codon_PichiaB_mafft.phy	4.61728	0.0316514	0.0684857
OG0001511	5.44599	0.0196133	0.0331417		OG0000638	5.9344	0.0148481	0.0225107		OG0001883	13.3233	0.000262128	0.000629494		OG0003013	7.44285	0.00636889	0.0138952		OG0001679_codon_PichiaB_mafft.phy	4.61592	0.0316765	0.0684857
OG0002262	5.43185	0.0197728	0.0333697		OG0004511	5.90928	0.0150613	0.022811		OG0001884	8.33575	0.00388724	0.00677296		OG0005160	7.44082	0.0063761	0.0138969		OG0000616_codon_PichiaB_mafft.phy	4.61469	0.0316993	0.0684857
OG0002871	5.43051	0.0197879	0.0333697		OG0003507	5.90114	0.0151311	0.0228937		OG0001885	3.53362	0.0601364	0.0769085		OG0001237	7.41075	0.00648354	0.014117		OG0000406_codon_PichiaB_mafft.phy	4.58751	0.0322057	0.0695101
OG0004712	5.42328	0.01987	0.0334747		OG0001720	5.89146	0.0152145	0.0229969		OG0001886	10.8486	0.000988708	0.00202268		OG0001618	7.40515	0.00650376	0.0141468		OG0002419	4.57196	0.0324994	0.0700739
OG0002454	5.41019	0.0200195	0.0336929		OG0002009	5.88812	0.0152433	0.0230175		OG0001887	17.844	2.39775e-05	7.78037e-05		OG0005017	7.40002	0.00652233	0.014173		OG0001793_codon_PichiaB_mafft.phy	4.56259	0.0326776	0.0703876
OG0004078	5.40551	0.0200733	0.0337496		OG0003246	5.85323	0.0155485	0.0234548		OG0001890	71.9093	2.25316e-17	7.32536e-16		OG0004355	7.38575	0.00657428	0.014265		OG0003843_codon_PichiaB_mafft.phy	4.56039	0.0327195	0.0704075
OG0003120	5.3982	0.0201575	0.0338573		OG0003488	5.82329	0.0158154	0.0238335		OG0001891	2.87048	0.090218	0.111804		OG0001035	7.38479	0.00657777	0.014265		OG0003718_codon_PichiaB_mafft.phy	4.55749	0.032775	0.0704565
OG0003801	5.39353	0.0202116	0.0339135		OG0001744	5.80154	0.0160122	0.0241061		OG0001897	-0.161406	1	1		OG0002675	7.36979	0.00663286	0.0143701		OG0001726_codon_PichiaB_mafft.phy	4.55569	0.0328095	0.0704602
OG0002191	5.39183	0.0202312	0.0339135		OG0002436	5.78686	0.0161464	0.0242839		OG0001898	4.41363	0.0356528	0.0477676		OG0000615	7.34575	0.00672214	0.014549		OG0005129_codon_PichiaB_mafft.phy	4.53985	0.0331146	0.0710446
OG0001985	5.37622	0.020413	0.0341842		OG0002149	5.78389	0.0161737	0.0243008		OG0001899	-25.8271	1	1		OG0003701	7.3339	0.0067666	0.0146307		OG0002127_codon_PichiaB_mafft.phy	4.53665	0.0331765	0.0711066
OG0002866	5.37254	0.0204562	0.0342224		OG0004706	5.7689	0.0163123	0.0244846		OG0001900	34.5663	4.11987e-09	3.62528e-08		OG0002364	7.30779	0.00686565	0.0148301		OG0002892_codon_PichiaB_mafft.phy	4.52552	0.0333929	0.0714994
OG0001923	5.31765	0.0211105	0.0352792		OG0003871	5.76551	0.0163437	0.0244992		OG0001902	13.6738	0.00021747	0.000538126		OG0002300	7.30395	0.00688033	0.014847		OG0002662	4.51704	0.0335588	0.0717831
OG0002470	5.31605	0.0211298	0.0352792		OG0003190	5.76436	0.0163545	0.0244992		OG0001903	4.37154	0.036544	0.0488182		OG0002933	7.2863	0.00694824	0.0149787		OG0003739_codon_PichiaB_mafft.phy	4.49083	0.0340772	0.0728198
OG0004646	5.31311	0.0211656	0.0353039		OG0002381	5.75583	0.0164341	0.0245738		OG0001904	12.6445	0.00037668	0.000858454		OG0002376	7.27669	0.00698551	0.0150441		OG0005199_codon_PichiaB_mafft.phy	4.48457	0.0342021	0.0730141
OG0002319	5.30534	0.0212602	0.0354266		OG0002583	5.75472	0.0164444	0.0245738		OG0001905	6.44127	0.0111499	0.0169743		OG0001792	7.27338	0.00699838	0.0150569		OG0001537_codon_PichiaB_mafft.phy	4.47626	0.0343688	0.0732974
OG0002597	5.27799	0.0215967	0.0359517		OG0002532	5.7538	0.0164531	0.0245738		OG0001906	-13.4576	1	1		OG0000869	7.26713	0.0070228	0.0150945		OG0002785	4.47046	0.0344857	0.0734171
OG0002562	5.2753	0.0216301	0.0359718		OG0002347	5.73491	0.0166309	0.0248021		OG0001907	8.27404	0.00402159	0.00696973		OG0001041	7.26247	0.00704105	0.0151188		OG0005205_codon_PichiaB_mafft.phy	4.47009	0.0344931	0.0734171
OG0002547	5.26813	0.0217193	0.0360845		OG0002494	5.73408	0.0166388	0.0248021		OG0001908	1.2494	0.263667	0.297622		OG0001906	7.24418	0.0071131	0.0152584		OG0001497_codon_PichiaB_mafft.phy	4.46759	0.0345436	0.073452
OG0001621	5.24685	0.0219866	0.0364925		OG0004643	5.71803	0.0167916	0.0250052		OG0001909	24.3917	7.86077e-07	3.86889e-06		OG0003414	7.23588	0.00714609	0.0153141		OG0002093	4.46472	0.0346017	0.0735031
OG0001353	5.23168	0.0221791	0.0367758		OG0002556	5.70849	0.0168831	0.0251167		OG0001910	4.53381	0.0332316	0.0447605		OG0001754	7.23095	0.00716574	0.015341		OG0005268_codon_PichiaB_mafft.phy	4.45965	0.0347046	0.0736489
OG0002940	5.211	0.0224444	0.0371791		OG0002328	5.69333	0.0170295	0.0253002		OG0001911	1.9393	0.163744	0.192556		OG0005198	7.20483	0.00727076	0.0155384		OG0001416_codon_PichiaB_mafft.phy	4.45054	0.0348902	0.07397
OG0002471	5.2064	0.0225039	0.0372409		OG0001179	5.69225	0.01704	0.0253002		OG0001912	1.13824	0.286025	0.320634		OG0001653	7.20447	0.00727221	0.0155384		OG0002870_codon_PichiaB_mafft.phy	4.44643	0.0349742	0.0740752
OG0001415	5.20063	0.0225787	0.0373109		OG0003150	5.66813	0.0172759	0.0256254		OG0001913	33.3503	7.69653e-09	6.35808e-08		OG0001387	7.19116	0.00732634	0.0156386		OG0003861_codon_PichiaB_mafft.phy	4.44343	0.0350359	0.0741329
OG0002794	5.19972	0.0225905	0.0373109		OG0004692	5.65588	0.0173969	0.0257796		OG0001914	3.9507	0.046852	0.0611194		OG0003886	7.18739	0.00734178	0.0156562		OG0002592	4.43653	0.0351777	0.07436
OG0003423	5.15952	0.0231192	0.0381467		OG0001956	5.65034	0.017452	0.0258358		OG0001915	113.739	1.4863e-26	1.69786e-24		OG0002229	7.16806	0.00742132	0.0158061		OG0003914_codon_PichiaB_mafft.phy	4.42032	0.0355134	0.0749557
OG0002213	5.13911	0.0233926	0.03856		OG0000609	5.63966	0.0175586	0.0259682		OG0001916	11.2151	0.000811337	0.00169016		OG0001229	7.16678	0.0074266	0.0158061		OG0003531_codon_PichiaB_mafft.phy	4.41956	0.0355292	0.0749557
OG0003289	5.12583	0.0235723	0.0387847		OG0003424	5.61674	0.0177897	0.0262841		OG0001917	14.6617	0.000128636	0.0003397		OG0001686	7.15961	0.00745632	0.0158468		OG0002018_codon_PichiaB_mafft.phy	4.40715	0.0357885	0.0753648
OG0003505	5.12499	0.0235838	0.0387847		OG0004134	5.60986	0.0178597	0.0263618		OG0001918	11.2128	0.000812365	0.00169076		OG0001675	7.15865	0.00746033	0.0158468		OG0001880_codon_PichiaB_mafft.phy	4.40694	0.035793	0.0753648
OG0002614	5.12394	0.023598	0.0387847		OG0000790	5.60401	0.0179194	0.0264242		OG0001919	19.8973	8.17143e-06	3.01774e-05		OG0002419	7.15401	0.00747966	0.0158724		OG0002975_codon_PichiaB_mafft.phy	4.40415	0.0358515	0.0754143
OG0002027	5.10515	0.0238549	0.0391687		OG0002573	5.55802	0.0183962	0.0271007		OG0001920	159.835	1.22915e-36	4.67195e-34		OG0003545	7.13315	0.00756718	0.0160424		OG0001107_codon_PichiaB_mafft.phy	4.4006	0.0359263	0.0754979
OG0004219	5.0892	0.0240752	0.0394918		OG0001163	5.54805	0.0185013	0.027229		OG0001921	7.47831	0.00624467	0.0101582		OG0001488	7.10492	0.00768725	0.0162811		OG0001131_codon_PichiaB_mafft.phy	4.39683	0.0360059	0.0755913
OG0002368	5.07667	0.0242499	0.0397223		OG0001955	5.54482	0.0185355	0.0272528		OG0001922	9.37543	0.00219913	0.00412496		OG0002912	7.09566	0.00772708	0.0163495		OG0002403	4.3753	0.0364634	0.076412
OG0002694	5.0751	0.0242718	0.0397223		OG0004194	5.52434	0.0187537	0.0275467		OG0001924	1.84469	0.174403	0.203306		OG0003617	7.08446	0.00777552	0.016436		OG0000926_codon_PichiaB_mafft.phy	4.3751	0.0364677	0.076412
OG0002052	5.07405	0.0242865	0.0397223		OG0003261	5.50753	0.0189348	0.0277858		OG0001925	-0.008328	1	1		OG0000650	7.06853	0.00784496	0.0165667		OG0001945_codon_PichiaB_mafft.phy	4.37118	0.0365516	0.0765133
OG0002607	5.05839	0.024507	0.040044		OG0004678	5.49239	0.0190994	0.0280001		OG0001926	-102.383	1	1		OG0002665	7.05809	0.00789081	0.0166473		OG0003693_codon_PichiaB_mafft.phy	4.36695	0.0366426	0.0766292
OG0001737	5.02735	0.02495	0.0407283		OG0003870	5.47784	0.019259	0.0282067		OG0001927	6.46404	0.0110079	0.0167918		OG0001180	7.05285	0.00791393	0.0166799		OG0002074_codon_PichiaB_mafft.phy	4.34799	0.0370526	0.0773729
OG0002265	5.00577	0.025263	0.0411992		OG0001753	5.45138	0.0195529	0.0286094		OG0001929	8.17091	0.00425675	0.00731608		OG0003355	7.01828	0.00806819	0.0169722		OG0002614	4.34719	0.03707	0.0773729
OG0000787	5.00036	0.025342	0.0412882		OG0001739	5.42182	0.0198866	0.0290694		OG0001930	0.875682	0.349387	0.386156		OG0001680	7.01826	0.00806825	0.0169722		OG0003349_codon_PichiaB_mafft.phy	4.34219	0.037179	0.0775253
OG0001337	4.99248	0.0254577	0.0414365		OG0002430	5.41974	0.0199103	0.029076		OG0001931	14.6008	0.000132857	0.000348826		OG0002052	7.01064	0.00810268	0.0170282		OG0001242_codon_PichiaB_mafft.phy	4.33462	0.0373448	0.0777957
OG0002583	4.98659	0.0255445	0.0415376		OG0002151	5.39212	0.0202278	0.0295111		OG0001933	4.22944	0.0397286	0.0525157		OG0004276	6.97966	0.00824412	0.0173087		OG0003877_codon_PichiaB_mafft.phy	4.3308	0.0374287	0.077895
OG0003599	4.97528	0.025712	0.0417696		OG0002711	5.35366	0.0206789	0.03014		OG0001934	18.6932	1.53526e-05	5.24613e-05		OG0001666	6.95839	0.0083427	0.0174987		OG0001600_codon_PichiaB_mafft.phy	4.31196	0.0378453	0.0786861
OG0001872	4.9667	0.0258399	0.0419369		OG0004139	5.32788	0.0209869	0.0305595		OG0001936	7.10555	0.00768456	0.0122128		OG0001888	6.92733	0.00848882	0.0177881		OG0002867_codon_PichiaB_mafft.phy	4.28205	0.0385168	0.0799528
OG0002444	4.95201	0.0260603	0.0422506		OG0002459	5.31925	0.0210911	0.0306816		OG0001937	7.57983	0.00590251	0.00969152		OG0002586	6.92331	0.00850792	0.0178109		OG0003734_codon_PichiaB_mafft.phy	4.28152	0.0385288	0.0799528
OG0004700	4.94884	0.0261082	0.0422506		OG0002187	5.30153	0.0213067	0.0309654		OG0001938	7.23991	0.00713004	0.0114352		OG0002099	6.91348	0.00855482	0.0178919		OG0000747_codon_PichiaB_mafft.phy	4.27048	0.03878	0.0803967
OG0002369	4.94882	0.0261085	0.0422506		OG0001991	5.27611	0.02162	0.0313905		OG0001939	21.3991	3.72952e-06	1.50721e-05		OG0003913	6.91056	0.0085688	0.0179038		OG0003341_codon_PichiaB_mafft.phy	4.26121	0.0389922	0.0807588
OG0002609	4.94569	0.0261557	0.0422864		OG0002818	5.27389	0.0216475	0.0314004		OG0001940	2.61079	0.106139	0.12963		OG0001472	6.89352	0.00865088	0.018058		OG0005133_codon_PichiaB_mafft.phy	4.25616	0.0391083	0.0809214
OG0003052	4.92551	0.026463	0.042742		OG0002392	5.26055	0.0218141	0.0316117		OG0001942	2.28282	0.130813	0.156168		OG0002002	6.88928	0.00867141	0.018067		OG0001558_codon_PichiaB_mafft.phy	4.25129	0.0392205	0.0810615
OG0001774	4.89182	0.0269842	0.0435009		OG0003121	5.23325	0.022159	0.0320502		OG0001943	20.6143	5.6176e-06	2.15623e-05		OG0002967	6.8892	0.00867181	0.018067		OG0001232_codon_PichiaB_mafft.phy	4.24996	0.0392512	0.0810615
OG0002257	4.88982	0.0270154	0.0435009		OG0003309	5.23324	0.0221592	0.0320502		OG0001945	28.917	7.5546e-08	5.00187e-07		OG0000993	6.88638	0.00868551	0.0180782		OG0001930_codon_PichiaB_mafft.phy	4.23019	0.039711	0.0819326
OG0001543	4.88963	0.0270185	0.0435009		OG0002394	5.2154	0.0223877	0.0323496		OG0001946	4.02637	0.0447943	0.0586366		OG0004322	6.87755	0.00872853	0.0181438		OG0003634_codon_PichiaB_mafft.phy	4.22269	0.039887	0.0822168
OG0003528	4.8885	0.0270362	0.0435009		OG0002205	5.18642	0.022764	0.032862		OG0001947	-0.009254	1	1		OG0002615	6.87648	0.00873372	0.0181438		OG0002704	4.21882	0.039978	0.0823255
OG0002573	4.8808	0.027157	0.0436535		OG0002450	5.14208	0.0233526	0.0336795		OG0001948	48.1167	4.01586e-12	6.23237e-11		OG0002448	6.86253	0.00880217	0.0182685		OG0003508_codon_PichiaB_mafft.phy	4.20198	0.0403769	0.0829954
OG0003178	4.87128	0.0273073	0.0438532		OG0002034	5.13249	0.023482	0.0338016		OG0001950	8.33839	0.00388159	0.00676828		OG0000318	6.84938	0.00886722	0.018386		OG0005232_codon_PichiaB_mafft.phy	4.20183	0.0403803	0.0829954
OG0002251	4.86768	0.0273643	0.0439028		OG0003025	5.13249	0.0234821	0.0338016		OG0001951	2.61271	0.10601	0.129543		OG0001603	6.82483	0.00898989	0.0186225		OG0000938_codon_PichiaB_mafft.phy	4.19618	0.0405151	0.0831931
OG0003540	4.86604	0.0273903	0.0439028		OG0004675	5.11185	0.023763	0.0341734		OG0001952	1.65914	0.197719	0.228269		OG0002227	6.80534	0.00908857	0.0188064		OG0002649	4.19202	0.0406146	0.083318
OG0004725	4.85978	0.0274898	0.0440204		OG0002853	5.10936	0.0237971	0.0341899		OG0001954	18.5191	1.68206e-05	5.65542e-05		OG0003535	6.80389	0.00909595	0.0188064		OG0005186_codon_PichiaB_mafft.phy	4.18077	0.0408852	0.0837512
OG0002611	4.85775	0.0275222	0.0440303		OG0001735	5.09185	0.0240386	0.0345041		OG0001956	13.1612	0.000285805	0.000679197		OG0002703	6.7902	0.00916595	0.0189331		OG0000863_codon_PichiaB_mafft.phy	4.18001	0.0409036	0.0837512
OG0002436	4.84874	0.0276663	0.0442188		OG0003003	5.08103	0.024189	0.0346869		OG0001957	80.0494	3.65165e-19	1.80834e-17		OG0000424	6.77546	0.00924199	0.019072		OG0002196	4.17763	0.0409609	0.0837891
OG0003032	4.76732	0.0290049	0.0463142		OG0003812	5.07863	0.0242226	0.0347021		OG0001958	-25.8265	1	1		OG0002058	6.76718	0.00928496	0.0191425		OG0002664_codon_PichiaB_mafft.phy	4.17289	0.0410756	0.0839439
OG0002756	4.75337	0.029241	0.046647		OG0002782	5.0479	0.0246557	0.0352893		OG0001959	15.0691	0.000103644	0.000284241		OG0000505	6.7583	0.00933124	0.0192197		OG0002602	4.14974	0.041641	0.0850186
OG0002541	4.7466	0.0293562	0.0467864		OG0002801	5.03478	0.0248433	0.035524		OG0001960	8.5572	0.00344159	0.00608485		OG0003601	6.75359	0.00935592	0.0192523		OG0001323_codon_PichiaB_mafft.phy	4.1435	0.0417946	0.0852514
OG0002776	4.74032	0.0294636	0.0469132		OG0002840	5.00915	0.0252137	0.0360196		OG0001961	27.6212	1.47556e-07	8.92307e-07		OG0001457	6.74897	0.0093802	0.019284		OG0003071_codon_PichiaB_mafft.phy	4.13751	0.0419429	0.0854731
OG0002481	4.73765	0.0295094	0.0469417		OG0002526	5.00111	0.025331	0.036153		OG0001962	33.7522	6.25997e-09	5.32334e-08		OG0003837	6.74284	0.00941246	0.019332		OG0001462_codon_PichiaB_mafft.phy	4.13006	0.042128	0.085769
OG0002416	4.72529	0.0297222	0.0472356		OG0004062	4.9886	0.0255149	0.036381		OG0001963	27.9725	1.23054e-07	7.57614e-07		OG0001900	6.72412	0.00951175	0.0195175		OG0002165	4.12113	0.0423508	0.0861414
OG0002704	4.71498	0.0299009	0.0474747		OG0002674	4.97428	0.0257269	0.0366488		OG0001966	-65.3477	1	1		OG0000364	6.72172	0.00952455	0.0195253		OG0002491	4.11663	0.0424635	0.086289
OG0004244	4.71011	0.0299858	0.0475646		OG0002670	4.9297	0.0263989	0.0375577		OG0001967	178.358	1.10669e-40	5.05938e-38		OG0000339	6.68554	0.00971983	0.0198895		OG0001759_codon_PichiaB_mafft.phy	4.11392	0.0425316	0.0863459
OG0002253	4.70027	0.0301578	0.0477925		OG0003347	4.92866	0.0264147	0.0375577		OG0001968	18.3314	1.85619e-05	6.17921e-05		OG0001346	6.68541	0.00972049	0.0198895		OG0002328	4.09562	0.0429946	0.0872037
OG0003243	4.67739	0.0305622	0.0483878		OG0002157	4.91864	0.0265684	0.0377406		OG0001970	50.4176	1.24273e-12	2.10893e-11		OG0002669	6.67745	0.00976402	0.0199598		OG0002901_codon_PichiaB_mafft.phy	4.09279	0.0430665	0.0872674
OG0002833	4.67255	0.0306485	0.0484787		OG0001882	4.9131	0.0266538	0.0378263		OG0001971	8.64146	0.00328599	0.00584147		OG0001994	6.66135	0.00985264	0.020122		OG0003533_codon_PichiaB_mafft.phy	4.08935	0.0431542	0.0873512
OG0003361	4.66339	0.0308123	0.0486921		OG0002437	4.9037	0.0267992	0.0379761		OG0001972	15.7302	7.30466e-05	0.000207699		OG0005225	6.60352	0.0101777	0.0207664		OG0001256_codon_PichiaB_mafft.phy	4.08698	0.0432148	0.0873512
OG0004363	4.66049	0.0308644	0.048718		OG0002183	4.90303	0.0268096	0.0379761		OG0001973	4.46522	0.0345916	0.0464551		OG0003914	6.58938	0.0102589	0.0209124		OG0001403_codon_PichiaB_mafft.phy	4.0864	0.0432295	0.0873512
OG0002622	4.65926	0.0308866	0.048718		OG0002304	4.88583	0.0270779	0.0383202		OG0001974	22.0386	2.67218e-06	1.1165e-05		OG0002471	6.58205	0.0103012	0.020979		OG0000850_codon_PichiaB_mafft.phy	4.08236	0.0433331	0.0874785
OG0004348	4.65144	0.0310275	0.0488945		OG0002796	4.87168	0.0273009	0.0385996		OG0001975	13.3418	0.000259559	0.000623982		OG0002293	6.57326	0.0103522	0.0210631		OG0002481	4.07787	0.0434484	0.0875148
OG0003060	4.61547	0.0316848	0.0498835		OG0003448	4.8698	0.0273307	0.0386056		OG0001976	17.1476	3.45848e-05	0.000107576		OG0002723	6.52753	0.0106218	0.0215913		OG0005241_codon_PichiaB_mafft.phy	4.07783	0.0434495	0.0875148
OG0002289	4.60101	0.0319531	0.0502589		OG0003044	4.85891	0.0275036	0.0388136		OG0001977	1.92135	0.165708	0.194765		OG0002315	6.49416	0.0108229	0.0219797		OG0002993_codon_PichiaB_mafft.phy	4.07691	0.043473	0.0875148
OG0003837	4.58845	0.0321881	0.0505814		OG0004693	4.85469	0.027571	0.0388723		OG0001978	10.1406	0.00145035	0.00283235		OG0001729	6.49209	0.0108356	0.0219847		OG0002079_codon_PichiaB_mafft.phy	4.06884	0.0436813	0.0878171
OG0001237	4.58545	0.0322445	0.0506227		OG0002333	4.84938	0.027656	0.0389558		OG0001979	27.6932	1.42162e-07	8.60686e-07		OG0002642	6.48895	0.0108547	0.022003		OG0002048_codon_PichiaB_mafft.phy	4.06793	0.0437047	0.0878171
OG0002755	4.57455	0.0324502	0.0508982		OG0003744	4.84126	0.0277865	0.0391031		OG0001980	10.6734	0.00108685	0.00219976		OG0003670	6.48281	0.0108923	0.0220586		OG0001666_codon_PichiaB_mafft.phy	4.06468	0.043789	0.0879045
OG0003027	4.56629	0.0326071	0.0510966		OG0002202	4.83785	0.0278416	0.0391441		OG0001982	1.37856	0.240346	0.273464		OG0001042	6.47528	0.0109385	0.0221316		OG0000363_codon_PichiaB_mafft.phy	4.05143	0.0441339	0.0885144
OG0001671	4.55942	0.0327381	0.0512542		OG0000776	4.81941	0.028141	0.0395283		OG0001983	2.22587	0.135717	0.161513		OG0001224	6.45669	0.0110535	0.0223436		OG0005244_codon_PichiaB_mafft.phy	4.04902	0.0441971	0.0885587
OG0002063	4.55763	0.0327724	0.0512602		OG0003030	4.81729	0.0281757	0.0395402		OG0001984	9.46137	0.00209844	0.00395562		OG0003298	6.44621	0.0111189	0.0224549		OG0001222_codon_PichiaB_mafft.phy	4.04611	0.0442732	0.0886287
OG0001823	4.54662	0.0329838	0.0515429		OG0002887	4.7922	0.0285889	0.0400829		OG0001986	14.7523	0.000122596	0.000326779		OG0002003	6.43206	0.0112079	0.0226135		OG0000985_codon_PichiaB_mafft.phy	4.03164	0.0446546	0.089277
OG0003389	4.53895	0.0331318	0.0517262		OG0002106	4.7807	0.0287805	0.040314		OG0001987	57.468	3.43527e-14	7.50985e-13		OG0002425	6.42822	0.0112321	0.0226414		OG0002599	4.02814	0.0447471	0.089277
OG0003024	4.53525	0.0332036	0.0517902		OG0002759	4.77388	0.0288947	0.0404365		OG0001989	3.74112	0.0530887	0.0687439		OG0001654	6.41925	0.011289	0.0227349		OG0002415	4.02785	0.0447549	0.089277
OG0003230	4.52373	0.0334278	0.0520917		OG0003494	4.77179	0.0289298	0.0404481		OG0001990	2.81236	0.0935406	0.115795		OG0003742	6.39781	0.0114261	0.0229898		OG0003280_codon_PichiaB_mafft.phy	4.02755	0.0447628	0.089277
OG0002243	4.45634	0.0347719	0.0541361		OG0004520	4.7132	0.029932	0.0418106		OG0001991	16.6404	4.51782e-05	0.000135008		OG0004323	6.38774	0.0114911	0.0230992		OG0000744_codon_PichiaB_mafft.phy	4.01722	0.0450379	0.0897426
OG0002122	4.43684	0.0351714	0.0547074		OG0002932	4.71141	0.0299631	0.0418154		OG0001992	5.53817	0.0186061	0.0266352		OG0000436	6.38125	0.0115332	0.0231537		OG0001839_codon_PichiaB_mafft.phy	4.01461	0.0451077	0.0897985
OG0002945	4.43131	0.0352854	0.0548341		OG0002739	4.69561	0.0302398	0.0421331		OG0001993	5.39254	0.020223	0.0287333		OG0005201	6.38027	0.0115396	0.0231537		OG0002569	4.00528	0.045358	0.0902133
OG0002502	4.40174	0.0359023	0.0557413		OG0002712	4.69522	0.0302466	0.0421331		OG0001994	1.95897	0.161624	0.190357		OG0002370	6.37427	0.0115787	0.0232107		OG0002577	3.99213	0.0457132	0.0908361
OG0001323	4.39655	0.0360116	0.0558517		OG0002376	4.67199	0.0306585	0.0426675		OG0001995	19.8543	8.35724e-06	3.06803e-05		OG0002942	6.36137	0.0116631	0.0233386		OG0003562_codon_PichiaB_mafft.phy	3.98826	0.0458184	0.0908831
OG0002120	4.39522	0.0360398	0.0558517		OG0002314	4.66019	0.0308698	0.0429222		OG0001997	0.428902	0.512528	0.554104		OG0001391	6.3591	0.0116781	0.0233386		OG0003743_codon_PichiaB_mafft.phy	3.98815	0.0458213	0.0908831
OG0004159	4.36732	0.0366347	0.0567214		OG0002163	4.65525	0.0309587	0.0430061		OG0001998	9.92619	0.00162943	0.00314435		OG0003432	6.35868	0.0116808	0.0233386		OG0002347	3.96846	0.0463602	0.0918673
OG0000833	4.36184	0.0367525	0.0568417		OG0001953	4.65198	0.0310177	0.0430485		OG0001999	25.5659	4.27534e-07	2.2219e-06		OG0002120	6.35608	0.011698	0.0233386		OG0001148_codon_PichiaB_mafft.phy	3.96626	0.0464208	0.091903
OG0004704	4.36057	0.0367799	0.0568417		OG0001716	4.64774	0.0310945	0.0431154		OG0002001	22.1861	2.47457e-06	1.0405e-05		OG0001694	6.35579	0.0116999	0.0233386		OG0001754_codon_PichiaB_mafft.phy	3.93151	0.0473895	0.0937346
OG0002932	4.35632	0.0368718	0.0569314		OG0002131	4.63146	0.0313909	0.0434865		OG0002002	19.1389	1.21543e-05	4.29734e-05		OG0005223	6.35473	0.0117069	0.0233386		OG0001733_codon_PichiaB_mafft.phy	3.92226	0.0476509	0.0941652
OG0002186	4.34601	0.0370957	0.0572246		OG0001862	4.60452	0.0318878	0.0441344		OG0002003	18.6054	1.60766e-05	5.45199e-05		OG0002819	6.35188	0.0117257	0.0233547		OG0001286_codon_PichiaB_mafft.phy	3.91616	0.047824	0.0943098
OG0001568	4.33575	0.0373199	0.0575178		OG0002873	4.59903	0.0319901	0.0442354		OG0002004	17.2243	3.32155e-05	0.000103648		OG0001910	6.33115	0.0118635	0.0236075		OG0002543	3.91506	0.0478554	0.0943098
OG0004271	4.32785	0.0374935	0.0577325		OG0002092	4.59653	0.0320367	0.0442594		OG0002005	11.4485	0.000715528	0.00151551		OG0001595	6.27964	0.0122133	0.0242813		OG0003113_codon_PichiaB_mafft.phy	3.91407	0.0478836	0.0943098
OG0002255	4.29928	0.0381285	0.0586326		OG0002148	4.56576	0.0326171	0.04502		OG0002006	0.978068	0.322676	0.358197		OG0003788	6.27655	0.0122346	0.0243015		OG0002183	3.91352	0.0478992	0.0943098
OG0002636	4.29842	0.0381478	0.0586326		OG0004163	4.54624	0.032991	0.0454945		OG0002007	17.2685	3.24525e-05	0.000101881		OG0002771	6.2649	0.0123153	0.0244272		OG0003307_codon_PichiaB_mafft.phy	3.9116	0.047954	0.0943315
OG0004249	4.26643	0.0388726	0.0596842		OG0004688	4.50224	0.0338504	0.046637		OG0002008	3.52258	0.0605382	0.0773789		OG0002346	6.26417	0.0123204	0.0244272		OG0005230_codon_PichiaB_mafft.phy	3.90795	0.0480583	0.0944503
OG0002428	4.2651	0.0389029	0.0596842		OG0004712	4.49376	0.0340187	0.0468262		OG0002010	11.9932	0.000533949	0.00117232		OG0002747	6.24745	0.0124372	0.0246364		OG0001214_codon_PichiaB_mafft.phy	3.90619	0.0481086	0.094463
OG0002478	4.22848	0.0397509	0.0609297		OG0003646	4.48846	0.0341244	0.0469288		OG0002012	14.6481	0.000129566	0.000340971		OG0002296	6.24474	0.0124563	0.0246516		OG0001844_codon_PichiaB_mafft.phy	3.90099	0.0482576	0.0946693
OG0002641	4.21592	0.0400462	0.0613265		OG0002930	4.48085	0.0342766	0.0470589		OG0002013	79.2527	5.46538e-19	2.52057e-17		OG0003832	6.23754	0.012507	0.0247295		OG0001408_codon_PichiaB_mafft.phy	3.89471	0.0484385	0.0949376
OG0001960	4.20135	0.0403918	0.0617924		OG0002733	4.48025	0.0342887	0.0470589		OG0002014	6.41418	0.0113213	0.0172122		OG0002467	6.22413	0.0126021	0.0248949		OG0005179_codon_PichiaB_mafft.phy	3.84303	0.0499533	0.0978176
OG0004139	4.2	0.0404239	0.0617924		OG0002226	4.47907	0.0343125	0.0470589		OG0002015	2.79245	0.0947092	0.117115		OG0003598	6.2053	0.0127368	0.0251382		OG0002903_codon_PichiaB_mafft.phy	3.82521	0.0504871	0.0987094
OG0001276	4.19701	0.0404954	0.0618455		OG0002315	4.46931	0.034509	0.0472855		OG0002016	-2e-06	1	1		OG0005227	6.19641	0.012801	0.0252418		OG0001032_codon_PichiaB_mafft.phy	3.82477	0.0505003	0.0987094
OG0002162	4.18195	0.0408566	0.0623406		OG0003536	4.45166	0.0348674	0.0477333		OG0002018	24.6923	6.72525e-07	3.34154e-06		OG0001676	6.18942	0.0128516	0.0253187		OG0005114_codon_PichiaB_mafft.phy	3.8045	0.051115	0.0998202
OG0003370	4.17181	0.041102	0.0626582		OG0001756	4.44753	0.0349518	0.047786		OG0002019	25.3897	4.68404e-07	2.41306e-06		OG0003295	6.18261	0.0129012	0.0253934		OG0003281_codon_PichiaB_mafft.phy	3.80284	0.0511659	0.099829
OG0002903	4.16931	0.0411625	0.0626936		OG0001834	4.44668	0.0349692	0.047786		OG0002020	2.33947	0.126133	0.151054		OG0001537	6.17207	0.0129783	0.0255219		OG0002377	3.78709	0.0516494	0.100681
OG0004171	4.16563	0.041252	0.0627732		OG0002549	4.4281	0.0353518	0.0482652		OG0002021	14.4691	0.000142478	0.000372278		OG0001323	6.15885	0.0130756	0.0256902		OG0002765	3.77353	0.0520696	0.101409
OG0002671	4.12891	0.0421565	0.0640907		OG0002429	4.42159	0.0354869	0.0484058		OG0002022	32.1427	1.43253e-08	1.11228e-07		OG0001908	6.11005	0.0134415	0.0263852		OG0003575_codon_PichiaB_mafft.phy	3.75359	0.0526942	0.102532
OG0003309	4.12741	0.042194	0.0640907		OG0002944	4.3962	0.0360192	0.0490875		OG0002024	6.12617	0.0133195	0.0199312		OG0001131	6.10702	0.0134646	0.0264067		OG0001803_codon_PichiaB_mafft.phy	3.74606	0.0529322	0.102903
OG0002154	4.12185	0.0423327	0.0642433		OG0004201	4.38402	0.0362774	0.0493949		OG0002025	24.3192	8.16209e-07	3.98215e-06		OG0003088	6.09037	0.013592	0.0266326		OG0001618_codon_PichiaB_mafft.phy	3.71555	0.0539077	0.104696
OG0002393	4.10229	0.0428251	0.0648953		OG0002613	4.35883	0.0368176	0.0500852		OG0002028	6.32569	0.0119001	0.0180202		OG0000663	6.08426	0.0136391	0.0267008		OG0002553	3.71419	0.0539519	0.104696
OG0002024	4.10173	0.0428394	0.0648953		OG0001307	4.34893	0.0370322	0.0503317		OG0002030	10.2437	0.00137153	0.00269225		OG0002809	6.07829	0.0136853	0.026767		OG0002591	3.71017	0.0540818	0.104853
OG0003077	4.09165	0.0430956	0.0652247		OG0002135	4.34188	0.0371858	0.0504951		OG0002032	0.001036	0.974323	1		OG0002106	6.06362	0.0137995	0.026966		OG0004059_codon_PichiaB_mafft.phy	3.69137	0.0546947	0.105946
OG0002674	4.08809	0.0431864	0.0653035		OG0002592	4.32778	0.0374952	0.0508695		OG0002034	8.07733	0.00448224	0.00764026		OG0001155	6.06137	0.0138171	0.0269762		OG0001750_codon_PichiaB_mafft.phy	3.66678	0.0555073	0.107401
OG0002770	4.06479	0.0437862	0.0661509		OG0002660	4.31264	0.0378301	0.0512778		OG0002036	14.0842	0.000174809	0.000445128		OG0005142	6.05408	0.0138742	0.0270271		OG0005130_codon_PichiaB_mafft.phy	3.66563	0.0555455	0.107401
OG0002886	4.02894	0.0447261	0.0675103		OG0003402	4.3107	0.0378733	0.0512903		OG0002037	49.8556	1.6549e-12	2.70529e-11		OG0001579	6.05386	0.0138759	0.0270271		OG0002028_codon_PichiaB_mafft.phy	3.65889	0.0557707	0.10774
OG0004709	4.02357	0.0448687	0.0676649		OG0002368	4.29993	0.0381139	0.0515699		OG0002038	23.3126	1.37698e-06	6.37935e-06		OG0001739	6.05328	0.0138805	0.0270271		OG0000991_codon_PichiaB_mafft.phy	3.65436	0.0559228	0.107937
OG0001545	3.99594	0.0456101	0.0687213		OG0004824	4.28155	0.0385282	0.0520838		OG0002039	0	1	1		OG0001508	6.04734	0.0139273	0.027094		OG0002554_codon_PichiaB_mafft.phy	3.65091	0.0560387	0.108064
OG0004666	3.99045	0.0457587	0.0688837		OG0001660	4.27193	0.038747	0.0523327		OG0002040	15.1453	9.95445e-05	0.000274196		OG0001930	6.03028	0.0140625	0.0273325		OG0001662_codon_PichiaB_mafft.phy	3.64707	0.0561678	0.108213
OG0002329	3.96912	0.0463419	0.0696709		OG0001316	4.26984	0.0387946	0.0523502		OG0002041	8.94433	0.00278332	0.00505864		OG0003400	6.02766	0.0140834	0.0273488		OG0005048_codon_PichiaB_mafft.phy	3.64435	0.0562596	0.108213
OG0001932	3.9683	0.0463644	0.0696709		OG0003530	4.24935	0.0392654	0.0529382		OG0002042	89.6989	2.77308e-21	1.66127e-19		OG0005243	6.02538	0.0141016	0.0273596		OG0001340_codon_PichiaB_mafft.phy	3.64414	0.0562667	0.108213
OG0002130	3.95493	0.0467342	0.0701638		OG0001247	4.2153	0.0400609	0.0539242		OG0002044	14.8077	0.000119051	0.000318822		OG0002804	6.019	0.0141527	0.0274343		OG0002981_codon_PichiaB_mafft.phy	3.64227	0.0563301	0.108238
OG0003748	3.9522	0.0468101	0.0702151		OG0004369	4.215	0.0400682	0.0539242		OG0002047	7.90789	0.00492195	0.00831515		OG0002792	6.0164	0.0141735	0.0274359		OG0001904_codon_PichiaB_mafft.phy	3.62144	0.0570396	0.109504
OG0003483	3.92359	0.0476132	0.0713562		OG0001317	4.2022	0.0403716	0.0542841		OG0002048	0.624288	0.429458	0.468294		OG0002242	6.01574	0.0141788	0.0274359		OG0001940_codon_PichiaB_mafft.phy	3.61856	0.0571383	0.109596
OG0003789	3.90923	0.0480217	0.0719044		OG0002629	4.18975	0.0406692	0.0546357		OG0002049	12.6188	0.000381881	0.000869437		OG0001831	6.00867	0.0142357	0.0275215		OG0002615	3.6105	0.0574158	0.11003
OG0001542	3.90395	0.0481728	0.0720666		OG0001871	4.17889	0.0409306	0.054938		OG0002050	2.31357	0.12825	0.153348		OG0003118	5.9977	0.0143246	0.0276687		OG0001837_codon_PichiaB_mafft.phy	3.59939	0.0578006	0.110669
OG0002645	3.89661	0.0483836	0.0723176		OG0001932	4.16186	0.041344	0.0554436		OG0002051	28.1673	1.11268e-07	6.98809e-07		OG0005221	5.96845	0.0145641	0.0281064		OG0001713_codon_PichiaB_mafft.phy	3.59747	0.0578675	0.110699
OG0003494	3.89239	0.0485052	0.0724351		OG0002326	4.1495	0.0416468	0.0558		OG0002053	30.237	3.82345e-08	2.66232e-07		OG0001602	5.961	0.0146257	0.0282003		OG0001550_codon_PichiaB_mafft.phy	3.5951	0.0579501	0.110758
OG0001744	3.87246	0.0490845	0.0732352		OG0002886	4.14734	0.0417001	0.0558219		OG0002054	21.1976	4.14283e-06	1.64661e-05		OG0001452	5.95911	0.0146414	0.0282055		OG0002104	3.58469	0.0583144	0.111284
OG0004243	3.8372	0.050127	0.0746978		OG0004717	4.14548	0.0417459	0.0558338		OG0002056	8.67334	0.00322898	0.0057491		OG0002130	5.9474	0.014739	0.0283684		OG0002261	3.58428	0.0583285	0.111284
OG0004897	16.7474	0.0501536	0.0746978		OG0002535	4.12763	0.0421885	0.0563758		OG0002057	-4.07391	1	1		OG0001490	5.93324	0.0148579	0.0285719		OG0002979_codon_PichiaB_mafft.phy	3.57337	0.0587129	0.111918
OG0004670	3.83085	0.0503173	0.0748754		OG0002738	4.10849	0.0426684	0.0569667		OG0002058	10.6138	0.00112247	0.00226182		OG0000519	5.93068	0.0148795	0.0285882		OG0003287_codon_PichiaB_mafft.phy	3.57117	0.0587908	0.111968
OG0001384	3.82627	0.0504551	0.0750141		OG0004708	4.07365	0.0435571	0.0580924		OG0002059	9.85893	0.00169009	0.00324551		OG0002631	5.92721	0.0149089	0.0286192		OG0002686	3.56774	0.0589123	0.1121
OG0003491	3.76625	0.0522968	0.0776836		OG0002238	4.07243	0.0435885	0.0580924		OG0002060	27.3652	1.68432e-07	9.91896e-07		OG0002811	5.91255	0.0150334	0.0288328		OG0002635	3.56061	0.0591659	0.112483
OG0002900	3.75291	0.0527156	0.0782366		OG0002230	4.07006	0.0436497	0.0580951		OG0002062	5.04839	0.0246488	0.0341695		OG0001465	5.90052	0.0151364	0.0290048		OG0002050_codon_PichiaB_mafft.phy	3.55231	0.0594625	0.112947
OG0003280	3.73102	0.0534108	0.0791986		OG0002126	4.06937	0.0436675	0.0580951		OG0002065	17.0677	3.60715e-05	0.000111329		OG0001710	5.88578	0.0152636	0.0292228		OG0002469	3.52103	0.0605946	0.114987
OG0003972	3.72748	0.0535242	0.0792969		OG0003535	4.05034	0.0441623	0.0587017		OG0002066	9.2702	0.00232912	0.00433665		OG0005224	5.87959	0.0153174	0.0292999		OG0001325_codon_PichiaB_mafft.phy	3.51832	0.060694	0.114987
OG0003821	3.72181	0.0537061	0.0794964		OG0001845	4.00723	0.0453055	0.0601682		OG0002067	17.4782	2.90615e-05	9.2495e-05		OG0005165	5.85044	0.0155732	0.029763		OG0001655_codon_PichiaB_mafft.phy	3.51626	0.0607693	0.114987
OG0002582	3.71107	0.0540527	0.0799391		OG0003115	3.99053	0.0457567	0.060714		OG0002068	230.745	4.10167e-52	4.67195e-49		OG0005180	5.84292	0.0156399	0.0298641		OG0000615_codon_PichiaB_mafft.phy	3.51611	0.0607749	0.114987
OG0002307	3.70856	0.0541342	0.079961		OG0002313	3.96896	0.0463465	0.0614427		OG0002069	0.660576	0.416357	0.454443		OG0003343	5.84124	0.0156548	0.0298664		OG0002542	3.51534	0.060803	0.114987
OG0003753	3.70768	0.0541626	0.079961		OG0002523	3.96409	0.0464806	0.0615664		OG0002070	58.3756	2.16562e-14	4.99538e-13		OG0002420	5.82236	0.0158237	0.0301621		OG0003363_codon_PichiaB_mafft.phy	3.51179	0.0609336	0.115132
OG0003737	3.70097	0.0543808	0.0802128		OG0002676	3.96206	0.0465366	0.0615866		OG0002071	118.87	1.11835e-27	1.5953e-25		OG0000600	5.81268	0.015911	0.030302		OG0001977_codon_PichiaB_mafft.phy	3.50483	0.06119	0.115337
OG0001409	3.66796	0.0554681	0.081745		OG0002696	3.95784	0.0466535	0.0616872		OG0002072	2.75286	0.0970809	0.119787		OG0002662	5.80133	0.016014	0.0304715		OG0002886_codon_PichiaB_mafft.phy	3.50451	0.0612018	0.115337
OG0002406	3.66249	0.0556505	0.0819239		OG0002835	3.92519	0.0475677	0.062841		OG0002073	2.41986	0.119806	0.144617		OG0002647	5.79744	0.0160496	0.0305124		OG0000564_codon_PichiaB_mafft.phy	3.50449	0.0612026	0.115337
OG0002740	3.6614	0.0556868	0.0819239		OG0003801	3.9106	0.0479825	0.0633336		OG0002074	2.65811	0.103023	0.126231		OG0003732	5.78842	0.0161321	0.0306426		OG0002682	3.49468	0.0615664	0.115826
OG0002681	3.65107	0.0560333	0.0823617		OG0003483	3.88452	0.0487331	0.06426		OG0002075	11.0958	0.000865237	0.00178774		OG0001839	5.78451	0.016168	0.030677		OG0001657_codon_PichiaB_mafft.phy	3.49333	0.0616167	0.115826
OG0002404	3.63711	0.0565049	0.0829622		OG0002649	3.88327	0.0487695	0.06426		OG0002076	3.60971	0.0574431	0.073809		OG0002736	5.78337	0.0161785	0.030677		OG0004304_codon_PichiaB_mafft.phy	3.49315	0.0616233	0.115826
OG0002395	3.63606	0.0565405	0.0829622		OG0004603	3.87842	0.0489107	0.0643498		OG0002077	29.5715	5.38921e-08	3.6559e-07		OG0001067	5.77628	0.0162439	0.0307742		OG0002400	3.49034	0.0617278	0.115921
OG0004639	3.62186	0.0570251	0.0835923		OG0002956	3.878	0.0489229	0.0643498		OG0002079	7.24644	0.00710416	0.0114017		OG0001586	5.76657	0.0163339	0.0309177		OG0001956_codon_PichiaB_mafft.phy	3.48757	0.0618311	0.116014
OG0004268	3.62057	0.0570692	0.0835923		OG0003831	3.8606	0.0494328	0.0649639		OG0002080	23.7874	1.07585e-06	5.11709e-06		OG0005125	5.75719	0.0164213	0.0310561		OG0002265	3.47604	0.0622634	0.116724
OG0001991	3.60942	0.0574531	0.0840813		OG0002808	3.8315	0.0502979	0.0660433		OG0002081	27.1143	1.91779e-07	1.11624e-06		OG0002624	5.748	0.0165075	0.0311919		OG0001594_codon_PichiaB_mafft.phy	3.4735	0.0623593	0.116802
OG0002799	3.59129	0.058083	0.0849294		OG0002118	3.81069	0.0509266	0.066795		OG0002082	28.1468	1.12453e-07	7.01231e-07		OG0005220	5.73394	0.0166401	0.0314153		OG0001535_codon_PichiaB_mafft.phy	3.46932	0.0625169	0.116995
OG0003080	3.58651	0.0582503	0.0851001		OG0002964	3.80963	0.0509588	0.066795		OG0002083	4.69338	0.0302791	0.0411485		OG0002286	5.72977	0.0166797	0.0314626		OG0000993_codon_PichiaB_mafft.phy	3.46509	0.0626771	0.117193
OG0002363	3.5808	0.0584509	0.0853191		OG0002868	3.80578	0.051076	0.0668905		OG0002086	77.9366	1.06403e-18	4.558e-17		OG0000779	5.72236	0.0167502	0.0315682		OG0005180_codon_PichiaB_mafft.phy	3.4592	0.0629007	0.117453
OG0002716	3.57705	0.058583	0.0854378		OG0002162	3.80123	0.0512151	0.0670145		OG0002087	16.9677	3.80221e-05	0.000116872		OG0001610	5.68793	0.017082	0.0321657		OG0002624	3.45729	0.0629733	0.117453
OG0003413	3.5581	0.0592554	0.0863436		OG0003257	3.77745	0.0519478	0.0679145		OG0002088	1.50161	0.220423	0.252055		OG0002592	5.68194	0.0171404	0.0322477		OG0001848_codon_PichiaB_mafft.phy	3.45713	0.0629795	0.117453
OG0004643	3.54449	0.0597435	0.0869794		OG0002359	3.76649	0.0522893	0.0683018		OG0002091	0.246914	0.619256	0.66351		OG0000529	5.67976	0.0171617	0.0322598		OG0003400_codon_PichiaB_mafft.phy	3.45168	0.0631875	0.117739
OG0002626	3.53879	0.059949	0.0872033		OG0002302	3.73834	0.0531773	0.0694017		OG0002092	5.92815	0.0149009	0.0219232		OG0001783	5.67224	0.0172355	0.0323522		OG0002729	3.44793	0.0633309	0.117904
OG0002208	3.53302	0.060158	0.0874318		OG0003035	3.71685	0.053866	0.0702398		OG0002093	3.07635	0.0794388	0.0994731		OG0002711	5.67148	0.0172429	0.0323522		OG0002783	3.43861	0.0636893	0.118469
OG0000459	3.51087	0.0609675	0.0885318		OG0002943	3.70173	0.0543561	0.0707624		OG0002094	0.70935	0.39966	0.437476		OG0001919	5.6702	0.0172555	0.0323522		OG0001746_codon_PichiaB_mafft.phy	3.43149	0.0639642	0.118877
OG0003035	3.50694	0.0611121	0.0886652		OG0001976	3.70159	0.0543605	0.0707624		OG0002095	6.49079	0.0108435	0.0165521		OG0002617	5.66486	0.0173081	0.0324229		OG0002297	3.42496	0.0642177	0.119246
OG0001800	3.50173	0.0613047	0.088868		OG0002720	3.63906	0.0564389	0.0734046		OG0002097	19.2729	1.13301e-05	3.99267e-05		OG0002056	5.65768	0.0173791	0.0325278		OG0000869_codon_PichiaB_mafft.phy	3.41783	0.0644959	0.119659
OG0002059	3.47905	0.0621503	0.0900163		OG0002797	3.63213	0.0566742	0.0736472		OG0002099	12.6801	0.000369563	0.000845617		OG0003449	5.64016	0.0175536	0.0328261		OG0000971_codon_PichiaB_mafft.phy	3.40727	0.0649096	0.120254
OG0002720	3.47052	0.0624718	0.0904042		OG0002695	3.59823	0.057841	0.0750988		OG0002100	14.9204	0.000112145	0.00030426		OG0005203	5.63025	0.0176531	0.0329838		OG0002022_codon_PichiaB_mafft.phy	3.4068	0.0649284	0.120254
OG0002944	3.45502	0.06306	0.0911769		OG0002527	3.58479	0.0583109	0.0756438		OG0002101	2.33523	0.126476	0.151386		OG0002941	5.61843	0.0177726	0.0331785		OG0003200_codon_PichiaB_mafft.phy	3.4011	0.0651529	0.120565
OG0000840	3.43765	0.0637264	0.0920613		OG0001784	3.57484	0.0586611	0.0759924		OG0002102	18.4511	1.74321e-05	5.84015e-05		OG0002159	5.61353	0.0178223	0.0332428		OG0002240	3.3997	0.0652082	0.120565
OG0003081	3.43001	0.0640216	0.0924085		OG0003929	3.5743	0.0586802	0.0759924		OG0002103	12.9397	0.000321681	0.000753454		OG0002266	5.60974	0.017861	0.0332863		OG0001829_codon_PichiaB_mafft.phy	3.39508	0.0653913	0.1208
OG0004645	3.40493	0.065002	0.0937433		OG0002243	3.56166	0.0591286	0.0765074		OG0002104	1.94466	0.163163	0.191971		OG0002940	5.60645	0.0178944	0.0333202		OG0000662_codon_PichiaB_mafft.phy	3.36872	0.0664453	0.122642
OG0002592	3.38338	0.065857	0.0948251		OG0002837	3.55653	0.0593117	0.0766787		OG0002105	19.9475	7.95965e-06	2.95453e-05		OG0002237	5.55477	0.0184304	0.0342887		OG0003230_codon_PichiaB_mafft.phy	3.36038	0.0667826	0.123159
OG0003156	3.38318	0.0658649	0.0948251		OG0003368	3.53857	0.0599572	0.0774469		OG0002106	2.61836	0.105634	0.129152		OG0002188	5.55169	0.0184629	0.0343198		OG0003615_codon_PichiaB_mafft.phy	3.35855	0.0668567	0.12319
OG0002400	3.37118	0.0663462	0.0954365		OG0002548	3.53137	0.060218	0.0777173		OG0002107	42.3212	7.74481e-11	9.58666e-10		OG0000883	5.52586	0.0187374	0.0348003		OG0001681_codon_PichiaB_mafft.phy	3.33295	0.0679051	0.124967
OG0002733	3.36289	0.0666809	0.095836		OG0002360	3.5242	0.060479	0.0779536		OG0002108	22.6971	1.89655e-06	8.35927e-06		OG0002092	5.52129	0.0187864	0.0348616		OG0002296	3.33218	0.0679369	0.124967
OG0001562	3.35482	0.0670086	0.0962248		OG0002469	3.5235	0.0605044	0.0779536		OG0002109	15.3093	9.12663e-05	0.000254991		OG0002567	5.50029	0.0190133	0.0352525		OG0002348	3.32462	0.0682499	0.125435
OG0002497	3.33615	0.0677728	0.0972156		OG0002758	3.49823	0.0614345	0.0790844		OG0002110	13.1579	0.000286312	0.000679693		OG0001383	5.49876	0.0190299	0.0352532		OG0001498_codon_PichiaB_mafft.phy	3.31493	0.0686532	0.126069
OG0002426	3.33515	0.0678141	0.0972156		OG0004592	3.45629	0.0630117	0.0810457		OG0002111	18.9445	1.34574e-05	4.67576e-05		OG0003588	5.49576	0.0190626	0.0352837		OG0001288_codon_PichiaB_mafft.phy	3.31218	0.068768	0.126172
OG0002431	3.32794	0.0681121	0.0975346		OG0003687	3.42579	0.0641855	0.0824852		OG0002112	7.55068	0.00599874	0.00981084		OG0000983	5.47944	0.0192414	0.0355813		OG0002748	3.30731	0.0689721	0.126439
OG0002865	3.32697	0.0681525	0.0975346		OG0002635	3.42225	0.0643231	0.0825918		OG0002113	8.59327	0.00337407	0.00597939		OG0002486	5.4781	0.0192562	0.0355813		OG0002506	3.29452	0.0695116	0.12732
OG0003613	3.3237	0.0682879	0.0976453		OG0002688	3.38771	0.0656841	0.0842676		OG0002114	38.2039	6.37242e-10	6.53929e-09		OG0002101	5.47427	0.0192984	0.035629		OG0001013_codon_PichiaB_mafft.phy	3.29225	0.0696076	0.127387
OG0001694	3.32039	0.0684254	0.0977589		OG0002654	3.38257	0.0658893	0.0844591		OG0002115	74.1233	7.33883e-18	2.61373e-16		OG0000747	5.43563	0.0197299	0.0363948		OG0003519_codon_PichiaB_mafft.phy	3.28129	0.0700739	0.128132
OG0002170	3.30686	0.068991	0.0984834		OG0001197	3.35209	0.0671197	0.0859634		OG0002116	18.6308	1.58633e-05	5.40837e-05		OG0005124	5.42407	0.019861	0.0366055		OG0000314_codon_PichiaB_mafft.phy	3.26562	0.0707462	0.129251
OG0002571	3.29079	0.0696697	0.0993678		OG0002145	3.31301	0.0687335	0.0879556		OG0002117	33.826	6.02683e-09	5.14696e-08		OG0003153	5.41942	0.019914	0.0366721		OG0002057_codon_PichiaB_mafft.phy	3.26138	0.0709294	0.129476
OG0003139	3.2735	0.0704071	0.100335		OG0000810	3.30741	0.0689679	0.0881809		OG0002118	2.37834	0.123028	0.147958		OG0001108	5.41647	0.0199476	0.0366915		OG0002429	3.25943	0.0710138	0.129521
OG0001767	3.25763	0.071092	0.101204		OG0002919	3.26404	0.0708144	0.0904651		OG0002119	5.90857	0.0150674	0.0221341		OG0002165	5.41554	0.0199583	0.0366915		OG0000557_codon_PichiaB_mafft.phy	3.25803	0.0710745	0.129521
OG0002086	3.25658	0.0711374	0.101204		OG0002783	3.24685	0.0715609	0.0913415		OG0002120	11.4329	0.000721548	0.00152401		OG0001267	5.40189	0.020115	0.0369483		OG0000833_codon_PichiaB_mafft.phy	3.24487	0.0716473	0.130396
OG0001529	3.24926	0.0714559	0.101571		OG0002264	3.24346	0.071709	0.0914532		OG0002121	22.1258	2.55357e-06	1.07222e-05		OG0002154	5.37778	0.0203948	0.0374307		OG0001992_codon_PichiaB_mafft.phy	3.24423	0.0716754	0.130396
OG0003380	3.23405	0.0721222	0.102432		OG0004029	3.232	0.0722126	0.091966		OG0002122	27.5536	1.52798e-07	9.20018e-07		OG0001176	5.3621	0.0205789	0.0377367		OG0001846_codon_PichiaB_mafft.phy	3.2381	0.0719442	0.130775
OG0002269	3.23171	0.0722251	0.102492		OG0002839	3.23154	0.0722329	0.091966		OG0002124	7.66347	0.005635	0.00933296		OG0002222	5.34359	0.0207986	0.0381073		OG0001891_codon_PichiaB_mafft.phy	3.22822	0.0723791	0.131454
OG0002938	3.22668	0.0724472	0.102648		OG0002185	3.16147	0.0753953	0.0959114		OG0002125	24.3198	8.15963e-07	3.98215e-06		OG0004933	5.33238	0.0209328	0.0383209		OG0001857_codon_PichiaB_mafft.phy	3.21439	0.0729933	0.132458
OG0003265	3.22646	0.0724571	0.102648		OG0002566	3.14913	0.0759674	0.0965578		OG0002126	0.01305	0.90905	0.958245		OG0005215	5.31784	0.0211081	0.0386094		OG0001927_codon_PichiaB_mafft.phy	3.21169	0.0731139	0.132565
OG0002205	3.22237	0.0726384	0.10276		OG0002508	3.13595	0.0765839	0.0972596		OG0002128	5.07178	0.0243183	0.033773		OG0003206	5.30261	0.0212935	0.0389157		OG0004794_codon_PichiaB_mafft.phy	3.20855	0.0732545	0.132708
OG0002148	3.22191	0.0726587	0.10276		OG0004703	3.12647	0.0770302	0.0977442		OG0002130	10.9218	0.000950398	0.0019478		OG0000806	5.27881	0.0215865	0.039418		OG0002370	3.19337	0.0739373	0.133833
OG0002968	3.20978	0.0731994	0.103438		OG0001671	3.08884	0.0788311	0.0999454		OG0002131	3.37582	0.0661597	0.0839989		OG0003243	5.27373	0.0216496	0.0395		OG0002465	3.19077	0.0740549	0.133933
OG0001307	3.20406	0.0734556	0.103697		OG0003027	3.05853	0.0803143	0.10174		OG0002132	35.0021	3.29354e-09	2.99916e-08		OG0005023	5.24714	0.0219829	0.0400745		OG0002162	3.18286	0.0744142	0.13447
OG0002998	3.20294	0.0735059	0.103697		OG0001995	3.0434	0.0810658	0.102606		OG0002133	5.88595	0.0152622	0.022397		OG0000404	5.24103	0.0220602	0.0401817		OG0005021_codon_PichiaB_mafft.phy	3.17797	0.0746373	0.13476
OG0002738	3.17009	0.0749985	0.105714		OG0002760	2.96774	0.0849402	0.10742		OG0002134	9.54994	0.00199956	0.00378803		OG0002820	5.20835	0.0224787	0.0409097		OG0005338_codon_PichiaB_mafft.phy	3.17526	0.0747612	0.134871
OG0001570	3.1401	0.0763889	0.107584		OG0003062	2.96009	0.0853434	0.10784		OG0002135	8.36091	0.00383379	0.00669519		OG0002509	5.19397	0.0226653	0.0412149		OG0001100_codon_PichiaB_mafft.phy	3.17331	0.0748504	0.134919
OG0003634	3.12671	0.0770191	0.108381		OG0002181	2.94945	0.0859066	0.108458		OG0002136	15.1602	9.8765e-05	0.000273259		OG0003006	5.18219	0.0228195	0.0414606		OG0005229_codon_PichiaB_mafft.phy	3.16589	0.0751914	0.13542
OG0002304	3.10171	0.0782099	0.109964		OG0001276	2.94815	0.0859759	0.108458		OG0002137	5.83045	0.0157511	0.0230107		OG0001877	5.17754	0.0228807	0.0415343		OG0002014_codon_PichiaB_mafft.phy	3.16191	0.0753749	0.135575
OG0003785	3.09069	0.0787416	0.110619		OG0003247	2.92437	0.0872511	0.109974		OG0002138	0.297414	0.585508	0.629421		OG0001559	5.1762	0.0228984	0.0415343		OG0002536_codon_PichiaB_mafft.phy	3.1613	0.0754032	0.135575
OG0003488	3.06295	0.0800959	0.112428		OG0002066	2.91527	0.0877445	0.110504		OG0002139	31.1169	2.42951e-08	1.77499e-07		OG0003828	5.17366	0.0229318	0.0415603		OG0001931_codon_PichiaB_mafft.phy	3.15652	0.0756244	0.135859
OG0004167	3.05932	0.0802752	0.112586		OG0003007	2.9049	0.0883109	0.111125		OG0002140	4.92045	0.0265406	0.0365034		OG0002248	5.14884	0.0232619	0.0421234		OG0002521	3.1494	0.0759549	0.136339
OG0004665	3.04192	0.0811398	0.113704		OG0002137	2.88436	0.0894438	0.112456		OG0002142	5.85539	0.0155294	0.0227599		OG0001183	5.14734	0.023282	0.0421248		OG0002819_codon_PichiaB_mafft.phy	3.14386	0.0762131	0.136689
OG0002118	3.03814	0.0813291	0.113874		OG0004144	2.87263	0.0900975	0.113184		OG0002143	-16.2549	1	1		OG0002302	5.14563	0.023305	0.0421313		OG0002182	3.1406	0.0763657	0.136848
OG0000614	3.02583	0.0819484	0.114646		OG0002292	2.85206	0.0912568	0.114545		OG0002144	17.8292	2.41641e-05	7.83406e-05		OG0002896	5.1338	0.0234643	0.042384		OG0005196_codon_PichiaB_mafft.phy	3.13412	0.0766698	0.137279
OG0001271	3.00924	0.0827912	0.115729		OG0002005	2.83144	0.0924354	0.115928		OG0002145	15.7403	7.26577e-05	0.000207104		OG0001117	5.11504	0.0237193	0.0428091		OG0005194_codon_PichiaB_mafft.phy	3.11581	0.0775358	0.138714
OG0002047	3.00016	0.0832562	0.116282		OG0002769	2.80626	0.0938969	0.117663		OG0002146	75.3356	3.9713e-18	1.43613e-16		OG0002694	5.10244	0.0238922	0.0430728		OG0001381_codon_PichiaB_mafft.phy	3.11231	0.0777029	0.138898
OG0001685	2.98343	0.0841208	0.117393		OG0004285	2.71425	0.099456	0.124483		OG0002147	3.09279	0.0786399	0.0986353		OG0002582	5.10151	0.0239051	0.0430728		OG0000931_codon_PichiaB_mafft.phy	3.10726	0.077944	0.139213
OG0003832	2.9773	0.0844401	0.11774		OG0002834	2.71348	0.099504	0.124483		OG0002148	13.0957	0.000295982	0.00070046		OG0003652	5.0947	0.0239991	0.0432063		OG0001489_codon_PichiaB_mafft.phy	3.10575	0.0780165	0.139227
OG0002680	2.9492	0.08592	0.119683		OG0002506	2.69082	0.100928	0.12616		OG0002149	6.27057	0.012276	0.0185401		OG0002096	5.06205	0.0244553	0.0439911		OG0002270	3.10188	0.0782017	0.139443
OG0002009	2.94815	0.0859758	0.119683		OG0003083	2.68157	0.101515	0.126789		OG0002150	55.0915	1.15044e-13	2.38259e-12		OG0001791	5.03683	0.0248138	0.0445992		OG0001876_codon_PichiaB_mafft.phy	3.09768	0.078404	0.139688
OG0004660	2.92694	0.0871127	0.121166		OG0001993	2.67842	0.101717	0.126879		OG0002151	61.2687	4.97937e-15	1.19468e-13		OG0005115	5.02934	0.0249214	0.0447555		OG0003975_codon_PichiaB_mafft.phy	3.04918	0.0807777	0.143787
OG0001976	2.90359	0.0883825	0.122831		OG0002746	2.67781	0.101755	0.126879		OG0002152	18.3289	1.85868e-05	6.17921e-05		OG0001123	5.00008	0.0253462	0.0454808		OG0002221	3.04596	0.0809382	0.143787
OG0002588	2.89243	0.0889967	0.123582		OG0003546	2.66541	0.102551	0.127766		OG0002153	21.1956	4.14719e-06	1.64771e-05		OG0002893	4.99424	0.0254318	0.0455967		OG0002767	3.04581	0.0809456	0.143787
OG0002315	2.87506	0.0899615	0.124819		OG0003022	2.65502	0.103223	0.128497		OG0002154	72.082	2.06433e-17	6.80397e-16		OG0001538	4.97633	0.0256965	0.0460333		OG0001125_codon_PichiaB_mafft.phy	3.04529	0.0809718	0.143787
OG0004676	2.87075	0.0902026	0.12505		OG0002804	2.65025	0.103533	0.128777		OG0002155	16.873	3.9966e-05	0.000122198		OG0002458	4.9716	0.0257668	0.0461213		OG0002896_codon_PichiaB_mafft.phy	3.04382	0.081045	0.143798
OG0002348	2.84621	0.0915897	0.126869		OG0003455	2.64872	0.103633	0.128795		OG0002156	5.92675	0.0149127	0.0219265		OG0002851	4.95595	0.026001	0.0465023		OG0002690	3.03748	0.0813622	0.144242
OG0002078	2.83412	0.0922813	0.127722		OG0001872	2.64189	0.104079	0.129243		OG0002157	2.72669	0.0986837	0.121436		OG0000544	4.94579	0.0261543	0.046719		OG0000943_codon_PichiaB_mafft.phy	3.03111	0.0816821	0.14469
OG0002792	2.81916	0.0931451	0.128732		OG0003828	2.61863	0.105616	0.131016		OG0002158	39.5353	3.22177e-10	3.61497e-09		OG0003597	4.94507	0.0261652	0.046719		OG0002139	3.02668	0.0819056	0.144967
OG0002360	2.81882	0.0931646	0.128732		OG0001183	2.61586	0.1058	0.131016		OG0002159	15.8031	7.02858e-05	0.000200769		OG0000945	4.93568	0.0263077	0.0469349		OG0002833_codon_PichiaB_mafft.phy	3.02053	0.0822164	0.14537
OG0003803	2.77013	0.0960382	0.132594		OG0002862	2.61508	0.105852	0.131016		OG0002160	16.2788	5.46731e-05	0.000160233		OG0002730	4.91008	0.0267003	0.0475963		OG0002503	3.01951	0.0822684	0.14537
OG0002557	2.75304	0.0970695	0.133908		OG0001412	2.61506	0.105854	0.131016		OG0002161	44.4783	2.57196e-11	3.42516e-10		OG0001904	4.90083	0.0268437	0.0477759		OG0002042_codon_PichiaB_mafft.phy	3.01089	0.082707	0.145907
OG0003092	2.74997	0.0972561	0.134056		OG0004416	2.59588	0.107142	0.132501		OG0002162	9.30033	0.00229113	0.00427639		OG0001315	4.90075	0.0268451	0.0477759		OG0002772	3.0099	0.0827574	0.145907
OG0002354	2.73101	0.0984169	0.135545		OG0004188	2.58247	0.108053	0.133519		OG0002164	51.7287	6.3724e-13	1.15216e-11		OG0003809	4.89197	0.0269819	0.0479801		OG0002088_codon_PichiaB_mafft.phy	3.00955	0.0827753	0.145907
OG0001080	2.72291	0.0989174	0.136123		OG0001707	2.57237	0.108744	0.134263		OG0002165	42.0699	8.80674e-11	1.07369e-09		OG0001622	4.85481	0.0275691	0.0489715		OG0002669	3.00478	0.0830192	0.146217
OG0003019	2.72042	0.0990717	0.136224		OG0002645	2.56944	0.108946	0.134403		OG0002166	8.46576	0.00361894	0.00636877		OG0002289	4.85277	0.0276018	0.0489715		OG0002428	2.99935	0.0832981	0.146588
OG0002839	2.71546	0.0993803	0.136536		OG0002514	2.50193	0.113707	0.140161		OG0002167	18.2958	1.89126e-05	6.26974e-05		OG0002756	4.85244	0.027607	0.0489715		OG0002567	2.99691	0.0834233	0.146689
OG0002701	2.7014	0.10026	0.137633		OG0002475	2.49238	0.114398	0.140898		OG0002168	89.484	3.09133e-21	1.80567e-19		OG0004356	4.83894	0.027824	0.0493162		OG0000806_codon_PichiaB_mafft.phy	2.99034	0.0837624	0.147165
OG0004469	2.67341	0.102037	0.139958		OG0002495	2.48488	0.114945	0.141402		OG0002169	9.37373	0.00220117	0.00412539		OG0002263	4.80824	0.0283239	0.0501612		OG0001934_codon_PichiaB_mafft.phy	2.98093	0.0842508	0.147902
OG0001753	2.64816	0.10367	0.142082		OG0002262	2.48421	0.114994	0.141402		OG0002170	17.2233	3.32329e-05	0.000103648		OG0005116	4.7966	0.0285159	0.0504602		OG0003741_codon_PichiaB_mafft.phy	2.97379	0.0846236	0.148436
OG0002309	2.64556	0.103839	0.142198		OG0000895	2.48057	0.115261	0.141614		OG0002171	2.39012	0.122104	0.147002		OG0003825	4.79417	0.0285562	0.0504904		OG0001369_codon_PichiaB_mafft.phy	2.97079	0.0847807	0.14859
OG0002772	2.64121	0.104124	0.142473		OG0000833	2.46862	0.11614	0.142578		OG0002172	4.70745	0.0300322	0.0408618		OG0001574	4.72953	0.0296491	0.0523602		OG0002640	2.93657	0.0865947	0.151646
OG0002808	2.63686	0.10441	0.142747		OG0001921	2.44526	0.117881	0.144598		OG0002173	17.0288	3.68172e-05	0.000113334		OG0003270	4.72878	0.0296619	0.0523602		OG0002926_codon_PichiaB_mafft.phy	2.93375	0.086746	0.151788
OG0002670	2.62856	0.104957	0.143379		OG0002343	2.41947	0.119836	0.146876		OG0002174	0.001136	0.973113	1		OG0002742	4.70142	0.0301377	0.0531569		OG0001827_codon_PichiaB_mafft.phy	2.93243	0.0868168	0.151789
OG0003552	2.60806	0.106321	0.145044		OG0002099	2.40223	0.121162	0.148382		OG0002175	22.4267	2.18314e-06	9.30378e-06		OG0002776	4.69088	0.0303231	0.0534404		OG0002766	2.91833	0.0875786	0.152908
OG0000928	2.60766	0.106348	0.145044		OG0003256	2.38734	0.122322	0.14968		OG0002177	37.4475	9.39075e-10	9.26399e-09		OG0003724	4.68656	0.0303995	0.0535317		OG0001990_codon_PichiaB_mafft.phy	2.91795	0.0875993	0.152908
OG0002729	2.57193	0.108775	0.148234		OG0001414	2.35674	0.124742	0.152519		OG0002178	1.71757	0.190007	0.220145		OG0002763	4.68056	0.0305059	0.0536755		OG0001918_codon_PichiaB_mafft.phy	2.90864	0.0881064	0.153669
OG0002608	2.51651	0.11266	0.153403		OG0002648	2.35121	0.125186	0.152938		OG0002179	-70.9487	1	1		OG0001503	4.6612	0.0308516	0.0542398		OG0001316_codon_PichiaB_mafft.phy	2.90675	0.0882095	0.153724
OG0002523	2.51174	0.113001	0.153743		OG0003954	2.33445	0.12654	0.154466		OG0002180	15.2515	9.41013e-05	0.000261529		OG0001637	4.64999	0.0310537	0.0545511		OG0002427	2.8879	0.0892472	0.155407
OG0002672	2.5089	0.113205	0.153897		OG0002046	2.30885	0.12864	0.156903		OG0002181	2.00482	0.156799	0.185297		OG0003630	4.648	0.0310898	0.0545704		OG0003092_codon_PichiaB_mafft.phy	2.87979	0.0896976	0.156013
OG0002101	2.47425	0.115725	0.157195		OG0003383	2.26081	0.132684	0.161706		OG0002182	3.84799	0.0498057	0.0648242		OG0002966	4.64108	0.0312153	0.0547464		OG0000995_codon_PichiaB_mafft.phy	2.87871	0.0897577	0.156013
OG0003422	2.42262	0.119594	0.162224		OG0002441	2.21916	0.136307	0.165987		OG0002183	1.91363	0.166561	0.195565		OG0000954	4.63782	0.0312747	0.0548065		OG0002283	2.87744	0.0898285	0.156013
OG0004688	2.4223	0.119619	0.162224		OG0002481	2.21762	0.136443	0.166019		OG0002185	10.0848	0.00149496	0.00291197		OG0003746	4.63049	0.0314085	0.0549965		OG0002130	2.87643	0.0898852	0.156013
OG0003905	2.41068	0.12051	0.1633		OG0002301	2.18995	0.138913	0.168888		OG0002187	13.1745	0.000283777	0.000675081		OG0002523	4.61787	0.0316404	0.055358		OG0002652	2.87339	0.0900549	0.156182
OG0002506	2.38569	0.122451	0.165796		OG0001158	2.18628	0.139245	0.169156		OG0002188	1.27817	0.25824	0.292218		OG0002793	4.60533	0.0318727	0.0557054		OG0002813	2.8679	0.0903628	0.15659
OG0002195	2.3356	0.126446	0.171068		OG0002906	2.18276	0.139564	0.169406		OG0002189	42.847	5.91922e-11	7.45397e-10		OG0004072	4.60439	0.0318903	0.0557054		OG0003298_codon_PichiaB_mafft.phy	2.86341	0.090615	0.156901
OG0003914	2.31612	0.128039	0.173085		OG0000419	2.18115	0.13971	0.169447		OG0002190	-0.003656	1	1		OG0003579	4.59675	0.0320327	0.0558949		OG0002693	2.86004	0.0908051	0.157039
OG0003257	2.31284	0.128309	0.17331		OG0002638	2.15335	0.142259	0.172377		OG0002191	6.49322	0.0108287	0.0165406		OG0001894	4.59535	0.0320589	0.0558949		OG0005149_codon_PichiaB_mafft.phy	2.85941	0.0908407	0.157039
OG0002435	2.30111	0.129281	0.174483		OG0003029	2.15233	0.142354	0.172377		OG0002193	6.58937	0.0102589	0.0157867		OG0001560	4.59356	0.0320923	0.0558949		OG0003275_codon_PichiaB_mafft.phy	2.85441	0.0911237	0.157402
OG0002682	2.2725	0.131688	0.177588		OG0003316	2.14565	0.142974	0.17299		OG0002194	0.67581	0.411033	0.449494		OG0002494	4.59306	0.0321017	0.0558949		OG0003225_codon_PichiaB_mafft.phy	2.85265	0.0912236	0.157448
OG0003115	2.27062	0.131847	0.177661		OG0002909	2.12105	0.145287	0.175648		OG0002195	7.80992	0.00519603	0.00871357		OG0000863	4.59086	0.032143	0.0559221		OG0002181	2.84732	0.0915262	0.157844
OG0002711	2.26712	0.132145	0.17792		OG0002992	2.07896	0.149342	0.180405		OG0002196	16.6902	4.40071e-05	0.000132116		OG0001061	4.57095	0.0325186	0.0565303		OG0003827_codon_PichiaB_mafft.phy	2.8341	0.0922823	0.159021
OG0002904	2.25129	0.133503	0.179605		OG0002156	2.05826	0.151383	0.182724		OG0002197	8.21593	0.00415241	0.00715836		OG0005100	4.55824	0.0327607	0.0569057		OG0003684_codon_PichiaB_mafft.phy	2.83081	0.0924715	0.159219
OG0004416	2.24953	0.133655	0.179666		OG0001160	2.0391	0.1533	0.184891		OG0002198	10.9942	0.00091399	0.00188165		OG0003821	4.55365	0.0328487	0.057013		OG0003406_codon_PichiaB_mafft.phy	2.82399	0.0928654	0.1597
OG0001160	2.24218	0.134291	0.180377		OG0004198	2.02432	0.154798	0.186549		OG0002199	4.58436	0.0322649	0.0436132		OG0001077	4.55206	0.0328792	0.0570204		OG0003542_codon_PichiaB_mafft.phy	2.82341	0.0928991	0.1597
OG0002106	2.23524	0.134896	0.181044		OG0002398	2.01476	0.155776	0.187577		OG0002201	4.05492	0.0440428	0.0576859		OG0001784	4.54766	0.0329637	0.0571214		OG0002740	2.79419	0.0946063	0.162414
OG0000613	2.23122	0.135247	0.181371		OG0002467	2.01048	0.156215	0.187956		OG0002202	13.7455	0.000209317	0.000519644		OG0001448	4.53818	0.0331469	0.0573873		OG0001231_codon_PichiaB_mafft.phy	2.79382	0.0946283	0.162414
OG0002046	2.21852	0.136364	0.182724		OG0002444	2.00781	0.156491	0.188138		OG0002203	7.48552	0.00621971	0.010132		OG0000907	4.53698	0.03317	0.0573873		OG0005257_codon_PichiaB_mafft.phy	2.78902	0.0949123	0.162771
OG0004664	2.21279	0.136871	0.183257		OG0003013	1.99705	0.157605	0.189327		OG0002204	8.44923	0.00365198	0.00640398		OG0001168	4.52165	0.0334685	0.0578577		OG0001631_codon_PichiaB_mafft.phy	2.78323	0.0952556	0.16323
OG0002615	2.20943	0.137169	0.18351		OG0002195	1.98736	0.158617	0.190391		OG0002205	0	1	1		OG0005337	4.51954	0.0335099	0.0578831		OG0003590_codon_PichiaB_mafft.phy	2.77404	0.0958043	0.163998
OG0002568	2.20212	0.137821	0.184236		OG0002806	1.95771	0.161758	0.194007		OG0002207	3.47101	0.0624532	0.0796033		OG0005166	4.46199	0.0346571	0.0598171		OG0001552_codon_PichiaB_mafft.phy	2.77229	0.0959087	0.163998
OG0002308	2.19727	0.138256	0.18467		OG0002698	1.94403	0.163232	0.195619		OG0002208	54.0166	1.98803e-13	3.90966e-12		OG0003736	4.45759	0.0347465	0.059924		OG0002623	2.77067	0.0960058	0.163998
OG0002429	2.18237	0.139599	0.186316		OG0002221	1.93962	0.16371	0.196037		OG0002209	22.3877	2.22795e-06	9.48166e-06		OG0001136	4.43045	0.0353031	0.0607929		OG0002590	2.77063	0.0960081	0.163998
OG0003322	2.18085	0.139737	0.186353		OG0004677	1.93635	0.164065	0.196306		OG0002210	13.3022	0.00026509	0.000634601		OG0005123	4.4303	0.0353063	0.0607929		OG0002775	2.7605	0.0966178	0.164909
OG0001812	2.17323	0.140431	0.187052		OG0002283	1.93082	0.164669	0.196873		OG0002212	-0.895396	1	1		OG0002501	4.42336	0.0354502	0.0609924		OG0002455	2.7586	0.0967327	0.164974
OG0001677	2.17265	0.140484	0.187052		OG0001353	1.90716	0.167279	0.199834		OG0002213	4.61376	0.0317165	0.0429993		OG0003465	4.41956	0.0355292	0.0610798		OG0002474	2.75713	0.0968218	0.164995
OG0000694	2.16601	0.141092	0.187713		OG0003017	1.84438	0.174438	0.208222		OG0002214	4.65553	0.0309537	0.0420402		OG0002051	4.41246	0.0356773	0.061286		OG0002149	2.7449	0.0975652	0.166131
OG0003480	2.16023	0.141623	0.188272		OG0002928	1.82743	0.176431	0.210435		OG0002215	14.6911	0.000126645	0.000335609		OG0003096	4.40295	0.0358769	0.0615801		OG0000390_codon_PichiaB_mafft.phy	2.72155	0.0990017	0.168444
OG0002893	2.14783	0.142771	0.189648		OG0003287	1.82239	0.177029	0.210981		OG0002216	26.9237	2.11647e-07	1.20186e-06		OG0000363	4.39587	0.0360261	0.0617874		OG0003248_codon_PichiaB_mafft.phy	2.70848	0.0998159	0.169695
OG0001527	2.1387	0.143623	0.190629		OG0002865	1.81011	0.178495	0.212561		OG0002217	4.97663	0.0256919	0.0355075		OG0001477	4.37843	0.0363964	0.0623734		OG0002811_codon_PichiaB_mafft.phy	2.68978	0.100994	0.171498
OG0002988	2.1278	0.144648	0.191838		OG0002345	1.80761	0.178796	0.212751		OG0002219	20.4425	6.14485e-06	2.33218e-05		OG0002640	4.36595	0.036664	0.0627824		OG0002496	2.68912	0.101036	0.171498
OG0001907	2.11795	0.145581	0.192924		OG0000405	1.80383	0.179251	0.213125		OG0002220	9.50465	0.00204952	0.0038698		OG0003280	4.34219	0.037179	0.0636142		OG0002244	2.68031	0.101596	0.172313
OG0001834	2.1061	0.146713	0.194271		OG0002867	1.79123	0.180777	0.21477		OG0002221	0	1	1		OG0000766	4.32871	0.0374747	0.0640697		OG0001210_codon_PichiaB_mafft.phy	2.66708	0.102444	0.173614
OG0001036	2.10244	0.147064	0.194583		OG0002395	1.78675	0.181323	0.21525		OG0002222	26.6862	2.39324e-07	1.32526e-06		OG0002045	4.32014	0.0376638	0.0643423		OG0002288_codon_PichiaB_mafft.phy	2.65385	0.1033	0.174927
OG0002941	2.07789	0.149446	0.197579		OG0001954	1.7829	0.181794	0.215615		OG0002223	1.44165	0.229873	0.262465		OG0001649	4.31175	0.03785	0.0646096		OG0002338	2.6407	0.104157	0.176185
OG0002437	2.06202	0.15101	0.19949		OG0002059	1.7819	0.181916	0.215615		OG0002225	4.26689	0.0388621	0.0515077		OG0001558	4.30965	0.0378968	0.0646387		OG0002351	2.63996	0.104206	0.176185
OG0002246	2.04286	0.152922	0.201857		OG0001894	1.75118	0.185728	0.21996		OG0002226	12.7991	0.000346794	0.000802379		OG0003695	4.308	0.0379335	0.0646506		OG0001186_codon_PichiaB_mafft.phy	2.63088	0.104804	0.177057
OG0002745	2.03929	0.153281	0.202172		OG0002105	1.74965	0.18592	0.220016		OG0002227	10.4938	0.00119774	0.00239024		OG0002194	4.30281	0.0380494	0.0647973		OG0002365_codon_PichiaB_mafft.phy	2.62766	0.105016	0.177157
OG0002981	2.03004	0.154217	0.203247		OG0002848	1.74589	0.186394	0.220317		OG0002229	9.92723	0.00162851	0.00314435		OG0001891	4.29166	0.0382998	0.0651726		OG0001737_codon_PichiaB_mafft.phy	2.62708	0.105055	0.177157
OG0001761	1.99165	0.158168	0.208292		OG0004141	1.74531	0.186467	0.220317		OG0002231	18.865	1.40303e-05	4.82693e-05		OG0002048	4.27224	0.0387399	0.06587		OG0001035_codon_PichiaB_mafft.phy	2.62625	0.10511	0.177157
OG0002104	1.96939	0.160512	0.211214		OG0002788	1.73074	0.188316	0.222328		OG0002233	6.0307	0.0140591	0.0208463		OG0003271	4.26121	0.0389922	0.0662471		OG0000669_codon_PichiaB_mafft.phy	2.6222	0.105379	0.177471
OG0002467	1.95684	0.161851	0.212809		OG0002786	1.71395	0.190474	0.2247		OG0002234	6.51453	0.0106997	0.0163655		OG0001498	4.25453	0.0391458	0.0664562		OG0001767_codon_PichiaB_mafft.phy	2.6209	0.105465	0.177477
OG0001687	1.94246	0.163401	0.214679		OG0000521	1.67999	0.194926	0.229772		OG0002235	11.4948	0.000697906	0.00148234		OG0002722	4.22893	0.0397405	0.0673889		OG0002226	2.61007	0.106187	0.178484
OG0000814	1.93784	0.163903	0.215171		OG0003432	1.67843	0.195134	0.229838		OG0002236	12.5531	0.00039556	0.000896105		OG0005174	4.22821	0.0397573	0.0673889		OG0002798	2.60945	0.106228	0.178484
OG0002398	1.93482	0.164232	0.215434		OG0003107	1.66541	0.196875	0.231708		OG0002237	17.2563	3.26616e-05	0.000102367		OG0001887	4.22069	0.039934	0.0676356		OG0005193_codon_PichiaB_mafft.phy	2.60666	0.106416	0.178659
OG0001955	1.917	0.166187	0.21783		OG0003084	1.66399	0.197066	0.231752		OG0002239	4.93151	0.0263712	0.0363305		OG0002150	4.21552	0.0400558	0.0677892		OG0001917_codon_PichiaB_mafft.phy	2.6019	0.106736	0.179057
OG0003887	1.89651	0.168469	0.220649		OG0002981	1.65148	0.198758	0.23356		OG0002240	81.3469	1.89375e-19	9.5718e-18		OG0003447	4.20198	0.0403769	0.0682793		OG0001935_codon_PichiaB_mafft.phy	2.60021	0.10685	0.179108
OG0002430	1.89453	0.168692	0.220768		OG0002767	1.64917	0.199072	0.233747		OG0002241	7.872	0.0050206	0.00845047		OG0000444	4.18351	0.0408191	0.0689735		OG0002366	2.59463	0.107227	0.179601
OG0002182	1.88983	0.169221	0.221289		OG0002680	1.63447	0.201086	0.235928		OG0002242	21.2856	3.95703e-06	1.58331e-05		OG0005364	4.15901	0.0414137	0.0699238		OG0003414_codon_PichiaB_mafft.phy	2.58005	0.108218	0.181113
OG0001790	1.88166	0.170146	0.222326		OG0004268	1.62454	0.20246	0.237356		OG0002243	5.66686	0.0172884	0.0250001		OG0005206	4.14594	0.0417346	0.0703963		OG0001567_codon_PichiaB_mafft.phy	2.57845	0.108327	0.181113
OG0002230	1.87467	0.170941	0.223191		OG0002544	1.60025	0.205867	0.241163		OG0002244	21.6582	3.25821e-06	1.33385e-05		OG0001522	4.14497	0.0417583	0.0703963		OG0003447_codon_PichiaB_mafft.phy	2.57766	0.108382	0.181113
OG0002420	1.86164	0.172435	0.224968		OG0004631	1.59441	0.206697	0.241948		OG0002245	4.6123	0.0317435	0.0430104		OG0002026	4.13698	0.0419559	0.0706746		OG0005265_codon_PichiaB_mafft.phy	2.57288	0.10871	0.18152
OG0002828	1.84687	0.174147	0.227026		OG0002707	1.57551	0.209408	0.244932		OG0002246	9.40934	0.00215883	0.00405603		OG0001563	4.13192	0.0420816	0.0708314		OG0003665_codon_PichiaB_mafft.phy	2.56316	0.10938	0.182383
OG0002741	1.83315	0.175756	0.228945		OG0002768	1.56295	0.211234	0.246875		OG0002247	30.5488	3.25579e-08	2.30017e-07		OG0003760	4.12479	0.0422592	0.0710753		OG0001130_codon_PichiaB_mafft.phy	2.56292	0.109396	0.182383
OG0002305	1.82391	0.176848	0.23019		OG0004140	1.4811	0.223603	0.26113		OG0002249	14.3183	0.000154359	0.000399755		OG0003706	4.12114	0.0423504	0.0711736		OG0002589	2.55267	0.110108	0.183428
OG0003976	1.80973	0.17854	0.232213		OG0003187	1.47063	0.225246	0.262845		OG0002250	2.74849	0.0973466	0.12005		OG0000842	4.11628	0.0424724	0.0713235		OG0002720	2.55128	0.110205	0.183448
OG0002504	1.79805	0.179948	0.233863		OG0002424	1.44516	0.229306	0.267376		OG0002251	22.2263	2.42336e-06	1.02322e-05		OG0001810	4.10594	0.0427328	0.0717053		OG0001766_codon_PichiaB_mafft.phy	2.54734	0.11048	0.183692
OG0002990	1.76527	0.183969	0.238904		OG0002731	1.44254	0.229728	0.267662		OG0002252	11.2977	0.000776039	0.00162405		OG0001225	4.10062	0.0428675	0.0718758		OG0003295_codon_PichiaB_mafft.phy	2.54674	0.110522	0.183692
OG0003047	1.76036	0.18458	0.239512		OG0003613	1.4205	0.233321	0.271638		OG0002253	8.88527	0.00287481	0.00519152		OG0003469	4.08935	0.0431542	0.0722568		OG0002769	2.53546	0.111314	0.184866
OG0004011	1.72907	0.188529	0.244449		OG0002623	1.38072	0.239978	0.279173		OG0002254	40.0896	2.42577e-10	2.7829e-09		OG0001703	4.08908	0.0431612	0.0722568		OG0003749_codon_PichiaB_mafft.phy	2.53392	0.111423	0.184904
OG0004172	1.71193	0.190735	0.247118		OG0002223	1.37694	0.240622	0.27959		OG0002255	1.02997	0.310166	0.345657		OG0002454	4.07707	0.043469	0.0727161		OG0002329	2.52443	0.112096	0.185877
OG0003023	1.69858	0.192474	0.24918		OG0002130	1.37645	0.240707	0.27959		OG0002256	12.3514	0.000440645	0.000988415		OG0001814	4.06893	0.0436788	0.0730108		OG0001741_codon_PichiaB_mafft.phy	2.52113	0.11233	0.186123
OG0004680	1.68658	0.194052	0.25103		OG0003892	1.3729	0.241314	0.28008		OG0002257	9.02563	0.0026622	0.00486149		OG0002424	4.06722	0.0437231	0.0730281		OG0002168	2.51739	0.112597	0.186421
OG0002760	1.67866	0.195102	0.252194		OG0001958	1.3647	0.242724	0.2815		OG0002258	13.4386	0.000246496	0.00059572		OG0001264	4.06594	0.0437564	0.0730281		OG0002116	2.51111	0.113046	0.186963
OG0004021	1.65051	0.19889	0.256893		OG0002659	1.36131	0.243311	0.281964		OG0002259	1.1499	0.283571	0.31804		OG0002512	4.05638	0.0440047	0.0733862		OG0005474_codon_PichiaB_mafft.phy	2.51039	0.113098	0.186963
OG0001551	1.62646	0.202194	0.26096		OG0001774	1.3211	0.250395	0.289952		OG0002260	8.42553	0.0036999	0.00648122		OG0001767	4.03632	0.0445309	0.0741571		OG0003374_codon_PichiaB_mafft.phy	2.50656	0.113373	0.187275
OG0002906	1.61767	0.203417	0.262337		OG0001409	1.26739	0.260258	0.301141		OG0002261	24.1794	8.77649e-07	4.23036e-06		OG0002534	4.03615	0.0445352	0.0741571		OG0002641	2.49852	0.113953	0.188088
OG0001588	1.61012	0.204474	0.2635		OG0003737	1.26018	0.261617	0.302482		OG0002262	26.7701	2.29152e-07	1.28229e-06		OG0001832	4.03118	0.0446668	0.0743193		OG0000823_codon_PichiaB_mafft.phy	2.49721	0.114048	0.1881
OG0002198	1.59968	0.205948	0.265195		OG0002904	1.23096	0.26722	0.308724		OG0002263	8.47878	0.00359314	0.00633315		OG0003239	4.02755	0.0447628	0.0744221		OG0001591_codon_PichiaB_mafft.phy	2.49561	0.114164	0.188148
OG0002882	1.59709	0.206316	0.265467		OG0003148	1.21926	0.269506	0.311126		OG0002264	20.28	6.68975e-06	2.52008e-05		OG0001880	4.02569	0.0448124	0.0744475		OG0002916_codon_PichiaB_mafft.phy	2.48136	0.115203	0.189714
OG0002862	1.59574	0.206507	0.26551		OG0002303	1.2129	0.270759	0.312335		OG0002265	1.7884	0.181121	0.210599		OG0003843	4.00299	0.0454196	0.0753986		OG0001570_codon_PichiaB_mafft.phy	2.47612	0.115587	0.190202
OG0004880	25.7381	0.207007	0.265949		OG0002503	1.20202	0.272918	0.314584		OG0002266	18.7576	1.48432e-05	5.04928e-05		OG0001222	3.99237	0.0457067	0.0757247		OG0002202	2.47042	0.116007	0.190748
OG0002838	1.5885	0.207541	0.266432		OG0004366	1.1899	0.275349	0.317145		OG0002267	4.74799	0.0293326	0.0399815		OG0002549	3.99157	0.0457285	0.0757247		OG0005140_codon_PichiaB_mafft.phy	2.4652	0.116393	0.191236
OG0002999	1.5863	0.207855	0.266631		OG0003288	1.17818	0.277726	0.319639		OG0002268	11.2857	0.000781073	0.00163159		OG0002117	3.99114	0.0457401	0.0757247		OG0001507_codon_PichiaB_mafft.phy	2.46221	0.116615	0.191454
OG0004520	1.56251	0.211299	0.270842		OG0003078	1.16763	0.279888	0.321882		OG0002269	4.40604	0.0358118	0.0478962		OG0002544	3.99058	0.0457554	0.0757247		OG0002771_codon_PichiaB_mafft.phy	2.45598	0.117078	0.192069
OG0001722	1.55603	0.212247	0.271851		OG0000481	1.15463	0.282582	0.324733		OG0002270	2.42259	0.119597	0.144518		OG0001461	3.97311	0.0462323	0.0764556		OG0002760	2.45176	0.117393	0.192325
OG0003190	1.54844	0.213365	0.273075		OG0001970	1.11377	0.291264	0.334455		OG0002271	34.2996	4.72469e-09	4.12141e-08		OG0001462	3.94906	0.0468975	0.0774968		OG0002237	2.4515	0.117413	0.192325
OG0003787	1.53897	0.214772	0.274666		OG0003265	1.10819	0.292475	0.33559		OG0002272	4.44586	0.0349859	0.0469293		OG0001497	3.94602	0.0469825	0.0775782		OG0001314_codon_PichiaB_mafft.phy	2.44974	0.117544	0.192378
OG0001536	1.53325	0.215626	0.275549		OG0002621	1.1036	0.293478	0.336486		OG0002273	4.07515	0.0435184	0.0570975		OG0003632	3.94326	0.0470594	0.0776463		OG0001810_codon_PichiaB_mafft.phy	2.44868	0.117624	0.192378
OG0002724	1.45768	0.2273	0.290247		OG0003467	1.10214	0.293798	0.336597		OG0002274	12.9338	0.000322695	0.000754541		OG0002555	3.93849	0.0471931	0.0778077		OG0002020_codon_PichiaB_mafft.phy	2.43327	0.118785	0.194129
OG0003121	1.42844	0.23202	0.296049		OG0004672	1.08882	0.296733	0.339702		OG0002275	7.85627	0.00506447	0.00850547		OG0002258	3.92987	0.0474357	0.0781484		OG0001068_codon_PichiaB_mafft.phy	2.42928	0.119087	0.194388
OG0004716	1.42618	0.232388	0.296295		OG0003047	1.06486	0.302109	0.345595		OG0002276	8.89728	0.00285596	0.00516157		OG0002583	3.91427	0.0478779	0.0788171		OG0002091_codon_PichiaB_mafft.phy	2.42823	0.119167	0.194388
OG0003031	1.41228	0.234678	0.298988		OG0004727	1.05901	0.30344	0.346854		OG0002277	2.66445	0.102613	0.125864		OG0003262	3.9116	0.047954	0.0788347		OG0002342_codon_PichiaB_mafft.phy	2.42762	0.119214	0.194388
OG0002145	1.38942	0.238504	0.303632		OG0003789	0.995512	0.318399	0.363678		OG0002278	3.42292	0.0642972	0.0817708		OG0001289	3.91135	0.0479611	0.0788347		OG0002137	2.41459	0.12021	0.195864
OG0003831	1.38761	0.238808	0.30379		OG0004410	0.96173	0.326751	0.372936		OG0002279	45.2049	1.77464e-11	2.44475e-10		OG0002724	3.9091	0.0480254	0.0788807		OG0002653	2.41189	0.120417	0.196053
OG0002005	1.38599	0.239083	0.30391		OG0003006	0.938502	0.332663	0.379397		OG0002280	12.3346	0.000444639	0.000995415		OG0002587	3.9052	0.048137	0.0789644		OG0001306_codon_PichiaB_mafft.phy	2.40594	0.120875	0.196651
OG0003424	1.3646	0.242743	0.308329		OG0002296	0.911912	0.339608	0.387025		OG0002281	38.2756	6.1425e-10	6.36048e-09		OG0005200	3.90478	0.048149	0.0789644		OG0002188	2.40339	0.121072	0.196822
OG0003316	1.36147	0.243283	0.308783		OG0002641	0.845686	0.357776	0.407422		OG0002282	76.4488	2.25996e-18	8.58423e-17		OG0002172	3.90049	0.0482721	0.0791066		OG0000494_codon_PichiaB_mafft.phy	2.39957	0.121368	0.197149
OG0001843	1.34537	0.246088	0.312108		OG0003813	0.827394	0.363027	0.41309		OG0002283	1.67073	0.196161	0.226815		OG0002088	3.8989	0.0483178	0.0791218		OG0001224_codon_PichiaB_mafft.phy	2.39844	0.121456	0.197149
OG0002521	1.30943	0.252498	0.319995		OG0000824	0.813726	0.367021	0.417321		OG0002284	38.6249	5.13592e-10	5.55169e-09		OG0002020	3.89113	0.0485419	0.0793729		OG0002701_codon_PichiaB_mafft.phy	2.38797	0.122273	0.198325
OG0003251	1.30253	0.253752	0.321343		OG0003238	0.810382	0.368007	0.418127		OG0002286	3.3831	0.0658679	0.083675		OG0002954	3.89104	0.0485442	0.0793729		OG0001563_codon_PichiaB_mafft.phy	2.38498	0.122506	0.198554
OG0001664	1.29433	0.255252	0.322999		OG0004528	0.805662	0.369406	0.419401		OG0002287	34.1875	5.00498e-09	4.34924e-08		OG0001177	3.88454	0.0487325	0.0796208		OG0003131_codon_PichiaB_mafft.phy	2.38064	0.122847	0.198957
OG0003699	1.28168	0.257586	0.325708		OG0001828	0.798022	0.371685	0.421672		OG0002289	20.5486	5.81369e-06	2.21792e-05		OG0000494	3.87934	0.0488838	0.079808		OG0002685	2.37673	0.123155	0.199264
OG0002873	1.26276	0.261129	0.32994		OG0003040	0.78466	0.37572	0.425929		OG0002290	11.9386	0.000549822	0.00120138		OG0002260	3.86266	0.0493719	0.0805444		OG0002792	2.37588	0.123222	0.199264
OG0002750	1.25126	0.263312	0.332449		OG0002895	0.774012	0.378979	0.429301		OG0002291	21.158	4.22942e-06	1.67364e-05		OG0002990	3.82535	0.0504827	0.0822121		OG0002755	2.37277	0.123467	0.199512
OG0003049	1.24895	0.263753	0.332756		OG0002555	0.753032	0.385518	0.436381		OG0002292	46.111	1.1174e-11	1.61549e-10		OG0000968	3.8245	0.0505084	0.0822121		OG0002123_codon_PichiaB_mafft.phy	2.36744	0.12389	0.200044
OG0001771	1.236	0.266243	0.335646		OG0002987	0.742792	0.388768	0.43973		OG0002293	4.31866	0.0376966	0.0501521		OG0001885	3.82398	0.0505242	0.0822121		OG0002105	2.36428	0.124141	0.200277
OG0002761	1.22993	0.267421	0.336687		OG0003245	0.72902	0.393201	0.444411		OG0002294	0.44144	0.506428	0.54829		OG0000790	3.82327	0.0505455	0.0822121		OG0001978_codon_PichiaB_mafft.phy	2.36329	0.12422	0.200277
OG0001114	1.22968	0.267469	0.336687		OG0002866	0.711312	0.399009	0.450638		OG0002295	9.51433	0.00203874	0.00385264		OG0003241	3.80284	0.0511659	0.0831358		OG0005243_codon_PichiaB_mafft.phy	2.36202	0.124321	0.20029
OG0002743	1.22316	0.268741	0.338035		OG0002207	0.696678	0.403902	0.455824		OG0002296	11.7086	0.000622129	0.00134137		OG0002347	3.80205	0.0511899	0.0831358		OG0003837_codon_PichiaB_mafft.phy	2.35505	0.124878	0.201037
OG0002657	1.21872	0.269613	0.338879		OG0001802	0.686428	0.407382	0.459408		OG0002297	26.553	2.56403e-07	1.40584e-06		OG0002745	3.79207	0.051496	0.0835704		OG0001871_codon_PichiaB_mafft.phy	2.34087	0.126019	0.202722
OG0001134	1.21237	0.270864	0.340107		OG0004646	0.676558	0.410774	0.462888		OG0002298	0.16332	0.686118	0.731709		OG0001766	3.78407	0.0517425	0.0839079		OG0001739_codon_PichiaB_mafft.phy	2.3369	0.126341	0.203088
OG0002739	1.21171	0.270994	0.340107		OG0003327	0.675454	0.411157	0.462973		OG0002299	5.0615	0.0244631	0.0339533		OG0000826	3.77384	0.0520599	0.0843596		OG0002314	2.30192	0.129214	0.207552
OG0000432	1.20989	0.271354	0.340305		OG0002580	0.659202	0.416842	0.469025		OG0002300	10.0216	0.00154713	0.00299941		OG0002178	3.76108	0.0524586	0.0849294		OG0005264_codon_PichiaB_mafft.phy	2.29691	0.129631	0.208041
OG0002703	1.20387	0.27255	0.34155		OG0003060	0.646472	0.421377	0.473774		OG0002301	3.03733	0.0813697	0.101723		OG0000705	3.76009	0.0524898	0.0849294		OG0003409_codon_PichiaB_mafft.phy	2.29595	0.129712	0.208041
OG0004708	1.19231	0.274864	0.344193		OG0001217	0.640352	0.423583	0.475901		OG0002302	4.74838	0.0293259	0.0399815		OG0000328	3.74958	0.0528208	0.0854015		OG0002257	2.28659	0.130496	0.209143
OG0001513	1.16178	0.281096	0.351736		OG0003345	0.60058	0.438357	0.492133		OG0002303	2.23053	0.135307	0.16111		OG0001285	3.71945	0.0537822	0.0868913		OG0005166_codon_PichiaB_mafft.phy	2.28226	0.130861	0.209572
OG0002526	1.15907	0.281658	0.352178		OG0003471	0.588206	0.443114	0.497104		OG0002304	9.8586	0.0016904	0.00324551		OG0001590	3.70988	0.0540913	0.0872965		OG0002797	2.27912	0.131126	0.209841
OG0001946	1.15693	0.282104	0.352473		OG0002377	0.56922	0.450569	0.505092		OG0002305	56.6015	5.33724e-14	1.13737e-12		OG0002388	3.7092	0.0541134	0.0872965		OG0002126	2.27183	0.131745	0.210674
OG0002468	1.14949	0.283655	0.354062		OG0004492	0.566758	0.45155	0.505501		OG0002306	15.1153	0.000101138	0.000278374		OG0001931	3.69829	0.0544682	0.0878037		OG0000934_codon_PichiaB_mafft.phy	2.26176	0.132603	0.211822
OG0000969	1.14882	0.283797	0.354062		OG0002640	0.566624	0.451604	0.505501		OG0002307	34.0124	5.47607e-09	4.73065e-08		OG0001780	3.68265	0.0549814	0.0885653		OG0003418_codon_PichiaB_mafft.phy	2.26111	0.132659	0.211822
OG0003781	1.14193	0.285244	0.355451		OG0002439	0.517182	0.472046	0.527992		OG0002308	13.5325	0.000234462	0.000569917		OG0001266	3.66153	0.0556823	0.089628		OG0003077_codon_PichiaB_mafft.phy	2.25757	0.132963	0.21215
OG0001584	1.14151	0.285333	0.355451		OG0003081	0.512444	0.474083	0.529878		OG0002309	4.34452	0.0371282	0.0495116		OG0002775	3.64179	0.0563465	0.0906298		OG0001516_codon_PichiaB_mafft.phy	2.25599	0.133098	0.212208
OG0001700	1.12742	0.288327	0.358916		OG0002138	0.474642	0.490859	0.548223		OG0002310	11.3808	0.000742075	0.00156158		OG0001321	3.61779	0.0571649	0.0918782		OG0002499	2.25111	0.133518	0.212721
OG0002457	1.12507	0.288829	0.359276		OG0002317	0.440932	0.506673	0.565466		OG0002311	26.2584	2.98646e-07	1.61474e-06		OG0001199	3.61605	0.0572247	0.0919063		OG0005109_codon_PichiaB_mafft.phy	2.24796	0.133791	0.212998
OG0001609	1.12286	0.289303	0.359599		OG0003722	0.43812	0.508031	0.566564		OG0002312	24.2042	8.66444e-07	4.19918e-06		OG0001857	3.60093	0.0577473	0.0926771		OG0003049_codon_PichiaB_mafft.phy	2.23532	0.134889	0.214349
OG0002542	1.11603	0.290776	0.361163		OG0002656	0.433224	0.510411	0.568798		OG0002313	27.9725	1.23049e-07	7.57614e-07		OG0002552	3.59298	0.0580242	0.0930072		OG0001604_codon_PichiaB_mafft.phy	2.23528	0.134892	0.214349
OG0004149	1.10249	0.293721	0.364552		OG0002724	0.428362	0.512794	0.571031		OG0002314	21.1572	4.23119e-06	1.67364e-05		OG0002858	3.59257	0.0580386	0.0930072		OG0000318_codon_PichiaB_mafft.phy	2.23475	0.134938	0.214349
OG0002725	1.10088	0.294074	0.36472		OG0002476	0.407138	0.523426	0.582441		OG0002315	6.79012	0.00916636	0.0142887		OG0003533	3.5889	0.0581668	0.093139		OG0003545_codon_PichiaB_mafft.phy	2.23269	0.135118	0.214477
OG0002767	1.0868	0.297181	0.368303		OG0003033	0.388692	0.532988	0.592645		OG0002316	14.297	0.000156114	0.00040247		OG0003780	3.58722	0.0582256	0.093139		OG0000663_codon_PichiaB_mafft.phy	2.23051	0.13531	0.2146
OG0002292	1.08142	0.298381	0.369518		OG0002482	0.371852	0.541996	0.602218		OG0002317	3.98208	0.0459868	0.0600595		OG0002562	3.58654	0.0582494	0.093139		OG0002929_codon_PichiaB_mafft.phy	2.22953	0.135395	0.2146
OG0002930	1.05928	0.30338	0.375433		OG0002793	0.35514	0.551218	0.612014		OG0002318	8.47533	0.00359994	0.00634024		OG0001286	3.58482	0.0583098	0.0931671		OG0001472_codon_PichiaB_mafft.phy	2.22052	0.136187	0.215696
OG0002126	1.05078	0.305328	0.377565		OG0002486	0.3511	0.553491	0.614086		OG0002319	9.31719	0.00227014	0.00424069		OG0003248	3.57117	0.0587908	0.0938666		OG0002241	2.21706	0.136493	0.216022
OG0001179	1.04935	0.305656	0.377694		OG0003743	0.333812	0.563423	0.624647		OG0002320	41.7288	1.04853e-10	1.25945e-09		OG0003755	3.55658	0.0593099	0.0944933		OG0003695_codon_PichiaB_mafft.phy	2.21258	0.136889	0.21649
OG0004132	1.03897	0.308061	0.380386		OG0002300	0.332432	0.564231	0.625083		OG0002321	17.7163	2.56426e-05	8.25211e-05		OG0001557	3.55643	0.0593151	0.0944933		OG0002557	2.20777	0.137317	0.216855
OG0002757	1.03658	0.308619	0.380796		OG0004469	0.301212	0.583124	0.64554		OG0002322	26.3796	2.80482e-07	1.52296e-06		OG0001269	3.55573	0.0593401	0.0944933		OG0001680_codon_PichiaB_mafft.phy	2.20772	0.137322	0.216855
OG0003672	1.02406	0.311557	0.384139		OG0004039	0.28178	0.595537	0.658799		OG0002323	-4.4e-05	1	1		OG0002326	3.55441	0.0593875	0.0944933		OG0002713	2.20244	0.137792	0.21744
OG0002181	1.01313	0.314154	0.387058		OG0003196	0.234754	0.628021	0.694225		OG0002324	65.175	6.85331e-16	1.88086e-14		OG0001186	3.55404	0.0594007	0.0944933		OG0001705_codon_PichiaB_mafft.phy	2.19755	0.138231	0.217971
OG0002789	1.00674	0.315685	0.388659		OG0002373	0.21516	0.642753	0.70999		OG0002325	19.3894	1.06597e-05	3.8102e-05		OG0001719	3.5451	0.0597214	0.0949339		OG0001510_codon_PichiaB_mafft.phy	2.18938	0.138965	0.218969
OG0003827	1.00357	0.316449	0.389315		OG0002473	0.189672	0.66319	0.73203		OG0002326	2.56559	0.109212	0.13324		OG0005251	3.54336	0.0597841	0.0949641		OG0003588_codon_PichiaB_mafft.phy	2.18677	0.139201	0.219181
OG0002676	0.998782	0.317605	0.390453		OG0003160	0.185758	0.666471	0.735114		OG0002327	13.0386	0.000305133	0.00072062		OG0001608	3.53714	0.0600087	0.0952512		OG0001953_codon_PichiaB_mafft.phy	2.18403	0.139449	0.219411
OG0002194	0.981106	0.321926	0.395475		OG0003108	0.179584	0.671731	0.740375		OG0002328	9.68865	0.0018541	0.00353302		OG0001821	3.53256	0.0601749	0.0954453		OG0002597	2.1801	0.139806	0.219811
OG0002766	0.96908	0.32491	0.39885		OG0001120	0.17447	0.676169	0.744723		OG0002329	15.6638	7.56566e-05	0.00021378		OG0001862	3.51597	0.0607801	0.0963349		OG0002121	2.17205	0.140539	0.220668
OG0000472	0.964812	0.325977	0.399869		OG0003041	0.166624	0.68313	0.751841		OG0002331	27.7707	1.36578e-07	8.32595e-07		OG0003292	3.51179	0.0609336	0.0965078		OG0004072_codon_PichiaB_mafft.phy	2.17187	0.140556	0.220668
OG0002355	0.96049	0.327063	0.400909		OG0003317	0.159936	0.689215	0.757986		OG0002332	7.10589	0.00768309	0.0122128		OG0000390	3.49134	0.0616906	0.0976355		OG0002379	2.1704	0.14069	0.220718
OG0002623	0.949964	0.329728	0.403881		OG0002452	0.143858	0.704475	0.774205		OG0002333	4.56789	0.0325767	0.0440084		OG0002996	3.48977	0.0617493	0.0976574		OG0002108	2.16907	0.140811	0.220747
OG0003747	0.924828	0.33621	0.411522		OG0002791	0.138314	0.709963	0.779668		OG0002334	12.972	0.00031619	0.000742118		OG0001861	3.48775	0.0618246	0.0977054		OG0001151_codon_PichiaB_mafft.phy	2.16295	0.141373	0.221467
OG0004516	0.911518	0.339712	0.415299		OG0003891	0.119378	0.72971	0.800772		OG0002335	2.36802	0.123844	0.148626		OG0002655	3.48418	0.0619582	0.0978453		OG0001731_codon_PichiaB_mafft.phy	2.16167	0.141491	0.221491
OG0002832	0.911224	0.33979	0.415299		OG0002227	0.115912	0.733511	0.804359		OG0002336	20.0699	7.46625e-06	2.78627e-05		OG0002475	3.4735	0.0623593	0.0984072		OG0002112_codon_PichiaB_mafft.phy	2.15814	0.141816	0.221839
OG0000674	0.905864	0.341214	0.416737		OG0002250	0.113486	0.73621	0.806732		OG0002337	18.332	1.85564e-05	6.17921e-05		OG0001474	3.46957	0.0625076	0.0985696		OG0003782_codon_PichiaB_mafft.phy	2.15352	0.142243	0.222346
OG0003530	0.894736	0.344197	0.420075		OG0002675	0.087248	0.767705	0.840635		OG0002338	9.24969	0.00235535	0.00438192		OG0003842	3.45784	0.0629527	0.0991995		OG0000782_codon_PichiaB_mafft.phy	2.13765	0.143722	0.224419
OG0001806	0.881942	0.34767	0.424007		OG0003671	0.086622	0.768516	0.840913		OG0002339	7.50629	0.00614838	0.0100302		OG0003351	3.45168	0.0631875	0.0994974		OG0000842_codon_PichiaB_mafft.phy	2.13705	0.143778	0.224419
OG0004285	0.874706	0.349656	0.426119		OG0002792	0.08492	0.770737	0.842733		OG0002340	9.01445	0.00267854	0.00488742		OG0005154	3.44425	0.0634722	0.0998734		OG0001893_codon_PichiaB_mafft.phy	2.13177	0.144274	0.22503
OG0002418	0.864902	0.352371	0.429117		OG0002546	0.080116	0.77714	0.849119		OG0002341	13.2531	0.000272129	0.000650086		OG0002080	3.43696	0.0637529	0.100242		OG0003088_codon_PichiaB_mafft.phy	2.12996	0.144444	0.225132
OG0001101	0.859244	0.35395	0.430729		OG0002471	0.077096	0.781272	0.853016		OG0002342	9.17514	0.00245324	0.00453442		OG0002674	3.43476	0.0638379	0.100304		OG0005171_codon_PichiaB_mafft.phy	2.12573	0.144844	0.225592
OG0002790	0.816516	0.366201	0.445315		OG0002224	0.0709	0.790031	0.861956		OG0002343	5.74755	0.0165117	0.0239377		OG0002173	3.42422	0.0642464	0.100872		OG0002352	2.12266	0.145134	0.225881
OG0002458	0.808078	0.368689	0.448017		OG0001141	0.043368	0.835034	0.910398		OG0002344	1.0112	0.314616	0.34959		OG0000843	3.42277	0.0643032	0.100889		OG0002803	2.11804	0.145573	0.2264
OG0001372	0.805066	0.369583	0.448779		OG0002516	0.02336	0.878525	0.957123		OG0002345	2.63531	0.104511	0.127986		OG0005205	3.41562	0.0645821	0.101253		OG0001771_codon_PichiaB_mafft.phy	2.10832	0.1465	0.227678
OG0002216	0.799082	0.371368	0.450622		OG0002982	0.022098	0.881827	0.960028		OG0002346	7.07328	0.0078242	0.0124001		OG0002506	3.39949	0.0652165	0.102174		OG0005478_codon_PichiaB_mafft.phy	2.10028	0.147272	0.228712
OG0002801	0.780784	0.376901	0.457007		OG0002941	0.021368	0.883781	0.961462		OG0002347	2.69347	0.10076	0.123725		OG0002846	3.39823	0.0652663	0.102178		OG0002670	2.08228	0.149018	0.23116
OG0003536	0.73005	0.392867	0.475855		OG0004011	0.011564	0.914364	0.994017		OG0002348	6.68994	0.00969585	0.0149809		OG0003077	3.37901	0.0660318	0.103302		OG0003881_codon_PichiaB_mafft.phy	2.08122	0.149121	0.23116
OG0004214	0.729604	0.393012	0.475855		OG0002443	0.009742	0.921375	1		OG0002349	0.600764	0.438287	0.477236		OG0001730	3.37654	0.0661309	0.103383		OG0002166	2.07984	0.149256	0.23116
OG0002466	0.7002	0.402716	0.487255		OG0002924	0.00123	0.972023	1		OG0002350	18.8997	1.37774e-05	4.76518e-05		OG0005232	3.37509	0.066189	0.103399		OG0002204	2.07875	0.149362	0.23116
OG0001523	0.658064	0.417244	0.50447		OG0002007	0.000772	0.977834	1		OG0002351	92.6346	6.28986e-22	4.34391e-20		OG0002131	3.36787	0.0664795	0.103702		OG0000340_codon_PichiaB_mafft.phy	2.07852	0.149385	0.23116
OG0002809	0.64242	0.422836	0.510863		OG0002348	0.000208	0.988493	1		OG0002352	13.0334	0.000305984	0.000721882		OG0003009	3.36717	0.0665079	0.103702		OG0005215_codon_PichiaB_mafft.phy	2.05707	0.151501	0.234266
OG0001862	0.639198	0.424001	0.511904		OG0002093	3e-05	0.99563	1		OG0002353	21.2574	4.01549e-06	1.60448e-05		OG0002911	3.36584	0.0665618	0.103702		OG0001896_codon_PichiaB_mafft.phy	2.05427	0.15178	0.234529
OG0004332	0.63279	0.426334	0.514351		OG0000442	2.8e-05	0.995778	1		OG0002354	9.10204	0.00255325	0.00470021		OG0003002	3.36473	0.0666065	0.103702		OG0004850_codon_PichiaB_mafft.phy	2.04352	0.152856	0.236022
OG0003707	0.60297	0.437447	0.527381		OG0000397	1.8e-05	0.996615	1		OG0002355	47.0271	7.00123e-12	1.03591e-10		OG0001555	3.36437	0.0666211	0.103702		OG0001487_codon_PichiaB_mafft.phy	2.02831	0.154392	0.238224
OG0001845	0.596982	0.439732	0.529756		OG0001847	8e-06	0.997743	1		OG0002359	7.12847	0.00758696	0.0120745		OG0001525	3.35634	0.0669467	0.104134		OG0005206_codon_PichiaB_mafft.phy	2.0148	0.155772	0.24018
OG0004473	0.595358	0.440355	0.530127		OG0002479	4e-06	0.998404	1		OG0002360	4.4352	0.0352051	0.0471956		OG0002395	3.34863	0.0672608	0.104548		OG0002485	2.00958	0.156309	0.240762
OG0004677	0.592886	0.441305	0.530891		OG0002744	4e-06	0.998404	1		OG0002361	31.8107	1.69957e-08	1.28714e-07		OG0005250	3.34558	0.0673856	0.104656		OG0001941_codon_PichiaB_mafft.phy	2.00896	0.156372	0.240762
OG0002561	0.588116	0.443149	0.532728		OG0001668	4e-06	0.998404	1		OG0002362	5.50118	0.0190037	0.0271702		OG0001469	3.34458	0.0674266	0.104656		OG0002546	1.99788	0.15752	0.2423
OG0003062	0.55387	0.456741	0.548676		OG0002364	2e-06	0.998872	1		OG0002363	20.9428	4.73196e-06	1.84268e-05		OG0005236	3.33852	0.0676753	0.104967		OG0003442_codon_PichiaB_mafft.phy	1.99714	0.157597	0.2423
OG0002587	0.54403	0.460767	0.553118		OG0002446	2e-06	0.998872	1		OG0002364	1.61421	0.203902	0.234657		OG0001907	3.3326	0.0679193	0.10527		OG0002435	1.9695	0.160501	0.24659
OG0001778	0.531618	0.465927	0.558914		OG0002881	2e-06	0.998872	1		OG0002366	12.8898	0.000330373	0.000766721		OG0002261	3.30232	0.0691819	0.107151		OG0003164_codon_PichiaB_mafft.phy	1.95537	0.16201	0.248504
OG0003173	0.504456	0.477549	0.572279		OG0002094	0	1	1		OG0002367	50.7149	1.06807e-12	1.9051e-11		OG0000810	3.2858	0.0698816	0.108148		OG0001425_codon_PichiaB_mafft.phy	1.95491	0.162059	0.248504
OG0001431	0.503996	0.47775	0.572279		OG0002103	0	1	1		OG0002368	0.768122	0.380799	0.418236		OG0002331	3.28477	0.0699256	0.108148		OG0005188_codon_PichiaB_mafft.phy	1.95459	0.162093	0.248504
OG0003282	0.50097	0.479074	0.573458		OG0002124	-2e-06	1	1		OG0002369	3.12283	0.0772025	0.0969391		OG0003458	3.28129	0.0700739	0.108301		OG0002344	1.95347	0.162213	0.248512
OG0002165	0.498406	0.480201	0.574399		OG0002190	0	1	1		OG0002370	16.2055	5.68295e-05	0.000165322		OG0002195	3.27981	0.070137	0.108321		OG0001390_codon_PichiaB_mafft.phy	1.94282	0.163362	0.250094
OG0002552	0.495	0.481705	0.575788		OG0002203	0	1	1		OG0002371	5.11268	0.0237515	0.0330765		OG0001837	3.26873	0.0706124	0.108978		OG0003708_codon_PichiaB_mafft.phy	1.94026	0.16364	0.250341
OG0001533	0.487944	0.484846	0.579131		OG0002204	0	1	1		OG0002372	16.7233	4.3246e-05	0.000129885		OG0002566	3.25076	0.0713905	0.110101		OG0002231	1.935	0.164212	0.251038
OG0003025	0.477858	0.489394	0.584149		OG0002212	0	1	1		OG0002373	0.761924	0.382727	0.420152		OG0001632	3.24882	0.071475	0.110153		OG0002041_codon_PichiaB_mafft.phy	1.9218	0.165659	0.25307
OG0002171	0.473868	0.491213	0.585905		OG0002216	0	1	1		OG0002374	3.82019	0.0506386	0.0657581		OG0003784	3.23607	0.0720331	0.110862		OG0003262_codon_PichiaB_mafft.phy	1.91615	0.166281	0.253841
OG0002550	0.451032	0.501845	0.598163		OG0002225	0	1	1		OG0002375	2.19571	0.138395	0.16453		OG0002498	3.23583	0.0720436	0.110862		OG0002133	1.91489	0.166421	0.253874
OG0002520	0.445826	0.504324	0.600691		OG0002259	0	1	1		OG0002376	6.09876	0.0135276	0.0201896		OG0003090	3.23481	0.0720886	0.110862		OG0001900_codon_PichiaB_mafft.phy	1.91231	0.166706	0.254125
OG0003089	0.430112	0.511934	0.609325		OG0002274	0	1	1		OG0002377	12.8031	0.00034604	0.000801448		OG0001148	3.22431	0.0725525	0.111497		OG0001678_codon_PichiaB_mafft.phy	1.91128	0.166821	0.254125
OG0003816	0.413972	0.51996	0.61844		OG0002276	0	1	1		OG0002378	0.717202	0.397063	0.435052		OG0002158	3.21831	0.0728186	0.111827		OG0005318_codon_PichiaB_mafft.phy	1.90504	0.167516	0.254974
OG0004492	0.409982	0.521979	0.620403		OG0002277	0	1	1		OG0002379	4.34292	0.0371631	0.0495291		OG0002657	3.21425	0.0729997	0.112026		OG0003473_codon_PichiaB_mafft.phy	1.90414	0.167615	0.254974
OG0002452	0.397048	0.528618	0.62785		OG0002278	0	1	1		OG0002381	12.6151	0.000382637	0.000870289		OG0005188	3.19437	0.0738924	0.113316		OG0003393_codon_PichiaB_mafft.phy	1.90116	0.167948	0.2553
OG0004692	0.383718	0.53562	0.635718		OG0002299	0	1	1		OG0002382	2.44075	0.118219	0.142929		OG0001688	3.17787	0.0746419	0.114384		OG0003927_codon_PichiaB_mafft.phy	1.89092	0.169098	0.256866
OG0003402	0.379432	0.537907	0.637983		OG0002309	0	1	1		OG0002383	37.7772	7.93031e-10	7.8576e-09		OG0005186	3.17572	0.0747404	0.114454		OG0001901_codon_PichiaB_mafft.phy	1.88904	0.16931	0.25697
OG0002654	0.372798	0.541483	0.641772		OG0002319	0	1	1		OG0002385	53.27	2.90719e-13	5.62025e-12		OG0004910	3.13461	0.0766465	0.117291		OG0002430	1.8882	0.169405	0.25697
OG0002138	0.366314	0.54502	0.64551		OG0002335	0	1	1		OG0002386	11.5962	0.000660854	0.00141417		OG0005216	3.12169	0.0772564	0.118141		OG0002210	1.88308	0.169984	0.257668
OG0002244	0.362314	0.547224	0.647664		OG0002344	0	1	1		OG0002387	10.7695	0.00103185	0.00209963		OG0002685	3.09808	0.0783847	0.119782		OG0003597_codon_PichiaB_mafft.phy	1.86964	0.171516	0.259807
OG0002892	0.331168	0.564972	0.6682		OG0002298	-3.2e-05	1	1		OG0002388	7.38904	0.00656224	0.0106444		OG0003672	3.08529	0.0790034	0.120643		OG0000883_codon_PichiaB_mafft.phy	1.86056	0.17256	0.261205
OG0004170	0.293472	0.588004	0.694952		OG0002371	0	1	1		OG0002389	20.8835	4.88082e-06	1.89141e-05		OG0002560	3.07372	0.0795672	0.121418		OG0001602_codon_PichiaB_mafft.phy	1.85891	0.17275	0.261309
OG0002971	0.281146	0.595951	0.70385		OG0002375	0	1	1		OG0002391	0.389038	0.532806	0.575208		OG0003619	3.06777	0.0798588	0.121778		OG0002560	1.85409	0.173308	0.261814
OG0002853	0.262016	0.608739	0.718448		OG0002391	0	1	1		OG0002392	0.43091	0.511543	0.553301		OG0003064	3.06578	0.0799568	0.121842		OG0001708_codon_PichiaB_mafft.phy	1.85382	0.17334	0.261814
OG0002635	0.256282	0.612686	0.7226		OG0002396	0	1	1		OG0002393	7.18161	0.00736547	0.0117713		OG0002761	3.05508	0.0804848	0.12256		OG0002378_codon_PichiaB_mafft.phy	1.85288	0.173449	0.261814
OG0002580	0.244202	0.621188	0.732114		OG0002399	0	1	1		OG0002394	21.6565	3.26105e-06	1.33385e-05		OG0000658	3.04268	0.081102	0.123414		OG0002581_codon_PichiaB_mafft.phy	1.84985	0.1738	0.262161
OG0002473	0.231416	0.630476	0.742541		OG0002420	-1.2e-05	1	1		OG0002395	-14.2845	1	1		OG0002728	3.02452	0.0820145	0.124715		OG0002248_codon_PichiaB_mafft.phy	1.83919	0.175046	0.263856
OG0002380	0.216184	0.641963	0.755541		OG0002432	0	1	1		OG0002396	0.101492	0.750046	0.79579		OG0002360	3.01894	0.0822974	0.125058		OG0000454_codon_PichiaB_mafft.phy	1.83137	0.175966	0.265057
OG0002359	0.192878	0.660532	0.776852		OG0002438	0	1	1		OG0002397	22.2212	2.42976e-06	1.02555e-05		OG0002434	3.01424	0.0825361	0.125333		OG0001950_codon_PichiaB_mafft.phy	1.81985	0.177332	0.266927
OG0001784	0.173622	0.676913	0.795561		OG0002448	0	1	1		OG0002398	3.08241	0.0791432	0.0991574		OG0002146	2.98062	0.084267	0.127872		OG0003184_codon_PichiaB_mafft.phy	1.81436	0.177986	0.267725
OG0000686	0.17112	0.679118	0.797597		OG0002451	0	1	1		OG0002399	-11.0356	1	1		OG0002253	2.97732	0.084439	0.128043		OG0002657	1.8099	0.17852	0.26834
OG0002278	0.161762	0.687539	0.806924		OG0002431	-2e-06	1	1		OG0002400	21.4637	3.60584e-06	1.46131e-05		OG0001873	2.97412	0.0846063	0.128208		OG0002483_codon_PichiaB_mafft.phy	1.80504	0.179105	0.269032
OG0002338	0.156002	0.692864	0.812183		OG0002488	0	1	1		OG0002401	18.9577	1.33646e-05	4.66951e-05		OG0002153	2.94896	0.0859327	0.130127		OG0001565_codon_PichiaB_mafft.phy	1.79326	0.180529	0.270982
OG0002901	0.155872	0.692986	0.812183		OG0002498	0	1	1		OG0002402	4.11671	0.0424616	0.0558073		OG0001417	2.93846	0.0864931	0.130884		OG0001287_codon_PichiaB_mafft.phy	1.79028	0.180892	0.271338
OG0003229	0.148872	0.699616	0.819383		OG0002517	0	1	1		OG0002403	12.9066	0.000327433	0.000762615		OG0005101	2.93209	0.0868352	0.13131		OG0002124	1.78755	0.181225	0.271649
OG0003129	0.114698	0.734858	0.860059		OG0002547	0	1	1		OG0002404	1.91753	0.166129	0.195159		OG0001521	2.91863	0.0875621	0.132317		OG0002030_codon_PichiaB_mafft.phy	1.77877	0.1823	0.27289
OG0004003	0.106948	0.743646	0.86974		OG0002550	0	1	1		OG0002406	7.13589	0.0075556	0.012033		OG0001512	2.91714	0.0876433	0.132348		OG0002407_codon_PichiaB_mafft.phy	1.77872	0.182307	0.27289
OG0002758	0.104646	0.746324	0.872266		OG0002553	0	1	1		OG0002408	10.608	0.00112599	0.00226689		OG0002975	2.90465	0.0883245	0.133205		OG0003672_codon_PichiaB_mafft.phy	1.7712	0.183234	0.274087
OG0002361	0.097818	0.754464	0.881168		OG0002565	0	1	1		OG0002409	12.4854	0.000410151	0.000924564		OG0001902	2.904	0.08836	0.133205		OG0002307	1.76813	0.183614	0.274465
OG0004717	0.09278	0.760672	0.887803		OG0002593	0	1	1		OG0002410	7.2023	0.00728102	0.0116527		OG0000557	2.90337	0.0883948	0.133205		OG0005107_codon_PichiaB_mafft.phy	1.76113	0.184483	0.275573
OG0002178	0.08685	0.768221	0.895991		OG0002602	0	1	1		OG0002411	27.0321	2.00103e-07	1.15392e-06		OG0003112	2.88485	0.0894166	0.134652		OG0003847_codon_PichiaB_mafft.phy	1.75355	0.185431	0.276786
OG0002268	0.081764	0.774921	0.90318		OG0002614	0	1	1		OG0002412	16.3186	5.35352e-05	0.000157325		OG0002601	2.86835	0.0903377	0.135944		OG0002319	1.75259	0.185552	0.276786
OG0002909	0.07396	0.785656	0.915058		OG0002568	-0.74361	1	1		OG0002413	147.547	5.95839e-34	1.35828e-31		OG0003261	2.86341	0.090615	0.136267		OG0001792_codon_PichiaB_mafft.phy	1.74347	0.1867	0.278305
OG0002895	0.070226	0.791008	0.920655		OG0002569	-2.08389	1	1		OG0002414	8.71665	0.00315317	0.00563614		OG0003237	2.85441	0.0911237	0.136938		OG0002167	1.74064	0.187057	0.278645
OG0004727	0.0601	0.806338	0.937849		OG0002620	0	1	1		OG0002415	9.18127	0.00244505	0.00452294		OG0003787	2.84895	0.0914337	0.137309		OG0002470	1.73293	0.188037	0.279871
OG0003294	0.055852	0.813176	0.945149		OG0002622	0	1	1		OG0002416	14.1977	0.00016457	0.00042141		OG0002287	2.8468	0.0915559	0.137397		OG0001465_codon_PichiaB_mafft.phy	1.73213	0.18814	0.279871
OG0002364	0.042364	0.836927	0.972083		OG0002626	0	1	1		OG0002417	12.6566	0.000374236	0.000853738		OG0002378	2.84477	0.0916717	0.137476		OG0001145_codon_PichiaB_mafft.phy	1.72309	0.189295	0.281395
OG0002439	0.036694	0.848089	0.984369		OG0002639	0	1	1		OG0002418	22.4402	2.16784e-06	9.29592e-06		OG0003359	2.82399	0.0928654	0.13917		OG0002863_codon_PichiaB_mafft.phy	1.72114	0.189547	0.281538
OG0000895	0.034472	0.852706	0.989045		OG0002644	0	1	1		OG0002419	1.9974	0.157569	0.18587		OG0003023	2.80589	0.0939189	0.140652		OG0002346	1.72031	0.189653	0.281538
OG0002258	0.033566	0.854633	0.990597		OG0002682	0	1	1		OG0002420	3.5471	0.0596495	0.0763714		OG0001084	2.78347	0.0952417	0.142515		OG0005101_codon_PichiaB_mafft.phy	1.71349	0.190533	0.28265
OG0003311	0.032694	0.856513	0.992093		OG0002691	0	1	1		OG0002421	7.05467	0.0079059	0.0125122		OG0005253	2.78259	0.0952941	0.142515		OG0001504_codon_PichiaB_mafft.phy	1.70777	0.191275	0.283556
OG0002214	0.019546	0.888812	1		OG0002700	0	1	1		OG0002422	97.2923	5.98136e-23	4.86729e-21		OG0005141	2.779	0.0955075	0.142736		OG0002369	1.68965	0.193647	0.286875
OG0001148	0.019472	0.889022	1		OG0002714	0	1	1		OG0002423	27.4942	1.57563e-07	9.45097e-07		OG0001923	2.76923	0.0960923	0.143472		OG0003112_codon_PichiaB_mafft.phy	1.67626	0.195422	0.289306
OG0001894	0.01475	0.903335	1		OG0002740	0	1	1		OG0002424	2.42151	0.119679	0.144541		OG0002801	2.76857	0.096132	0.143472		OG0002711	1.67175	0.196024	0.289997
OG0001820	0.014608	0.903799	1		OG0002776	0	1	1		OG0002425	6.9944	0.0081765	0.0128957		OG0001863	2.76248	0.0964987	0.14392		OG0002262	1.66948	0.196328	0.290247
OG0004697	0.01175	0.91368	1		OG0002790	0	1	1		OG0002426	5.85053	0.0155723	0.0228081		OG0002157	2.75229	0.0971154	0.144741		OG0002671	1.66123	0.197438	0.291688
OG0002007	0.00672	0.934666	1		OG0002763	-0.449724	1	1		OG0002427	23.4534	1.2798e-06	5.9777e-06		OG0001251	2.74753	0.0974048	0.145072		OG0003952_codon_PichiaB_mafft.phy	1.65948	0.197674	0.291836
OG0002498	0.00331	0.954121	1		OG0000407	0	1	1		OG0002428	6.07856	0.0136832	0.0203917		OG0001914	2.74424	0.0976055	0.145217		OG0003721_codon_PichiaB_mafft.phy	1.65635	0.198096	0.29226
OG0003279	0.000106	0.991785	1		OG0000505	0	1	1		OG0002429	3.79061	0.0515408	0.0668154		OG0001520	2.74375	0.0976353	0.145217		OG0001338_codon_PichiaB_mafft.phy	1.6537	0.198456	0.292591
OG0002805	1e-05	0.997477	1		OG0000539	0	1	1		OG0002430	0.649228	0.420389	0.458624		OG0002732	2.74129	0.0977859	0.145341		OG0001385_codon_PichiaB_mafft.phy	1.64884	0.199117	0.293364
OG0002679	4e-06	0.998404	1		OG0000619	0	1	1		OG0002431	1.69319	0.193181	0.223709		OG0001912	2.73887	0.0979342	0.145462		OG0001799_codon_PichiaB_mafft.phy	1.6428	0.199942	0.294378
OG0002217	2e-06	0.998872	1		OG0000814	0	1	1		OG0002432	1.77319	0.182988	0.212445		OG0002175	2.73772	0.0980044	0.145467		OG0002970_codon_PichiaB_mafft.phy	1.62541	0.202339	0.297704
OG0002321	2e-06	0.998872	1		OG0000826	0	1	1		OG0002433	36.6379	1.42238e-09	1.35974e-08		OG0005245	2.73511	0.0981645	0.145541		OG0003014_codon_PichiaB_mafft.phy	1.61419	0.203904	0.299685
OG0002399	2e-06	0.998872	1		OG0001311	0	1	1		OG0002434	7.78328	0.00527319	0.00883646		OG0002151	2.73473	0.0981883	0.145541		OG0000904_codon_PichiaB_mafft.phy	1.61376	0.203964	0.299685
OG0002714	2e-06	0.998872	1		OG0001401	-0.54494	1	1		OG0002435	9.98516	0.00157807	0.0030504		OG0002377	2.72628	0.0987091	0.146213		OG0001592_codon_PichiaB_mafft.phy	1.60507	0.205186	0.301276
OG0002731	2e-06	0.998872	1		OG0001659	0	1	1		OG0002437	17.5975	2.72941e-05	8.75059e-05		OG0002976	2.71127	0.0996414	0.147494		OG0003948_codon_PichiaB_mafft.phy	1.59458	0.206672	0.303115
OG0001576	2e-06	0.998872	1		OG0001677	0	1	1		OG0002438	8.61388	0.00333611	0.00591673		OG0002226	2.69728	0.10052	0.148624		OG0001783_codon_PichiaB_mafft.phy	1.59425	0.206721	0.303115
OG0002094	0	1	1		OG0001698	0	1	1		OG0002439	0.080386	0.776775	0.822999		OG0000396	2.69693	0.100542	0.148624		OG0003732_codon_PichiaB_mafft.phy	1.5746	0.20954	0.306942
OG0002108	0	1	1		OG0001713	0	1	1		OG0002440	21.061	4.44884e-06	1.75156e-05		OG0002769	2.69156	0.100881	0.148953		OG0002343	1.57408	0.209615	0.306942
OG0002124	0	1	1		OG0001737	0	1	1		OG0002441	5.13431	0.0234574	0.0327369		OG0002466	2.69124	0.100901	0.148953		OG0002393	1.56344	0.211163	0.308922
OG0002149	0	1	1		OG0001809	0	1	1		OG0002443	0.242684	0.622274	0.66643		OG0002680	2.66969	0.102276	0.150879		OG0002548	1.56233	0.211324	0.308922
OG0002185	0	1	1		OG0001832	0	1	1		OG0002444	15.0155	0.000106634	0.000291041		OG0002230	2.66797	0.102386	0.15094		OG0004421_codon_PichiaB_mafft.phy	1.56183	0.211398	0.308922
OG0002188	0	1	1		OG0001853	0	1	1		OG0002445	16.7432	4.27947e-05	0.000129023		OG0001867	2.65307	0.10335	0.152257		OG0003565_codon_PichiaB_mafft.phy	1.554	0.212546	0.31039
OG0002190	0	1	1		OG0001874	0	1	1		OG0002446	0.742568	0.388839	0.426656		OG0001829	2.63809	0.104329	0.153595		OG0001136_codon_PichiaB_mafft.phy	1.55026	0.213097	0.310983
OG0002201	0	1	1		OG0002054	0	1	1		OG0002447	20.2874	6.66371e-06	2.51294e-05		OG0001896	2.62978	0.104876	0.154286		OG0001119_codon_PichiaB_mafft.phy	1.54326	0.214134	0.312284
OG0002203	0	1	1		OG0002636	0	1	1		OG0002448	2.68723	0.101155	0.124143		OG0001004	2.62881	0.10494	0.154286		OG0003117_codon_PichiaB_mafft.phy	1.53245	0.215745	0.314421
OG0002207	0	1	1		OG0002663	0	1	1		OG0002449	2.41527	0.120157	0.144964		OG0001303	2.61933	0.105569	0.155106		OG0002142	1.52357	0.21708	0.316154
OG0002212	0	1	1		OG0002819	0	1	1		OG0002450	18.6057	1.60737e-05	5.45199e-05		OG0001150	2.61108	0.106119	0.155809		OG0001439_codon_PichiaB_mafft.phy	1.5212	0.217438	0.316353
OG0002215	0	1	1		OG0002829	0	1	1		OG0002451	6.85358	0.00884637	0.0138658		OG0000940	2.60863	0.106283	0.155945		OG0001916_codon_PichiaB_mafft.phy	1.52072	0.217511	0.316353
OG0002220	0	1	1		OG0002830	0	1	1		OG0002452	5.83166	0.0157403	0.0230097		OG0005144	2.59744	0.107037	0.156944		OG0002143_codon_PichiaB_mafft.phy	1.51373	0.218571	0.31768
OG0002221	0	1	1		OG0002836	0	1	1		OG0002453	12.6058	0.000384548	0.000873764		OG0001218	2.59092	0.107478	0.157484		OG0002087_codon_PichiaB_mafft.phy	1.50461	0.219963	0.319488
OG0002225	0	1	1		OG0002861	0	1	1		OG0002454	27.3139	1.72967e-07	1.01615e-06		OG0003372	2.58005	0.108218	0.158463		OG0003966_codon_PichiaB_mafft.phy	1.49317	0.221725	0.321623
OG0002227	0	1	1		OG0002911	0	1	1		OG0002455	13.1778	0.00028329	0.000674627		OG0003413	2.57766	0.108382	0.158535		OG0001294_codon_PichiaB_mafft.phy	1.49313	0.221731	0.321623
OG0002233	0	1	1		OG0002927	0	1	1		OG0002456	14.3777	0.000149566	0.000389111		OG0000509	2.57719	0.108414	0.158535		OG0002679	1.48932	0.222321	0.322261
OG0002240	0	1	1		OG0002938	0	1	1		OG0002457	13.5314	0.000234602	0.000569917		OG0001731	2.5613	0.109509	0.160028		OG0002911_codon_PichiaB_mafft.phy	1.48794	0.222537	0.322356
OG0002250	0	1	1		OG0002961	0	1	1		OG0002458	7.6532	0.00566717	0.00937944		OG0002489	2.55412	0.110007	0.160648		OG0002851_codon_PichiaB_mafft.phy	1.48583	0.222865	0.322614
OG0002254	-0.166302	1	1		OG0002972	0	1	1		OG0002459	3.21533	0.0729517	0.092058		OG0001562	2.55151	0.110189	0.160806		OG0002620	1.47695	0.224252	0.324405
OG0002259	0	1	1		OG0002979	0	1	1		OG0002460	12.4195	0.000424884	0.000955884		OG0003260	2.54674	0.110522	0.161184		OG0002032_codon_PichiaB_mafft.phy	1.4747	0.224605	0.324528
OG0002263	-0.000264	1	1		OG0002997	0	1	1		OG0002461	9.22761	0.00238392	0.00442784		OG0000818	2.54188	0.110862	0.161572		OG0001890_codon_PichiaB_mafft.phy	1.47449	0.224638	0.324528
OG0002264	-2e-06	1	1		OG0003031	0	1	1		OG0002462	2.05877	0.151332	0.179205		OG0002589	2.52174	0.112286	0.163538		OG0002726	1.47191	0.225044	0.324693
OG0002275	-5.37092	1	1		OG0003089	0	1	1		OG0002463	9.22417	0.00238841	0.00442937		OG0002112	2.52023	0.112394	0.163585		OG0001444_codon_PichiaB_mafft.phy	1.47185	0.225054	0.324693
OG0002294	0	1	1		OG0003102	0	1	1		OG0002464	11.554	0.000676053	0.00144128		OG0001611	2.51817	0.112541	0.16369		OG0002333	1.45467	0.227779	0.328232
OG0002295	0	1	1		OG0003311	0	1	1		OG0002465	44.6491	2.35711e-11	3.16379e-10		OG0003326	2.50656	0.113373	0.16479		OG0001906_codon_PichiaB_mafft.phy	1.45447	0.227812	0.328232
OG0002298	-21.9997	1	1		OG0003425	0	1	1		OG0002466	2.46054	0.116738	0.141364		OG0001390	2.49921	0.113904	0.165449		OG0002203	1.45184	0.228233	0.328619
OG0002299	0	1	1		OG0003440	0	1	1		OG0002467	13.7908	0.000204338	0.000509504		OG0002304	2.49475	0.114226	0.165808		OG0002728	1.43863	0.230361	0.331461
OG0002300	0	1	1		OG0003442	0	1	1		OG0002468	1.95097	0.162482	0.191269		OG0002437	2.49349	0.114318	0.16583		OG0002266	1.43509	0.230936	0.332066
OG0002303	0	1	1		OG0003570	0	1	1		OG0002469	12.897	0.000329116	0.000764582		OG0000802	2.49057	0.11453	0.166027		OG0000947_codon_PichiaB_mafft.phy	1.43156	0.231511	0.332671
OG0002314	0	1	1		OG0003699	0	1	1		OG0002470	2.53613	0.111267	0.135314		OG0000947	2.48583	0.114875	0.166416		OG0002716	1.42648	0.23234	0.333284
OG0002317	0	1	1		OG0003781	0	1	1		OG0002471	8.16038	0.00428154	0.00734761		OG0001414	2.48277	0.115099	0.166564		OG0003119_codon_PichiaB_mafft.phy	1.42613	0.232397	0.333284
OG0002322	-25.7143	1	1		OG0003780	-1e-05	1	1		OG0002472	23.3151	1.37517e-06	6.37935e-06		OG0002628	2.48234	0.115131	0.166564		OG0001555_codon_PichiaB_mafft.phy	1.4261	0.232402	0.333284
OG0002328	0	1	1		OG0003794	-1e-05	1	1		OG0002473	1.66527	0.196893	0.227513		OG0002401	2.47981	0.115316	0.166722		OG0002456	1.42269	0.232961	0.333864
OG0002344	0	1	1		OG0003575	-2.4e-05	1	1		OG0002474	14.883	0.000114392	0.000308341		OG0002119	2.47316	0.115805	0.167314		OG0001855_codon_PichiaB_mafft.phy	1.41306	0.23455	0.335918
OG0002346	0	1	1		OG0003838	0	1	1		OG0002475	11.899	0.00056164	0.00122135		OG0002039	2.47213	0.11588	0.167314		OG0002732	1.40864	0.235282	0.336742
OG0002371	0	1	1		OG0003976	0	1	1		OG0002476	1.0442	0.306847	0.342628		OG0002700	2.46368	0.116505	0.168105		OG0000372_codon_PichiaB_mafft.phy	1.39663	0.237288	0.339388
OG0002372	0	1	1		OG0004332	0	1	1		OG0002477	26.6035	2.49792e-07	1.37621e-06		OG0002456	2.43265	0.118832	0.171348		OG0001873_codon_PichiaB_mafft.phy	1.39439	0.237666	0.339703
OG0002373	0	1	1		OG0004557	0	1	1		OG0002478	16.5892	4.64144e-05	0.000138049		OG0001725	2.4207	0.119742	0.172546		OG0002860_codon_PichiaB_mafft.phy	1.38003	0.240097	0.34295
OG0002375	-6.8e-05	1	1		OG0004616	-38.9938	1	1		OG0002479	3.90909	0.0480255	0.0625787		OG0002207	2.40229	0.121157	0.17447		OG0003601_codon_PichiaB_mafft.phy	1.3763	0.240733	0.343631
OG0002377	0	1	1		OG0004720	0	1	1		OG0002480	16.2467	5.56074e-05	0.000162244		OG0004019	2.37917	0.122963	0.176953		OG0002135	1.36787	0.242179	0.345301
OG0002391	0	1	1							OG0002481	19.1157	1.23027e-05	4.31257e-05		OG0000470	2.37688	0.123143	0.177094		OG0000377_codon_PichiaB_mafft.phy	1.36761	0.242224	0.345301
OG0002396	0	1	1							OG0002482	0.375876	0.539819	0.582227		OG0003949	2.37458	0.123325	0.177239		OG0001676_codon_PichiaB_mafft.phy	1.36658	0.242401	0.345325
OG0002425	0	1	1							OG0002485	17.9949	2.21492e-05	7.20542e-05		OG0002483	2.3656	0.124037	0.178144		OG0003726_codon_PichiaB_mafft.phy	1.36428	0.242798	0.345662
OG0002432	0	1	1							OG0002486	0.499298	0.479809	0.520707		OG0001844	2.36041	0.124449	0.178619		OG0002153	1.36154	0.243271	0.346107
OG0002443	0	1	1							OG0002487	20.1305	7.23338e-06	2.70561e-05		OG0002243	2.35619	0.124787	0.178984		OG0003832_codon_PichiaB_mafft.phy	1.35455	0.244485	0.347604
OG0002446	0	1	1							OG0002488	0.101748	0.749742	0.79579		OG0000813	2.35162	0.125153	0.179391		OG0003228_codon_PichiaB_mafft.phy	1.3508	0.245138	0.348303
OG0002475	0	1	1							OG0002490	10.5576	0.00115711	0.00232135		OG0002451	2.34571	0.125629	0.179955		OG0003787_codon_PichiaB_mafft.phy	1.34773	0.245676	0.348837
OG0002476	0	1	1							OG0002491	9.23184	0.00237842	0.00442122		OG0001381	2.34307	0.125841	0.180093		OG0001587_codon_PichiaB_mafft.phy	1.34592	0.245992	0.349056
OG0002488	0	1	1							OG0002492	2.37148	0.12357	0.148375		OG0000768	2.34246	0.125891	0.180093		OG0001331_codon_PichiaB_mafft.phy	1.34494	0.246165	0.349071
OG0002493	0	1	1							OG0002493	11.7616	0.000604653	0.0013074		OG0001615	2.33779	0.126269	0.180431		OG0002460_codon_PichiaB_mafft.phy	1.34358	0.246403	0.349179
OG0002495	0	1	1							OG0002494	10.2584	0.00136066	0.00267554		OG0003170	2.33748	0.126293	0.180431		OG0003208_codon_PichiaB_mafft.phy	1.34201	0.24668	0.349302
OG0002496	0	1	1							OG0002495	0.0142	0.905146	0.954571		OG0003948	2.33545	0.126458	0.180548		OG0001227_codon_PichiaB_mafft.phy	1.34125	0.246814	0.349302
OG0002517	0	1	1							OG0002496	17.6666	2.63212e-05	8.45384e-05		OG0003615	2.3322	0.126723	0.180807		OG0001988_codon_PichiaB_mafft.phy	1.33784	0.247416	0.349923
OG0002533	0	1	1							OG0002497	1.84967	0.173822	0.202793		OG0002167	2.32989	0.126911	0.180956		OG0001301_codon_PichiaB_mafft.phy	1.32896	0.24899	0.351798
OG0002535	0	1	1							OG0002498	4.70403	0.0300919	0.0409185		OG0001874	2.32384	0.127405	0.181462		OG0003355_codon_PichiaB_mafft.phy	1.32853	0.249068	0.351798
OG0002544	0	1	1							OG0002499	7.10277	0.0076965	0.0122232		OG0002393	2.32351	0.127432	0.181462		OG0003962_codon_PichiaB_mafft.phy	1.31782	0.250983	0.354271
OG0002549	0	1	1							OG0002501	34.8988	3.47303e-09	3.10123e-08		OG0002689	2.3198	0.127737	0.181762		OG0002650	1.315	0.251491	0.354755
OG0002556	0	1	1							OG0002502	35.82	2.1642e-09	2.02578e-08		OG0003501	2.3189	0.12781	0.181762		OG0001527_codon_PichiaB_mafft.phy	1.30756	0.252838	0.356422
OG0002560	0	1	1							OG0002503	8.24658	0.00408289	0.00705059		OG0001918	2.31721	0.127949	0.18184		OG0005263_codon_PichiaB_mafft.phy	1.29633	0.254884	0.359072
OG0002589	0	1	1							OG0002504	3.8152	0.0507897	0.0659167		OG0003360	2.29595	0.129712	0.184225		OG0002106	1.29286	0.255522	0.359735
OG0002593	0	1	1							OG0002505	15.4544	8.45189e-05	0.00023687		OG0002676	2.29337	0.129928	0.184411		OG0003396_codon_PichiaB_mafft.phy	1.28677	0.256644	0.361078
OG0002600	0	1	1							OG0002506	1.27266	0.259268	0.293236		OG0001207	2.27999	0.131053	0.185886		OG0003342_codon_PichiaB_mafft.phy	1.28064	0.25778	0.362409
OG0002601	0	1	1							OG0002507	91.554	1.08588e-21	7.09746e-20		OG0002295	2.26983	0.131915	0.186901		OG0002372	1.27985	0.257926	0.362409
OG0002605	0	1	1							OG0002508	21.8629	2.92843e-06	1.21852e-05		OG0000474	2.26953	0.13194	0.186901		OG0005354_codon_PichiaB_mafft.phy	1.27781	0.258306	0.362706
OG0002620	-0.000156	1	1							OG0002509	10.0433	0.00152906	0.00297079		OG0003375	2.26111	0.132659	0.187797		OG0003760_codon_PichiaB_mafft.phy	1.26913	0.25993	0.364748
OG0002621	0	1	1							OG0002510	5.1368	0.0234238	0.0327101		OG0001972	2.25423	0.133249	0.18851		OG0002275	1.26544	0.260625	0.365485
OG0002624	0	1	1							OG0002511	13.9853	0.000184248	0.000464492		OG0002492	2.25005	0.13361	0.188897		OG0002480	1.25633	0.262347	0.367442
OG0002627	-24.2933	1	1							OG0002512	50.6832	1.08543e-12	1.91085e-11		OG0002299	2.24185	0.13432	0.189777		OG0002745	1.25625	0.262361	0.367442
OG0002629	0	1	1							OG0002513	31.5169	1.97714e-08	1.47465e-07		OG0002352	2.23271	0.135117	0.190779		OG0002363	1.25375	0.262837	0.367869
OG0002650	0	1	1							OG0002514	5.01093	0.0251878	0.0348319		OG0001998	2.21832	0.136381	0.192439		OG0000330_codon_PichiaB_mafft.phy	1.25173	0.263223	0.368151
OG0002668	0	1	1							OG0002515	5.48342	0.0191976	0.027396		OG0002444	2.21366	0.136794	0.192896		OG0003820_codon_PichiaB_mafft.phy	1.2509	0.26338	0.368151
OG0002669	0	1	1							OG0002516	18.856	1.40969e-05	4.85406e-05		OG0002530	2.20299	0.137743	0.194109		OG0001962_codon_PichiaB_mafft.phy	1.24915	0.263716	0.368381
OG0002717	0	1	1							OG0002517	3.38522	0.0657835	0.0836144		OG0001901	2.19515	0.138446	0.194972		OG0002431	1.23492	0.266453	0.371964
OG0002728	0	1	1							OG0002518	14.3659	0.000150503	0.000391002		OG0002546	2.18334	0.139511	0.196346		OG0003441_codon_PichiaB_mafft.phy	1.22869	0.267662	0.373409
OG0002763	0	1	1							OG0002519	25.6206	4.15572e-07	2.18448e-06		OG0002365	2.17933	0.139875	0.19665		OG0001862_codon_PichiaB_mafft.phy	1.22657	0.268075	0.373744
OG0002775	0	1	1							OG0002520	3.48185	0.0620455	0.0791961		OG0001736	2.17897	0.139908	0.19665		OG0001932_codon_PichiaB_mafft.phy	1.22276	0.268819	0.374539
OG0002778	0	1	1							OG0002521	7.33913	0.00674694	0.0108947		OG0001491	2.1725	0.140497	0.19735		OG0002118	1.22183	0.269003	0.374552
OG0002793	0	1	1							OG0002523	5.30188	0.0213024	0.0301355		OG0002257	2.16866	0.140849	0.197716		OG0005159_codon_PichiaB_mafft.phy	1.22055	0.269252	0.374657
OG0002796	0	1	1							OG0002524	7.71488	0.00547674	0.00911058		OG0003858	2.14348	0.143177	0.200854		OG0000676_codon_PichiaB_mafft.phy	1.21929	0.2695	0.37476
OG0002800	0	1	1							OG0002525	63.8412	1.34862e-15	3.45691e-14		OG0000833	2.13458	0.14401	0.201892		OG0001346_codon_PichiaB_mafft.phy	1.20476	0.272372	0.37851
OG0002813	-2.79895	1	1							OG0002526	7.08422	0.00777656	0.0123332		OG0002629	2.10293	0.147017	0.205975		OG0003511_codon_PichiaB_mafft.phy	1.2012	0.273082	0.379251
OG0000505	0	1	1							OG0002527	17.5646	2.77708e-05	8.87342e-05		OG0002181	2.08586	0.148668	0.208155		OG0001867_codon_PichiaB_mafft.phy	1.19463	0.274398	0.380833
OG0000542	0	1	1							OG0002528	152.711	4.42947e-35	1.44228e-32		OG0002521	2.05391	0.151816	0.212425		OG0002758	1.19355	0.274615	0.380889
OG0000653	0	1	1							OG0002529	7.74036	0.00540001	0.00899607		OG0001893	2.04518	0.152689	0.213509		OG0002194	1.1902	0.27529	0.38158
OG0000927	0	1	1							OG0002530	7.31763	0.00682816	0.0110052		OG0002311	2.04214	0.152995	0.213799		OG0002484_codon_PichiaB_mafft.phy	1.18792	0.275749	0.38197
OG0000442	-3e-05	1	1							OG0002531	13.9441	0.000188333	0.000473894		OG0003748	2.03261	0.153956	0.215004		OG0003116_codon_PichiaB_mafft.phy	1.17944	0.277469	0.384106
OG0000983	-0.000266	1	1							OG0002532	26.9376	2.10128e-07	1.19349e-06		OG0002198	2.02589	0.154638	0.215818		OG0001856_codon_PichiaB_mafft.phy	1.17701	0.277966	0.384546
OG0001103	0	1	1							OG0002533	11.6084	0.000656538	0.00140757		OG0003603	1.999	0.157403	0.219524		OG0004325_codon_PichiaB_mafft.phy	1.17081	0.279234	0.386053
OG0001163	0	1	1							OG0002534	1.01916	0.312719	0.348162		OG0001929	1.99734	0.157575	0.219524		OG0003698_codon_PichiaB_mafft.phy	1.16907	0.279592	0.3863
OG0001197	0	1	1							OG0002535	6.85	0.00886411	0.0138841		OG0003411	1.99714	0.157597	0.219524		OG0000354_codon_PichiaB_mafft.phy	1.16503	0.280425	0.386988
OG0001247	0	1	1							OG0002537	34.7863	3.6795e-09	3.27606e-08		OG0000523	1.99546	0.157771	0.219626		OG0001533_codon_PichiaB_mafft.phy	1.16491	0.280449	0.386988
OG0001305	0	1	1							OG0002538	27.0874	1.94457e-07	1.125e-06		OG0003795	1.99358	0.157967	0.219759		OG0002002_codon_PichiaB_mafft.phy	1.16268	0.280911	0.387376
OG0001306	0	1	1							OG0002539	34.9358	3.40763e-09	3.06857e-08		OG0002639	1.98899	0.158447	0.220281		OG0001354_codon_PichiaB_mafft.phy	1.15965	0.281538	0.387992
OG0001317	0	1	1							OG0002540	3.30928	0.0688897	0.0872705		OG0002729	1.98804	0.158546	0.220281		OG0000954_codon_PichiaB_mafft.phy	1.14916	0.283725	0.390757
OG0001120	-5.27434	1	1							OG0002541	109.098	1.5443e-25	1.52594e-23		OG0001841	1.97047	0.160398	0.222712		OG0004293_codon_PichiaB_mafft.phy	1.1343	0.28686	0.394822
OG0001040	-67.0297	1	1							OG0002542	2.96298	0.0851906	0.106093		OG0001365	1.95835	0.16169	0.224362		OG0002756	1.13297	0.287143	0.394959
OG0001449	0	1	1							OG0002543	8.4595	0.00363141	0.00638579		OG0001517	1.95436	0.162118	0.224814		OG0001872_codon_PichiaB_mafft.phy	1.12594	0.288643	0.396769
OG0001493	0	1	1							OG0002544	11.3826	0.000741343	0.00156148		OG0002773	1.94708	0.162902	0.225756		OG0002425	1.12235	0.289413	0.397573
OG0001508	0	1	1							OG0002545	5.28711	0.0214838	0.0303544		OG0002373	1.94462	0.163167	0.22598		OG0000523_codon_PichiaB_mafft.phy	1.11735	0.290491	0.398585
OG0001531	0	1	1							OG0002546	5.08262	0.0241668	0.033583		OG0002040	1.93577	0.164129	0.227166		OG0003818_codon_PichiaB_mafft.phy	1.11721	0.29052	0.398585
OG0001550	0	1	1							OG0002547	6.92349	0.00850708	0.0133616		OG0002735	1.92593	0.165205	0.228511		OG0002318	1.09799	0.294707	0.404073
OG0001587	-2e-06	1	1							OG0002548	0.779364	0.377336	0.414833		OG0003827	1.91411	0.166507	0.230165		OG0001293_codon_PichiaB_mafft.phy	1.09471	0.29543	0.404807
OG0001502	-56.986	1	1							OG0002549	2.07878	0.149359	0.17701		OG0002301	1.91269	0.166665	0.230237		OG0003429_codon_PichiaB_mafft.phy	1.085	0.297581	0.407495
OG0001620	0	1	1							OG0002550	1e-05	0.997477	1		OG0003438	1.90414	0.167615	0.231403		OG0002547	1.07995	0.298708	0.408778
OG0001641	0	1	1							OG0002551	7.57241	0.00592684	0.00971048		OG0003333	1.90116	0.167948	0.231715		OG0002151	1.07388	0.30007	0.410382
OG0001659	0	1	1							OG0002552	1.50559	0.219814	0.251484		OG0002137	1.87505	0.170897	0.235634		OG0001634_codon_PichiaB_mafft.phy	1.06592	0.301869	0.41258
OG0001663	0	1	1							OG0002553	7.75615	0.00535301	0.00893736		OG0000532	1.86945	0.171539	0.236369		OG0002424	1.05052	0.305387	0.417123
OG0001672	0	1	1							OG0002555	0	1	1		OG0002725	1.8679	0.171716	0.236463		OG0001608_codon_PichiaB_mafft.phy	1.04839	0.305879	0.417447
OG0001698	0	1	1							OG0002556	1.56046	0.211598	0.242571		OG0005148	1.859	0.17274	0.237723		OG0005223_codon_PichiaB_mafft.phy	1.04751	0.306081	0.417447
OG0001713	0	1	1							OG0002557	9.07487	0.00259147	0.00475519		OG0002591	1.84563	0.174293	0.239708		OG0003803_codon_PichiaB_mafft.phy	1.04697	0.306205	0.417447
OG0001748	0	1	1							OG0002558	3.03857	0.0813073	0.101701		OG0002457	1.83582	0.175441	0.241135		OG0001907_codon_PichiaB_mafft.phy	1.03054	0.310032	0.422396
OG0001668	-4e-06	1	1							OG0002559	0.782468	0.376387	0.41399		OG0002338	1.81249	0.17821	0.244786		OG0003560_codon_PichiaB_mafft.phy	1.02959	0.310256	0.422434
OG0001649	-51.1163	1	1							OG0002560	10.5346	0.00117158	0.00234832		OG0001872	1.8023	0.179435	0.246312		OG0002828_codon_PichiaB_mafft.phy	1.02537	0.31125	0.42352
OG0001828	0	1	1							OG0002562	68.5511	1.23633e-16	3.71837e-15		OG0002333	1.78679	0.181318	0.24874		OG0001176_codon_PichiaB_mafft.phy	1.01336	0.314098	0.427126
OG0001847	0	1	1							OG0002564	23.2719	1.40639e-06	6.47861e-06		OG0001329	1.78559	0.181465	0.248759		OG0001762_codon_PichiaB_mafft.phy	1.01008	0.314883	0.427923
OG0001921	0	1	1							OG0002565	1.90797	0.167188	0.195999		OG0000837	1.7848	0.181561	0.248759		OG0003889_codon_PichiaB_mafft.phy	1.00683	0.315664	0.428714
OG0001942	0	1	1							OG0002566	11.4623	0.000710211	0.00150565		OG0002758	1.77477	0.182793	0.250289		OG0005224_codon_PichiaB_mafft.phy	1.00511	0.316077	0.429004
OG0001956	0	1	1							OG0002567	2.36305	0.124239	0.149022		OG0002254	1.77034	0.18334	0.25088		OG0002157	0.9981	0.317771	0.431032
OG0001853	-1.5119	1	1							OG0002568	11.8644	0.000572165	0.00124069		OG0002606	1.76238	0.184328	0.251931		OG0002058_codon_PichiaB_mafft.phy	0.986202	0.320672	0.434694
OG0001947	-5.79167	1	1							OG0002569	8.06865	0.00450376	0.0076712		OG0003974	1.76228	0.18434	0.251931		OG0001321_codon_PichiaB_mafft.phy	0.985096	0.320944	0.434744
OG0001970	0	1	1							OG0002571	6.56335	0.01041	0.0160084		OG0000866	1.75875	0.184781	0.252375		OG0002790	0.984406	0.321113	0.434744
OG0001981	0	1	1							OG0002572	7.88588	0.00498221	0.00840449		OG0002765	1.74756	0.186184	0.254131		OG0005135_codon_PichiaB_mafft.phy	0.982604	0.321557	0.435071
OG0001988	0	1	1							OG0002573	0.048012	0.826559	0.87412		OG0002014	1.72846	0.188608	0.257279		OG0002217	0.97521	0.323384	0.437269
OG0001993	0	1	1							OG0002574	6.06084	0.0138212	0.0205469		OG0003975	1.72446	0.18912	0.257815		OG0003801_codon_PichiaB_mafft.phy	0.968974	0.324936	0.439092
OG0002034	0	1	1							OG0002575	24.9587	5.8573e-07	2.96472e-06		OG0001185	1.71916	0.189802	0.258583		OG0003277_codon_PichiaB_mafft.phy	0.966804	0.325479	0.439549
OG0002050	0	1	1							OG0002576	2.60757	0.106355	0.129825		OG0001846	1.71356	0.190524	0.259404		OG0005143_codon_PichiaB_mafft.phy	0.963814	0.326228	0.440285
OG0002224	0	1	1							OG0002577	15.269	9.32339e-05	0.000259344		OG0002867	1.7095	0.191051	0.259958		OG0005541_codon_PichiaB_mafft.phy	0.962694	0.326509	0.440389
OG0002830	0	1	1							OG0002578	45.0109	1.95941e-11	2.67475e-10		OG0002666	1.70806	0.191237	0.260049		OG0003860_codon_PichiaB_mafft.phy	0.953636	0.328796	0.443195
OG0002836	0	1	1							OG0002580	23.1949	1.46388e-06	6.68141e-06		OG0002913	1.70649	0.191441	0.260164		OG0002508	0.951548	0.329326	0.443533
OG0002837	0	1	1							OG0002581	18.3303	1.8573e-05	6.17921e-05		OG0002816	1.70192	0.192037	0.26081		OG0003569_codon_PichiaB_mafft.phy	0.951028	0.329458	0.443533
OG0002840	0	1	1							OG0002584	47.7163	4.92588e-12	7.39176e-11		OG0002327	1.69516	0.192922	0.261848		OG0003162_codon_PichiaB_mafft.phy	0.946394	0.330639	0.444845
OG0002842	0	1	1							OG0002586	24.9738	5.81156e-07	2.95558e-06		OG0000948	1.68594	0.194138	0.263214		OG0005141_codon_PichiaB_mafft.phy	0.940234	0.332218	0.446629
OG0002844	0	1	1							OG0002587	20.1829	7.03806e-06	2.64319e-05		OG0004059	1.68569	0.194171	0.263214		OG0001994_codon_PichiaB_mafft.phy	0.939602	0.33238	0.446629
OG0002848	0	1	1							OG0002588	23.9815	9.72644e-07	4.65854e-06		OG0000499	1.68313	0.194509	0.263509		OG0002864_codon_PichiaB_mafft.phy	0.931294	0.334527	0.449234
OG0002861	0	1	1							OG0002589	10.9452	0.000938469	0.00192509		OG0002833	1.67103	0.19612	0.265526		OG0002583_codon_PichiaB_mafft.phy	0.925846	0.335945	0.450857
OG0002883	0	1	1							OG0002590	2.77625	0.0956721	0.118177		OG0001432	1.66206	0.197325	0.266991		OG0002131	0.924008	0.336425	0.45122
OG0002899	0	1	1							OG0002591	48.7349	2.93002e-12	4.63713e-11		OG0001051	1.64933	0.19905	0.269157		OG0002604	0.912818	0.339368	0.454884
OG0002924	0	1	1							OG0002592	1.86708	0.17181	0.200798		OG0002802	1.64322	0.199885	0.270118		OG0005210_codon_PichiaB_mafft.phy	0.898608	0.343155	0.459674
OG0002927	0	1	1							OG0002593	18.0847	2.11294e-05	6.94897e-05		OG0003838	1.63693	0.200747	0.271114		OG0002665	0.897256	0.343519	0.459875
OG0002961	0	1	1							OG0002594	14.2192	0.0001627	0.00041709		OG0005126	1.61623	0.203619	0.274822		OG0002793	0.89267	0.344755	0.461243
OG0002970	0	1	1							OG0002595	8.22047	0.00414206	0.00714591		OG0002109	1.61206	0.204203	0.275439		OG0001067_codon_PichiaB_mafft.phy	0.87786	0.348788	0.46635
OG0002972	0	1	1							OG0002596	49.3451	2.14666e-12	3.4506e-11		OG0002249	1.61009	0.204479	0.275641		OG0002273_codon_PichiaB_mafft.phy	0.871644	0.350501	0.468349
OG0002979	0	1	1							OG0002597	-1.12978	1	1		OG0001864	1.60137	0.20571	0.277128		OG0003744_codon_PichiaB_mafft.phy	0.860864	0.353497	0.471818
OG0002982	0	1	1							OG0002599	25.2429	5.05456e-07	2.58628e-06		OG0000536	1.59538	0.20656	0.278101		OG0002741	0.860728	0.353535	0.471818
OG0002997	0	1	1							OG0002600	15.081	0.000102993	0.000282997		OG0003162	1.59228	0.207001	0.278522		OG0002434	0.852494	0.355848	0.474611
OG0003020	0	1	1							OG0002601	7.97892	0.00473252	0.00801293		OG0000823	1.5873	0.207712	0.279306		OG0005173_codon_PichiaB_mafft.phy	0.84651	0.357542	0.476575
OG0003022	0	1	1							OG0002602	1.84923	0.173873	0.202793		OG0002925	1.58274	0.208366	0.280013		OG0005123_codon_PichiaB_mafft.phy	0.832374	0.361587	0.481629
OG0003026	0	1	1							OG0002603	-35.8232	1	1		OG0001750	1.5803	0.208717	0.280311		OG0003271_codon_PichiaB_mafft.phy	0.831702	0.361781	0.481629
OG0003029	0	1	1							OG0002604	6.39206	0.0114632	0.0174048		OG0003590	1.55173	0.21288	0.285724		OG0002345	0.823714	0.364097	0.484413
OG0003040	0	1	1							OG0002605	3.32154	0.0683776	0.0866699		OG0001609	1.54996	0.213141	0.285898		OG0005136_codon_PichiaB_mafft.phy	0.821246	0.364816	0.484772
OG0003063	0	1	1							OG0002606	0.30706	0.57949	0.623246		OG0000701	1.53341	0.215601	0.28902		OG0001942_codon_PichiaB_mafft.phy	0.8208	0.364946	0.484772
OG0003084	0	1	1							OG0002607	7.68757	0.00556023	0.00922926		OG0002431	1.51224	0.218797	0.293123		OG0002808	0.820472	0.365042	0.484772
OG0003086	0	1	1							OG0002608	12.1161	0.000499872	0.00110495		OG0005105	1.50908	0.219279	0.293588		OG0001350_codon_PichiaB_mafft.phy	0.816798	0.366118	0.485902
OG0003088	0	1	1							OG0002609	8.39997	0.00375227	0.00656288		OG0002041	1.50407	0.220046	0.294433		OG0001729_codon_PichiaB_mafft.phy	0.80849	0.368567	0.488786
OG0003102	0	1	1							OG0002612	70.8559	3.84292e-17	1.21547e-15		OG0001593	1.49978	0.220705	0.295134		OG0001168_codon_PichiaB_mafft.phy	0.807538	0.368849	0.488786
OG0003107	0	1	1							OG0002613	-1.1466	1	1		OG0002133	1.48909	0.222358	0.297162		OG0003006_codon_PichiaB_mafft.phy	0.80708	0.368985	0.488786
OG0003137	0	1	1							OG0002614	0.215406	0.642563	0.687835		OG0000725	1.46652	0.225896	0.301703		OG0001517_codon_PichiaB_mafft.phy	0.805838	0.369354	0.488786
OG0003147	0	1	1							OG0002615	16.1119	5.97079e-05	0.00017266		OG0002366	1.45995	0.226938	0.302909		OG0003870_codon_PichiaB_mafft.phy	0.805594	0.369426	0.488786
OG0003160	0	1	1							OG0002616	92.7333	5.98374e-22	4.25888e-20		OG0002744	1.45548	0.227651	0.303674		OG0001560_codon_PichiaB_mafft.phy	0.795486	0.372446	0.49248
OG0003167	0	1	1							OG0002617	10.1554	0.00143876	0.00281212		OG0002398	1.45363	0.227947	0.303882		OG0002295	0.78999	0.374103	0.494367
OG0003187	0	1	1							OG0002618	54.7556	1.36488e-13	2.79229e-12		OG0005322	1.42242	0.233006	0.310437		OG0002155	0.78408	0.375896	0.496432
OG0003188	0	1	1							OG0002619	31.179	2.35299e-08	1.73322e-07		OG0000334	1.42059	0.233306	0.310646		OG0002681	0.782084	0.376505	0.496931
OG0003196	0	1	1							OG0002620	7.05067	0.00792358	0.0125228		OG0001812	1.41618	0.234033	0.311422		OG0005216_codon_PichiaB_mafft.phy	0.77438	0.378865	0.49974
OG0003200	0	1	1							OG0002621	1.0848	0.297626	0.332495		OG0000385	1.41177	0.234763	0.312203		OG0002925_codon_PichiaB_mafft.phy	0.76846	0.380694	0.501845
OG0003244	0	1	1							OG0002622	7.90531	0.00492899	0.00832087		OG0001453	1.39889	0.236909	0.314864		OG0001864_codon_PichiaB_mafft.phy	0.764932	0.381789	0.502981
OG0003247	0	1	1							OG0002623	13.8766	0.000195213	0.000488891		OG0003014	1.39419	0.237699	0.315722		OG0002964_codon_PichiaB_mafft.phy	0.757554	0.384095	0.50571
OG0003258	0	1	1							OG0002624	0.54414	0.460722	0.500708		OG0005197	1.3837	0.239471	0.317881		OG0004323_codon_PichiaB_mafft.phy	0.754372	0.385096	0.506651
OG0003295	0	1	1							OG0002625	6.31758	0.0119546	0.0180907		OG0001898	1.38013	0.24008	0.318494		OG0003238_codon_PichiaB_mafft.phy	0.753786	0.38528	0.506651
OG0003298	0	1	1							OG0002626	0.6891	0.406471	0.444718		OG0002660	1.35134	0.245044	0.324882		OG0000373_codon_PichiaB_mafft.phy	0.749544	0.386621	0.507847
OG0003288	-6e-06	1	1							OG0002627	-0.091472	1	1		OG0001825	1.34881	0.245486	0.325268		OG0001842_codon_PichiaB_mafft.phy	0.749414	0.386662	0.507847
OG0003335	0	1	1							OG0002628	10.9545	0.000933764	0.00191716		OG0001890	1.33395	0.248104	0.328537		OG0001888_codon_PichiaB_mafft.phy	0.746044	0.387732	0.508942
OG0003352	0	1	1							OG0002629	0.87681	0.349077	0.386		OG0001145	1.33209	0.248434	0.328774		OG0002957_codon_PichiaB_mafft.phy	0.740548	0.389485	0.510933
OG0003376	0	1	1							OG0002631	16.0887	6.04443e-05	0.000174463		OG0003282	1.32853	0.249068	0.329412		OG0002873_codon_PichiaB_mafft.phy	0.726112	0.394146	0.516732
OG0003395	0	1	1							OG0002632	14.2543	0.000159696	0.000410312		OG0002422	1.32374	0.249921	0.330205		OG0002279	0.725014	0.394504	0.516887
OG0003397	0	1	1							OG0002633	25.9718	3.46435e-07	1.84668e-06		OG0001127	1.32347	0.249971	0.330205		OG0001059_codon_PichiaB_mafft.phy	0.717138	0.397084	0.519951
OG0003425	0	1	1							OG0002634	4.49279	0.034038	0.0457503		OG0002720	1.3183	0.250898	0.331228		OG0002219	0.709224	0.399702	0.52306
OG0003440	0	1	1							OG0002635	0.924492	0.336298	0.372593		OG0003860	1.31328	0.251802	0.33222		OG0002495	0.705068	0.401086	0.524553
OG0003448	0	1	1							OG0002637	6.34256	0.0117875	0.0178733		OG0000960	1.30152	0.253935	0.334831		OG0000438_codon_PichiaB_mafft.phy	0.699808	0.402848	0.526538
OG0003463	0	1	1							OG0002638	10.4272	0.00124171	0.00246934		OG0001950	1.28709	0.256584	0.337992		OG0001004_codon_PichiaB_mafft.phy	0.695202	0.404401	0.528247
OG0003466	0	1	1							OG0002639	11.143	0.000843488	0.00174755		OG0003349	1.28677	0.256644	0.337992		OG0003697_codon_PichiaB_mafft.phy	0.69314	0.405098	0.528838
OG0003471	0	1	1							OG0002640	0	1	1		OG0003684	1.28539	0.2569	0.338125		OG0002825_codon_PichiaB_mafft.phy	0.692384	0.405355	0.528852
OG0003475	0	1	1							OG0002641	0.060644	0.805481	0.852224		OG0003273	1.28064	0.25778	0.339078		OG0001264_codon_PichiaB_mafft.phy	0.691622	0.405613	0.528869
OG0003539	0	1	1							OG0002642	9.06368	0.00260737	0.00477668		OG0002455	1.2703	0.259711	0.341411		OG0001454_codon_PichiaB_mafft.phy	0.676496	0.410796	0.535302
OG0003570	0	1	1							OG0002643	11.9733	0.000539673	0.00118147		OG0003785	1.26338	0.261012	0.342913		OG0004986_codon_PichiaB_mafft.phy	0.660618	0.416342	0.542201
OG0003584	0	1	1							OG0002644	6.53854	0.0105562	0.0162004		OG0002796	1.2535	0.262885	0.345165		OG0001902_codon_PichiaB_mafft.phy	0.654546	0.418492	0.544672
OG0003606	0	1	1							OG0002645	21.3259	3.87457e-06	1.55277e-05		OG0001092	1.25104	0.263353	0.345572		OG0003748_codon_PichiaB_mafft.phy	0.653328	0.418925	0.544907
OG0003622	0	1	1							OG0002646	2.14525	0.143012	0.169664		OG0002622	1.24721	0.264086	0.346226		OG0002493	0.649906	0.420146	0.546165
OG0003627	0	1	1							OG0002647	1.03258	0.309553	0.345143		OG0001330	1.24677	0.264171	0.346226		OG0005337_codon_PichiaB_mafft.phy	0.643666	0.422386	0.548746
OG0003647	0	1	1							OG0002648	7.33831	0.00675002	0.0108947		OG0001747	1.23803	0.265851	0.348218		OG0001603_codon_PichiaB_mafft.phy	0.642108	0.422948	0.549145
OG0003687	0	1	1							OG0002649	2.27436	0.131529	0.156858		OG0003562	1.23457	0.26652	0.348884		OG0002255	0.640044	0.423695	0.549644
OG0003728	0	1	1							OG0002650	19.0562	1.26922e-05	4.43236e-05		OG0003409	1.22869	0.267662	0.350168		OG0001628_codon_PichiaB_mafft.phy	0.639634	0.423843	0.549644
OG0003743	0	1	1							OG0002651	0.54772	0.459251	0.499348		OG0002350	1.21655	0.27004	0.352884		OG0003024_codon_PichiaB_mafft.phy	0.635572	0.425319	0.551225
OG0003794	0	1	1							OG0002652	31.9052	1.61885e-08	1.23478e-07		OG0003116	1.21643	0.270063	0.352884		OG0003472_codon_PichiaB_mafft.phy	0.6211	0.430639	0.557785
OG0003814	0	1	1							OG0002653	16.492	4.8855e-05	0.000144544		OG0003801	1.2064	0.272045	0.355261		OG0002773	0.609798	0.434864	0.562919
OG0003610	-4.2e-05	1	1							OG0002654	38.8874	4.48966e-10	4.91957e-09		OG0001129	1.20347	0.27263	0.355811		OG0005203_codon_PichiaB_mafft.phy	0.608456	0.43537	0.563235
OG0003874	0	1	1							OG0002655	19.1096	1.23424e-05	4.31257e-05		OG0003453	1.2012	0.273082	0.356186		OG0005213_codon_PichiaB_mafft.phy	0.603304	0.43732	0.565419
OG0003891	0	1	1							OG0002656	65.5132	5.77249e-16	1.60364e-14		OG0005265	1.19798	0.273725	0.356811		OG0000862_codon_PichiaB_mafft.phy	0.594214	0.440794	0.569523
OG0003958	0	1	1							OG0002657	22.8446	1.75638e-06	7.84939e-06		OG0002750	1.19526	0.27427	0.357308		OG0001645_codon_PichiaB_mafft.phy	0.593618	0.441023	0.569523
OG0004062	0	1	1							OG0002658	2.72821	0.0985895	0.121386		OG0003578	1.17771	0.277822	0.361631		OG0002015_codon_PichiaB_mafft.phy	0.585652	0.444105	0.573159
OG0004064	0	1	1							OG0002659	13.5671	0.000230185	0.000563471		OG0001214	1.17723	0.277921	0.361631		OG0002464	0.574924	0.448309	0.578238
OG0004098	0	1	1							OG0002660	30.7419	2.94732e-08	2.11417e-07		OG0002847	1.16835	0.279741	0.36378		OG0002039_codon_PichiaB_mafft.phy	0.569708	0.450375	0.580555
OG0004141	0	1	1							OG0002661	1.24597	0.264324	0.298067		OG0002482	1.14781	0.284007	0.369101		OG0003457_codon_PichiaB_mafft.phy	0.562142	0.453398	0.584103
OG0004245	0	1	1							OG0002662	14.7197	0.000124739	0.000331329		OG0002992	1.14703	0.284172	0.369101		OG0001903_codon_PichiaB_mafft.phy	0.559354	0.454521	0.585031
OG0004336	0	1	1							OG0002665	4.93787	0.0262743	0.0362246		OG0003553	1.12383	0.289095	0.375271		OG0002625_codon_PichiaB_mafft.phy	0.559004	0.454662	0.585031
OG0004372	0	1	1							OG0002666	8.69829	0.00318509	0.00568428		OG0003182	1.10152	0.293932	0.381322		OG0002353	0.556266	0.455769	0.586105
OG0004586	0	1	1							OG0002667	26.7518	2.31336e-07	1.28716e-06		OG0002782	1.10048	0.294162	0.381392		OG0002639	0.551248	0.457808	0.588376
OG0004361	-26.0187	1	1							OG0002668	0	1	1		OG0001899	1.09284	0.295843	0.383343		OG0003642_codon_PichiaB_mafft.phy	0.55009	0.458281	0.588633
OG0004637	-31.7857	1	1							OG0002669	38.3195	6.00607e-10	6.28293e-09		OG0003396	1.085	0.297581	0.385366		OG0002269	0.548668	0.458862	0.589028
OG0004657	0	1	1							OG0002670	1.4455	0.229252	0.261887		OG0002408	1.07631	0.299524	0.387651		OG0000673_codon_PichiaB_mafft.phy	0.545474	0.460173	0.590359
OG0004659	0	1	1							OG0002671	6.20155	0.0127638	0.01915		OG0003806	1.04327	0.307063	0.397171		OG0003105_codon_PichiaB_mafft.phy	0.538098	0.463222	0.593917
OG0004681	0	1	1							OG0002672	12.214	0.000474331	0.00105156		OG0005047	1.04234	0.307279	0.397214		OG0002410	0.532422	0.46559	0.596598
OG0004693	0	1	1							OG0002674	2.00286	0.157002	0.185297		OG0001685	1.03447	0.309112	0.399346		OG0001345_codon_PichiaB_mafft.phy	0.524518	0.468921	0.600509
OG0004873	19.932	1	1							OG0002675	21.3814	3.76415e-06	1.51396e-05		OG0001664	1.02156	0.31215	0.403031		OG0001822_codon_PichiaB_mafft.phy	0.521994	0.469992	0.601523
OG0004904	3.83632									OG0002676	1.43703	0.230621	0.263055		OG0002427	1.006	0.315864	0.407584		OG0000974_codon_PichiaB_mafft.phy	0.519342	0.471123	0.602612
										OG0002679	-48.7143	1	1		OG0005193	0.996658	0.318121	0.410253		OG0003737_codon_PichiaB_mafft.phy	0.517038	0.472108	0.603514
										OG0002681	6.06102	0.0138198	0.0205469		OG0003499	0.992294	0.319182	0.411347		OG0002661	0.510718	0.474828	0.606631
										OG0002682	14.7641	0.000121836	0.000325134		OG0001723	0.991616	0.319348	0.411347		OG0005155_codon_PichiaB_mafft.phy	0.507188	0.476359	0.608226
										OG0002683	24.6949	6.7162e-07	3.34154e-06		OG0002516	0.98254	0.321573	0.413967		OG0001115_codon_PichiaB_mafft.phy	0.503322	0.478044	0.610016
										OG0002685	8.15542	0.00429326	0.00735665		OG0002605	0.979	0.322446	0.414846		OG0002983_codon_PichiaB_mafft.phy	0.49564	0.481422	0.613963
										OG0002686	10.3151	0.00131946	0.00259909		OG0002983	0.97227	0.324115	0.416746		OG0003659_codon_PichiaB_mafft.phy	0.490452	0.483726	0.61626
										OG0002687	5.77489	0.0162568	0.0236283		OG0005226	0.971414	0.324328	0.416774		OG0002912_codon_PichiaB_mafft.phy	0.490296	0.483795	0.61626
										OG0002688	1.01382	0.313988	0.349063		OG0003238	0.966804	0.325479	0.418005		OG0001578_codon_PichiaB_mafft.phy	0.488318	0.484679	0.616672
										OG0002689	27.3006	1.74156e-07	1.01678e-06		OG0000985	0.953764	0.328763	0.421974		OG0002100_codon_PichiaB_mafft.phy	0.488288	0.484692	0.616672
										OG0002690	4.29501	0.0382245	0.0507951		OG0002789	0.952222	0.329154	0.422227		OG0002514	0.487266	0.485149	0.616804
										OG0002691	10.5094	0.00118768	0.00237432		OG0001434	0.941594	0.331868	0.425457		OG0005162_codon_PichiaB_mafft.phy	0.486778	0.485368	0.616804
										OG0002693	2.71956	0.0991256	0.121849		OG0002079	0.938596	0.332639	0.426194		OG0004019_codon_PichiaB_mafft.phy	0.485452	0.485963	0.617196
										OG0002694	3.05166	0.0806546	0.10094		OG0005199	0.937372	0.332955	0.426347		OG0005221_codon_PichiaB_mafft.phy	0.482804	0.487155	0.618345
										OG0002695	0	1	1		OG0001808	0.935724	0.33338	0.42664		OG0002694	0.481464	0.48776	0.618748
										OG0002696	5.94212	0.0147833	0.0217783		OG0003542	0.927592	0.335489	0.429087		OG0002440	0.47968	0.488567	0.619408
										OG0002697	11.8795	0.000567545	0.00123302		OG0005147	0.92023	0.337415	0.431295		OG0001765_codon_PichiaB_mafft.phy	0.468914	0.493487	0.625277
										OG0002698	21.1378	4.27413e-06	1.68654e-05		OG0003198	0.91563	0.338625	0.432588		OG0001154_codon_PichiaB_mafft.phy	0.465062	0.495268	0.627164
										OG0002700	0.138158	0.710119	0.755538		OG0002050	0.895868	0.343892	0.439058		OG0002832_codon_PichiaB_mafft.phy	0.464282	0.49563	0.627254
										OG0002701	5.87849	0.015327	0.0224776		OG0001835	0.885256	0.346766	0.442468		OG0002316	0.458122	0.498503	0.63052
										OG0002703	15.6716	7.53452e-05	0.000212914		OG0003726	0.8834	0.347272	0.442642		OG0002073_codon_PichiaB_mafft.phy	0.453442	0.500705	0.632843
										OG0002704	11.599	0.000659874	0.0014134		OG0002452	0.88326	0.34731	0.442642		OG0001494_codon_PichiaB_mafft.phy	0.452972	0.500927	0.632843
										OG0002706	9.54414	0.00200589	0.00379686		OG0005153	0.863798	0.352678	0.44922		OG0003662_codon_PichiaB_mafft.phy	0.4496	0.502525	0.634489
										OG0002707	5.63634	0.0175919	0.0253265		OG0001848	0.860432	0.353618	0.450153		OG0001184_codon_PichiaB_mafft.phy	0.442844	0.505753	0.637964
										OG0002710	13.5349	0.000234167	0.000569917		OG0001496	0.85209	0.355962	0.452872		OG0002931_codon_PichiaB_mafft.phy	0.442602	0.505869	0.637964
										OG0002711	1.67336	0.195809	0.226522		OG0000586	0.837214	0.360195	0.457989		OG0005142_codon_PichiaB_mafft.phy	0.440174	0.507038	0.638816
										OG0002712	16.7232	4.32493e-05	0.000129885		OG0000680	0.835922	0.360566	0.458193		OG0003802_codon_PichiaB_mafft.phy	0.439968	0.507138	0.638816
										OG0002713	16.8016	4.14976e-05	0.000125769		OG0002590	0.829896	0.362303	0.460131		OG0003791_codon_PichiaB_mafft.phy	0.4378	0.508186	0.639762
										OG0002714	1.62646	0.202194	0.232963		OG0001765	0.827662	0.362949	0.460683		OG0002476	0.425186	0.514361	0.647157
										OG0002716	13.3164	0.000263099	0.000630842		OG0002319	0.81252	0.367376	0.46603		OG0001085_codon_PichiaB_mafft.phy	0.422246	0.515818	0.648612
										OG0002717	8.71777	0.00315124	0.00563614		OG0002800	0.79429	0.372806	0.472642		OG0002222	0.421092	0.516393	0.648956
										OG0002719	18.5074	1.69249e-05	5.68069e-05		OG0002702	0.788988	0.374406	0.474394		OG0001812_codon_PichiaB_mafft.phy	0.419704	0.517085	0.649446
										OG0002720	4.60939	0.0317974	0.0430578		OG0005107	0.783334	0.376123	0.476291		OG0002987_codon_PichiaB_mafft.phy	0.418916	0.517478	0.649562
										OG0002721	48.982	2.58319e-12	4.11176e-11		OG0001196	0.771862	0.379642	0.480467		OG0002375	0.418014	0.51793	0.64975
										OG0002722	37.9266	7.34564e-10	7.37914e-09		OG0002766	0.744634	0.38818	0.490987		OG0002315	0.412232	0.520839	0.653019
										OG0002723	38.6825	4.98662e-10	5.44125e-09		OG0002042	0.734784	0.391337	0.494692		OG0003422_codon_PichiaB_mafft.phy	0.405132	0.524451	0.657165
										OG0002724	4.83121	0.0279491	0.0382767		OG0003708	0.733622	0.391712	0.494878		OG0001925_codon_PichiaB_mafft.phy	0.39998	0.5271	0.6601
										OG0002725	9.63444	0.00190962	0.00363578		OG0003890	0.732786	0.391982	0.494931		OG0002697	0.396842	0.528725	0.661751
										OG0002726	0.263354	0.607825	0.652796		OG0003877	0.726468	0.39403	0.497229		OG0002443	0.393782	0.530318	0.66336
										OG0002728	5.55972	0.0183784	0.0263589		OG0002906	0.708856	0.399824	0.504247		OG0000436_codon_PichiaB_mafft.phy	0.390112	0.532241	0.665378
										OG0002729	25.5662	4.27466e-07	2.22176e-06		OG0003829	0.707456	0.40029	0.504541		OG0001835_codon_PichiaB_mafft.phy	0.379322	0.537966	0.672146
										OG0002730	1.01409	0.313925	0.349063		OG0002868	0.705264	0.401021	0.50517		OG0001609_codon_PichiaB_mafft.phy	0.378026	0.538662	0.672624
										OG0002731	13.1203	0.000292107	0.000692008		OG0003049	0.698076	0.403431	0.507912		OG0001562_codon_PichiaB_mafft.phy	0.374606	0.540504	0.674534
										OG0002732	12.5005	0.000406838	0.000918004		OG0001692	0.676284	0.410869	0.516762		OG0003395_codon_PichiaB_mafft.phy	0.373652	0.54102	0.674787
										OG0002733	-16.7753	1	1		OG0002699	0.67609	0.410936	0.516762		OG0003243_codon_PichiaB_mafft.phy	0.3654	0.545522	0.67964
										OG0002734	42.0881	8.72519e-11	1.06966e-09		OG0001840	0.673504	0.411833	0.51759		OG0001972_codon_PichiaB_mafft.phy	0.365364	0.545542	0.67964
										OG0002735	7.05339	0.00791156	0.0125124		OG0002016	0.672468	0.412192	0.517742		OG0001734_codon_PichiaB_mafft.phy	0.36463	0.545946	0.67975
										OG0002736	12.1791	0.000483274	0.0010693		OG0003107	0.670604	0.412841	0.518257		OG0001392_codon_PichiaB_mafft.phy	0.362358	0.5472	0.680917
										OG0002737	12.9332	0.000322807	0.000754541		OG0002083	0.664906	0.414833	0.520458		OG0002213	0.359622	0.548716	0.68241
										OG0002738	17.7905	2.46612e-05	7.98458e-05		OG0001613	0.653244	0.418955	0.525326		OG0002152	0.353946	0.551888	0.685959
										OG0002739	5.38543	0.0203056	0.0288326		OG0002759	0.652104	0.419361	0.525532		OG0002621	0.352322	0.552802	0.686629
										OG0002740	3.59677	0.0578919	0.0742881		OG0003527	0.639	0.424073	0.53113		OG0002411	0.351856	0.553064	0.686629
										OG0002741	1.32224	0.25019	0.283533		OG0001742	0.63383	0.425954	0.533178		OG0003596_codon_PichiaB_mafft.phy	0.347616	0.555466	0.689213
										OG0002742	5.36661	0.0205258	0.029091		OG0001578	0.62969	0.427469	0.534767		OG0001150_codon_PichiaB_mafft.phy	0.345272	0.556802	0.689952
										OG0002743	8.06053	0.00452398	0.0076999		OG0003436	0.6211	0.430639	0.538422		OG0002520	0.34492	0.557003	0.689952
										OG0002744	10.5624	0.00115409	0.00231733		OG0001118	0.616096	0.432502	0.540441		OG0002364	0.344462	0.557265	0.689952
										OG0002745	11.4948	0.000697916	0.00148234		OG0002469	0.612332	0.433911	0.54189		OG0002698	0.344326	0.557343	0.689952
										OG0002746	4.54203	0.0330724	0.0445988		OG0001903	0.604628	0.436818	0.545207		OG0001189_codon_PichiaB_mafft.phy	0.342024	0.558663	0.691189
										OG0002747	23.6823	1.13623e-06	5.36789e-06		OG0002731	0.587544	0.44337	0.552934		OG0003030_codon_PichiaB_mafft.phy	0.328198	0.566722	0.700476
										OG0002748	-40.0646	1	1		OG0002932	0.587164	0.443518	0.552934		OG0002609	0.327722	0.567004	0.700476
										OG0002750	12.5355	0.000399284	0.000902746		OG0002155	0.581864	0.445583	0.55519		OG0000529_codon_PichiaB_mafft.phy	0.32683	0.567532	0.700476
										OG0002751	14.0197	0.000180901	0.000457066		OG0002788	0.57744	0.447318	0.556745		OG0000790_codon_PichiaB_mafft.phy	0.326484	0.567737	0.700476
										OG0002752	6.97013	0.00828817	0.0130357		OG0002381	0.577374	0.447343	0.556745		OG0005245_codon_PichiaB_mafft.phy	0.326386	0.567795	0.700476
										OG0002753	43.348	4.5821e-11	5.99875e-10		OG0002714	0.565016	0.452246	0.562525		OG0002094	0.324572	0.568873	0.701404
										OG0002754	20.8271	5.02666e-06	1.93966e-05		OG0003416	0.562142	0.453398	0.563636		OG0002564	0.311706	0.576635	0.710568
										OG0002755	11.978	0.000538309	0.00118076		OG0001135	0.55495	0.456302	0.566921		OG0001639_codon_PichiaB_mafft.phy	0.309882	0.577753	0.711538
										OG0002756	14.2543	0.000159696	0.000410312		OG0000862	0.554188	0.456612	0.566981		OG0001982_codon_PichiaB_mafft.phy	0.307058	0.579491	0.713271
										OG0002757	25.9718	3.46435e-07	1.84668e-06		OG0001743	0.548632	0.458877	0.569469		OG0002310	0.300232	0.583737	0.718087
										OG0002758	4.49279	0.034038	0.0457503		OG0002113	0.54415	0.460718	0.571427		OG0003168_codon_PichiaB_mafft.phy	0.292278	0.588764	0.723858
										OG0002759	0.924492	0.336298	0.372593		OG0002087	0.535256	0.464405	0.575672		OG0005148_codon_PichiaB_mafft.phy	0.281354	0.595815	0.732108
										OG0002760	6.34256	0.0117875	0.0178733		OG0002964	0.526336	0.468151	0.579985		OG0005134_codon_PichiaB_mafft.phy	0.275356	0.599761	0.736537
										OG0002761	10.4272	0.00124171	0.00246934		OG0001134	0.522534	0.469763	0.581649		OG0001225_codon_PichiaB_mafft.phy	0.272192	0.601865	0.738699
										OG0002762	11.143	0.000843488	0.00174755		OG0001592	0.52113	0.47036	0.582057		OG0002176_codon_PichiaB_mafft.phy	0.254472	0.613944	0.753095
										OG0002763	0	1	1		OG0002535	0.512814	0.473923	0.586133		OG0001905_codon_PichiaB_mafft.phy	0.247252	0.619017	0.758886
										OG0002764	0.060644	0.805481	0.852224		OG0003673	0.511848	0.47434	0.586314		OG0003219_codon_PichiaB_mafft.phy	0.246394	0.619626	0.7592
										OG0002765	9.06368	0.00260737	0.00477668		OG0002428	0.504948	0.477334	0.58968		OG0002672	0.244482	0.620988	0.760436
										OG0002766	11.9733	0.000539673	0.00118147		OG0002860	0.503576	0.477933	0.590084		OG0005154_codon_PichiaB_mafft.phy	0.24367	0.621568	0.760714
										OG0002767	6.53854	0.0105562	0.0162004		OG0002392	0.501146	0.478997	0.591062		OG0005126_codon_PichiaB_mafft.phy	0.240312	0.623981	0.763234
										OG0002768	21.3259	3.87457e-06	1.55277e-05		OG0002488	0.500026	0.479489	0.591333		OG0005122_codon_PichiaB_mafft.phy	0.239546	0.624534	0.763477
										OG0002769	2.14525	0.143012	0.169664		OG0002210	0.491896	0.483083	0.595428		OG0003598_codon_PichiaB_mafft.phy	0.236072	0.627058	0.766127
										OG0002772	1.03258	0.309553	0.345143		OG0002276	0.489972	0.48394	0.596146		OG0001769_codon_PichiaB_mafft.phy	0.23198	0.63006	0.769358
										OG0002773	7.33831	0.00675002	0.0108947		OG0002557	0.477554	0.489532	0.602693		OG0003318_codon_PichiaB_mafft.phy	0.228996	0.632269	0.771619
										OG0002774	2.27436	0.131529	0.156858		OG0000686	0.473344	0.491453	0.604715		OG0001825_codon_PichiaB_mafft.phy	0.22815	0.632899	0.771657
										OG0002775	19.0562	1.26922e-05	4.43236e-05		OG0001542	0.459248	0.497976	0.612394		OG0001704_codon_PichiaB_mafft.phy	0.227992	0.633017	0.771657
										OG0002776	0.54772	0.459251	0.499348		OG0002407	0.458448	0.49835	0.612508		OG0001202_codon_PichiaB_mafft.phy	0.227296	0.633536	0.771853
										OG0002777	31.9052	1.61885e-08	1.23478e-07		OG0002256	0.450364	0.502162	0.616693		OG0003425_codon_PichiaB_mafft.phy	0.225252	0.635067	0.773281
										OG0002778	16.492	4.8855e-05	0.000144544		OG0001986	0.450026	0.502323	0.616693		OG0001365_codon_PichiaB_mafft.phy	0.221078	0.63822	0.776597
										OG0002779	38.8874	4.48966e-10	4.91957e-09		OG0003803	0.432396	0.510816	0.626766		OG0002172	0.220694	0.638512	0.776597
										OG0002780	19.1096	1.23424e-05	4.31257e-05		OG0002118	0.429652	0.51216	0.62806		OG0002286_codon_PichiaB_mafft.phy	0.214562	0.643215	0.781876
										OG0002781	65.5132	5.77249e-16	1.60364e-14		OG0000819	0.426992	0.513469	0.62931		OG0002426	0.206882	0.649222	0.788734
										OG0002782	22.8446	1.75638e-06	7.84939e-06		OG0003393	0.405132	0.524451	0.642353		OG0001751_codon_PichiaB_mafft.phy	0.194666	0.659061	0.800236
										OG0002783	2.72821	0.0985895	0.121386		OG0001125	0.404642	0.524702	0.642353		OG0002171	0.189482	0.663348	0.804987
										OG0002784	13.5671	0.000230185	0.000563471		OG0001624	0.4034	0.525339	0.642663		OG0001496_codon_PichiaB_mafft.phy	0.187696	0.664841	0.806345
										OG0002785	30.7419	2.94732e-08	2.11417e-07		OG0002495	0.402464	0.525819	0.642663		OG0002206_codon_PichiaB_mafft.phy	0.187076	0.665361	0.806521
										OG0002786	1.24597	0.264324	0.298067		OG0001644	0.40242	0.525842	0.642663		OG0001865_codon_PichiaB_mafft.phy	0.18342	0.66845	0.809413
										OG0002787	14.7197	0.000124739	0.000331329		OG0001799	0.39871	0.527756	0.64464		OG0005236_codon_PichiaB_mafft.phy	0.183364	0.668498	0.809413
										OG0002788	4.93787	0.0262743	0.0362246		OG0001828	0.397756	0.52825	0.644881		OG0000364_codon_PichiaB_mafft.phy	0.180358	0.671066	0.812065
										OG0002789	8.69829	0.00318509	0.00568428		OG0001607	0.386218	0.534294	0.651893		OG0001892_codon_PichiaB_mafft.phy	0.162068	0.68726	0.831194
										OG0002790	26.7518	2.31336e-07	1.28716e-06		OG0002717	0.383956	0.535494	0.65299		OG0005491_codon_PichiaB_mafft.phy	0.161378	0.687891	0.831491
										OG0002791	0	1	1		OG0001949	0.382064	0.536501	0.653851		OG0002954_codon_PichiaB_mafft.phy	0.146216	0.702178	0.848285
										OG0002792	38.3195	6.00607e-10	6.28293e-09		OG0003347	0.373652	0.54102	0.658989		OG0003632_codon_PichiaB_mafft.phy	0.143744	0.704587	0.850718
										OG0002793	1.4455	0.229252	0.261887		OG0003656	0.372898	0.541429	0.659118		OG0001047_codon_PichiaB_mafft.phy	0.142366	0.70594	0.851874
										OG0002794	6.20155	0.0127638	0.01915		OG0001629	0.327068	0.567391	0.690336		OG0002600	0.140136	0.708146	0.854057
										OG0002795	12.214	0.000474331	0.00105156		OG0003219	0.320618	0.571236	0.694626		OG0002174_codon_PichiaB_mafft.phy	0.139412	0.708866	0.854448
										OG0002796	2.00286	0.157002	0.185297		OG0001717	0.318564	0.572472	0.695739		OG0001542_codon_PichiaB_mafft.phy	0.138484	0.709793	0.855086
										OG0002797	21.3814	3.76415e-06	1.51396e-05		OG0002609	0.291164	0.589476	0.716004		OG0002245	0.137882	0.710396	0.855334
										OG0002798	1.43703	0.230621	0.263055		OG0003596	0.275056	0.59996	0.728332		OG0002645	0.136482	0.711804	0.85655
										OG0002799	-48.7143	1	1		OG0001785	0.273942	0.6007	0.728822		OG0001153_codon_PichiaB_mafft.phy	0.131186	0.717206	0.862569
										OG0002800	6.06102	0.0138198	0.0205469		OG0003524	0.26509	0.606645	0.735624		OG0003291_codon_PichiaB_mafft.phy	0.126138	0.72247	0.868416
										OG0002801	14.7641	0.000121836	0.000325134		OG0002520	0.255852	0.612984	0.742897		OG0002373	0.11893	0.730198	0.876901
										OG0002802	24.6949	6.7162e-07	3.34154e-06		OG0001527	0.241512	0.623116	0.754756		OG0004320_codon_PichiaB_mafft.phy	0.118796	0.730344	0.876901
										OG0002803	8.15542	0.00429326	0.00735665		OG0001860	0.239346	0.624679	0.756227		OG0003413_codon_PichiaB_mafft.phy	0.116262	0.733125	0.879749
										OG0002804	10.3151	0.00131946	0.00259909		OG0002701	0.237284	0.626175	0.757616		OG0002044_codon_PichiaB_mafft.phy	0.109224	0.741029	0.88874
										OG0002805	5.77489	0.0162568	0.0236283		OG0001628	0.233964	0.6286	0.760127		OG0001199_codon_PichiaB_mafft.phy	0.108344	0.742037	0.889454
										OG0002806	1.01382	0.313988	0.349063		OG0002084	0.233456	0.628973	0.760155		OG0003788_codon_PichiaB_mafft.phy	0.1002	0.75159	0.900403
										OG0002807	27.3006	1.74156e-07	1.01678e-06		OG0002332	0.231904	0.630116	0.760789		OG0003980_codon_PichiaB_mafft.phy	0.099136	0.752869	0.901434
										OG0002808	4.29501	0.0382245	0.0507951		OG0002519	0.231792	0.630198	0.760789		OG0003070_codon_PichiaB_mafft.phy	0.097936	0.754321	0.902524
										OG0002809	10.5094	0.00118768	0.00237432		OG0003266	0.228996	0.632269	0.762866		OG0000826_codon_PichiaB_mafft.phy	0.097692	0.754617	0.902524
										OG0002810	2.71956	0.0991256	0.121849		OG0003395	0.225252	0.635067	0.765816		OG0002544	0.097122	0.755311	0.902852
										OG0002813	81.8939	1.4359e-19	7.45855e-18		OG0002057	0.207872	0.64844	0.781509		OG0002201	0.093938	0.759229	0.907033
										OG0002816	0.08375	0.772278	0.818615		OG0003667	0.197316	0.656896	0.791261		OG0003605_codon_PichiaB_mafft.phy	0.092064	0.761569	0.909324
										OG0002817	23.3845	1.32642e-06	6.17326e-06		OG0002220	0.1967	0.657398	0.791427		OG0002212	0.085744	0.769659	0.918474
										OG0002818	17.5048	2.86578e-05	9.1351e-05		OG0001582	0.191526	0.66165	0.796104		OG0001279_codon_PichiaB_mafft.phy	0.083282	0.772898	0.921829
										OG0002820	11.7722	0.000601212	0.0013012		OG0002787	0.184498	0.667536	0.802742		OG0002391	0.077078	0.781297	0.93133
										OG0002824	38.0388	6.93527e-10	7.06083e-09		OG0001797	0.183282	0.668568	0.803539		OG0002230_codon_PichiaB_mafft.phy	0.072338	0.787963	0.938756
										OG0002825	24.7017	6.69241e-07	3.34154e-06		OG0002490	0.173866	0.676699	0.812861		OG0001899_codon_PichiaB_mafft.phy	0.067944	0.794354	0.945848
										OG0002826	14.8661	0.000115416	0.000310547		OG0002653	0.169514	0.680544	0.817029		OG0001414_codon_PichiaB_mafft.phy	0.06704	0.795696	0.946923
										OG0002827	38.2521	6.21687e-10	6.4142e-09		OG0001634	0.168714	0.681257	0.817433		OG0002659	0.063798	0.800591	0.952221
										OG0002828	2.37213	0.123518	0.148375		OG0002036	0.158636	0.690415	0.827965		OG0002272_codon_PichiaB_mafft.phy	0.062144	0.803139	0.954725
										OG0002829	12.3084	0.000450931	0.00100653		OG0003707	0.154844	0.693949	0.831743		OG0001612_codon_PichiaB_mafft.phy	0.059928	0.80661	0.958322
										OG0002830	6.00419	0.014272	0.0210672		OG0002441	0.148352	0.700115	0.838672		OG0001434_codon_PichiaB_mafft.phy	0.058342	0.809136	0.960793
										OG0002831	0.19623	0.657781	0.703135		OG0003862	0.145736	0.702644	0.841237		OG0001352_codon_PichiaB_mafft.phy	0.056962	0.811364	0.962908
										OG0002834	5.2682	0.0217184	0.0306289		OG0002449	0.143546	0.704781	0.843331		OG0002381	0.055544	0.813683	0.965128
										OG0002835	45.8987	1.24527e-11	1.78047e-10		OG0002755	0.141572	0.706723	0.84519		OG0003499_codon_PichiaB_mafft.phy	0.053366	0.817306	0.968893
										OG0002836	0.113946	0.735696	0.781291		OG0003208	0.140046	0.708235	0.846532		OG0002187	0.050502	0.822192	0.974148
										OG0002837	5.56356	0.0183381	0.0263239		OG0002446	0.131002	0.717395	0.857009		OG0001723_codon_PichiaB_mafft.phy	0.048984	0.824841	0.9764
										OG0002838	12.6909	0.000367445	0.000842462		OG0002741	0.129438	0.719015	0.858473		OG0001688_codon_PichiaB_mafft.phy	0.048894	0.824999	0.9764
										OG0002839	2.3262	0.127212	0.152187		OG0001962	0.128402	0.720095	0.859289		OG0000968_codon_PichiaB_mafft.phy	0.048122	0.826364	0.977478
										OG0002840	7.73815	0.00540662	0.00900051		OG0003258	0.126138	0.72247	0.861651		OG0005250_codon_PichiaB_mafft.phy	0.04718	0.828045	0.978929
										OG0002841	41.7411	1.04193e-10	1.25405e-09		OG0002074	0.12123	0.727704	0.867417		OG0002878_codon_PichiaB_mafft.phy	0.045682	0.830755	0.981594
										OG0002842	0.142682	0.705629	0.751462		OG0003371	0.116262	0.733125	0.873399		OG0002053_codon_PichiaB_mafft.phy	0.040658	0.8402	0.992209
										OG0002843	18.5491	1.65586e-05	5.59636e-05		OG0003655	0.115276	0.734216	0.874219		OG0001887_codon_PichiaB_mafft.phy	0.039708	0.842053	0.993387
										OG0002844	6.83593	0.00893421	0.013966		OG0002944	0.111692	0.738226	0.878513		OG0001989_codon_PichiaB_mafft.phy	0.039674	0.842119	0.993387
										OG0002845	5.25235	0.0219172	0.0308519		OG0002478	0.110088	0.740044	0.880195		OG0001861_codon_PichiaB_mafft.phy	0.036704	0.848069	0.999858
										OG0002848	0.002158	0.962948	1		OG0002892	0.103726	0.747403	0.888461		OG0003875_codon_PichiaB_mafft.phy	0.035632	0.850277	1
										OG0002852	1.13601	0.286497	0.320849		OG0002288	0.090872	0.763072	0.906591		OG0002501	0.032634	0.856643	1
										OG0002853	13.368	0.00025595	0.000616607		OG0002672	0.087226	0.767734	0.911631		OG0002847_codon_PichiaB_mafft.phy	0.032634	0.856643	1
										OG0002855	79.2289	5.53138e-19	2.52057e-17		OG0002201	0.08258	0.773831	0.917503		OG0000370_codon_PichiaB_mafft.phy	0.032624	0.856665	1
										OG0002857	24.004	9.61376e-07	4.61078e-06		OG0003076	0.082504	0.773932	0.917503		OG0000940_codon_PichiaB_mafft.phy	0.032224	0.857537	1
										OG0002858	30.3209	3.66163e-08	2.5665e-07		OG0005209	0.082494	0.773946	0.917503		OG0002292	0.031508	0.859112	1
										OG0002859	1.31938	0.250704	0.283973		OG0002500	0.07987	0.777474	0.921183		OG0000958_codon_PichiaB_mafft.phy	0.029898	0.862722	1
										OG0002860	0.141388	0.706905	0.752469		OG0001708	0.077984	0.780048	0.92373		OG0001538_codon_PichiaB_mafft.phy	0.02897	0.864848	1
										OG0002861	7.35834	0.00667523	0.0108046		OG0003935	0.069792	0.79164	0.936946		OG0000803_codon_PichiaB_mafft.phy	0.028882	0.865052	1
										OG0002863	8.10633	0.00441109	0.00754504		OG0001325	0.068872	0.792986	0.938029		OG0003673_codon_PichiaB_mafft.phy	0.027578	0.868105	1
										OG0002864	5.30856	0.0212208	0.0300387		OG0003554	0.063058	0.801726	0.947591		OG0001520_codon_PichiaB_mafft.phy	0.02622	0.871364	1
										OG0002865	0	1	1		OG0002265	0.062918	0.801942	0.947591		OG0002215	0.024724	0.875057	1
										OG0002866	0.80432	0.369805	0.407143		OG0002323	0.061236	0.804553	0.95016		OG0003501_codon_PichiaB_mafft.phy	0.024132	0.87655	1
										OG0002869	31.8619	1.65536e-08	1.26105e-07		OG0002182	0.057492	0.810505	0.956669		OG0002695	0.023482	0.87821	1
										OG0002871	0.838294	0.359885	0.396989		OG0001704	0.053468	0.817135	0.963318		OG0005226_codon_PichiaB_mafft.phy	0.022546	0.880644	1
										OG0002875	33.5997	6.77032e-09	5.7017e-08		OG0003442	0.053366	0.817306	0.963318		OG0003554_codon_PichiaB_mafft.phy	0.022076	0.881885	1
										OG0002878	1.64154	0.200114	0.230799		OG0003565	0.05327	0.817468	0.963318		OG0001162_codon_PichiaB_mafft.phy	0.020724	0.885533	1
										OG0002880	11.5811	0.000666265	0.00142307		OG0003080	0.052016	0.819592	0.964931		OG0002607	0.020474	0.886221	1
										OG0002881	0.373884	0.540895	0.583112		OG0002716	0.051938	0.819725	0.964931		OG0002967_codon_PichiaB_mafft.phy	0.019994	0.887554	1
										OG0002882	27.3561	1.69233e-07	9.95222e-07		OG0002791	0.041916	0.83778	0.98565		OG0003351_codon_PichiaB_mafft.phy	0.019884	0.887862	1
										OG0002883	4.26805	0.0388354	0.0515077		OG0002915	0.041184	0.839183	0.986767		OG0001714_codon_PichiaB_mafft.phy	0.019256	0.889635	1
										OG0002886	3.18207	0.0744502	0.0936896		OG0001600	0.036054	0.849404	0.998245		OG0002727_codon_PichiaB_mafft.phy	0.01841	0.892072	1
										OG0002887	12.4649	0.000414663	0.000933811		OG0003820	0.02965	0.863287	1		OG0002003_codon_PichiaB_mafft.phy	0.017252	0.895501	1
										OG0002888	6.78799	0.00917734	0.0142961		OG0003444	0.024132	0.87655	1		OG0000544_codon_PichiaB_mafft.phy	0.013702	0.906816	1
										OG0002889	28.8862	7.67584e-08	5.07325e-07		OG0003281	0.019884	0.887862	1		OG0002404	0.012998	0.909231	1
										OG0002891	0.76946	0.380384	0.417982		OG0001989	0.018822	0.890878	1		OG0002308	0.012314	0.911641	1
										OG0002894	7.57255	0.00592639	0.00971048		OG0003222	0.017354	0.895194	1		OG0001912_codon_PichiaB_mafft.phy	0.011964	0.912901	1
										OG0002895	9.09269	0.00256633	0.00472047		OG0002078	0.017146	0.895821	1		OG0002805	0.0107	0.917613	1
										OG0002896	8.12611	0.00436322	0.00747091		OG0002375	0.016652	0.897324	1		OG0003974_codon_PichiaB_mafft.phy	0.010418	0.918702	1
										OG0002900	20.8264	5.02847e-06	1.93966e-05		OG0002727	0.015566	0.900711	1		OG0000725_codon_PichiaB_mafft.phy	0.009118	0.923927	1
										OG0002901	9.19513	0.0024266	0.00449611		OG0002704	0.013054	0.909036	1		OG0002380_codon_PichiaB_mafft.phy	0.0074	0.931448	1
										OG0002902	10.308	0.00132454	0.00260676		OG0003665	0.01196	0.912916	1		OG0001447_codon_PichiaB_mafft.phy	0.006914	0.933732	1
										OG0002904	5.56315	0.0183424	0.0263239		OG0002023	0.008496	0.92656	1		OG0003221_codon_PichiaB_mafft.phy	0.005854	0.939012	1
										OG0002906	0.447514	0.503518	0.545398		OG0001924	0.008394	0.927001	1		OG0002559	0.004846	0.944502	1
										OG0002907	13.4992	0.000238665	0.000578021		OG0002171	0.007454	0.931199	1		OG0002724	0.00276	0.958102	1
										OG0002908	7.68936	0.00555474	0.00922686		OG0001571	0.007102	0.932839	1		OG0001177_codon_PichiaB_mafft.phy	0.002492	0.960186	1
										OG0002909	0.19532	0.658525	0.7036		OG0002473	0.00353	0.952623	1		OG0002019_codon_PichiaB_mafft.phy	0.002336	0.961452	1
										OG0002910	3.11776	0.077443	0.0971875		OG0002126	0.003448	0.953175	1		OG0002523	0.00215	0.963017	1
										OG0002912	3.18886	0.0741417	0.0934046		OG0003685	0.002834	0.957544	1		OG0002730	0.001064	0.973978	1
										OG0002913	-7.8805	1	1		OG0002140	0.00169	0.967209	1		OG0003829_codon_PichiaB_mafft.phy	0.000686	0.979105	1
										OG0002915	5.25524	0.0218808	0.0308198		OG0003084	0.000178	0.989355	1		OG0002982_codon_PichiaB_mafft.phy	0.00061	0.980296	1
										OG0002918	6.20282	0.0127547	0.01915		OG0002891	0.000158	0.989971	1		OG0002601	0.000568	0.980986	1
										OG0002919	18.3453	1.8427e-05	6.15765e-05		OG0002550	4.2e-05	0.994829	1		OG0001894_codon_PichiaB_mafft.phy	0.000544	0.981392	1
										OG0002920	1.18938	0.275454	0.309394		OG0002191	8e-06	0.997743	1		OG0005198_codon_PichiaB_mafft.phy	0.000528	0.981668	1
										OG0002921	25.5328	4.34916e-07	2.2531e-06		OG0002233	6e-06	0.998046	1		OG0000351_codon_PichiaB_mafft.phy	0.000478	0.982557	1
										OG0002923	5.45833	0.0194753	0.0277401		OG0002517	4e-06	0.998404	1		OG0001456_codon_PichiaB_mafft.phy	0.000132	0.990833	1
										OG0002925	1.56815	0.210476	0.241529		OG0000803	2e-06	0.998872	1		OG0003736_codon_PichiaB_mafft.phy	0.000102	0.991942	1
										OG0002928	3.80111	0.0512187	0.0664357		OG0001130	2e-06	0.998872	1		OG0002354	5e-05	0.994358	1
										OG0002930	1.34795	0.245636	0.278788		OG0001262	2e-06	0.998872	1		OG0000861_codon_PichiaB_mafft.phy	4.6e-05	0.994589	1
										OG0002931	20.9826	4.63463e-06	1.80681e-05		OG0001822	2e-06	0.998872	1		OG0003780_codon_PichiaB_mafft.phy	3.8e-05	0.995082	1
										OG0002932	0.829472	0.362425	0.399404		OG0002093	0	1	1		OG0001492_codon_PichiaB_mafft.phy	3e-05	0.99563	1
										OG0002935	3.44197	0.0635599	0.0808782		OG0002124	0	1	1		OG0001382_codon_PichiaB_mafft.phy	2.2e-05	0.996258	1
										OG0002936	-4.6283	1	1		OG0002135	0	1	1		OG0004014_codon_PichiaB_mafft.phy	1.4e-05	0.997015	1
										OG0002938	1.9617	0.161332	0.190111		OG0002138	0	1	1		OG0002498	2e-06	0.998872	1
										OG0002939	14.0664	0.000176472	0.000447663		OG0002185	0	1	1		OG0000414_codon_PichiaB_mafft.phy	2e-06	0.998872	1
										OG0002940	17.3732	3.0713e-05	9.66372e-05		OG0002187	0	1	1		OG0001576_codon_PichiaB_mafft.phy	2e-06	0.998872	1
										OG0002942	8.44873	0.00365299	0.00640398		OG0002190	0	1	1		OG0001715_codon_PichiaB_mafft.phy	2e-06	0.998872	1
										OG0002943	0.662168	0.415796	0.454048		OG0002197	0	1	1		OG0002092	0	1	1
										OG0002945	55.4432	9.6199e-14	2.01137e-12		OG0002203	0	1	1		OG0002101	-103.21	1	1
										OG0002946	14.9944	0.000107832	0.000293607		OG0002204	0	1	1		OG0002103	0	1	1
										OG0002948	12.7947	0.000347602	0.000803433		OG0002205	0	1	1		OG0002138	0	1	1
										OG0002950	13.5706	0.000229759	0.000563471		OG0002216	0	1	1		OG0002140	0	1	1
										OG0002951	12.2487	0.00046557	0.00103617		OG0002221	0	1	1		OG0002145	0	1	1
										OG0002952	18.1055	2.08997e-05	6.89307e-05		OG0002223	0	1	1		OG0002154	0	1	1
										OG0002953	48.3642	3.53967e-12	5.52579e-11		OG0002225	-2e-06	1	1		OG0002173	0	1	1
										OG0002954	0.123764	0.724987	0.770637		OG0002250	0	1	1		OG0002178	0	1	1
										OG0002955	29.4289	5.80065e-08	3.89917e-07		OG0002259	0	1	1		OG0002185	0	1	1
										OG0002956	8.96003	0.00275951	0.0050231		OG0002262	0	1	1		OG0002190	0	1	1
										OG0002957	7.27307	0.00699962	0.0112497		OG0002269	0	1	1		OG0002191	0	1	1
										OG0002958	0	1	1		OG0002278	0	1	1		OG0002195	0	1	1
										OG0002959	9.72258	0.00182018	0.00347419		OG0002283	0	1	1		OG0002197	0	1	1
										OG0002961	-0.023774	1	1		OG0002290	-2e-06	1	1		OG0002198	0	1	1
										OG0002962	9.2859	0.00230925	0.00430669		OG0002294	0	1	1		OG0002205	0	1	1
										OG0002963	1.0984	0.294617	0.329295		OG0002303	0	1	1		OG0002207	0	1	1
										OG0002965	9.27932	0.00231756	0.00431866		OG0002317	0	1	1		OG0002208	0	1	1
										OG0002966	8.42341	0.00370421	0.00648379		OG0002321	0	1	1		OG0002214	0	1	1
										OG0002968	7.6293	0.00574277	0.00948389		OG0002335	0	1	1		OG0002220	0	1	1
										OG0002971	13.5602	0.000231029	0.00056493		OG0002344	0	1	1		OG0002223	0	1	1
										OG0002973	0.402542	0.525779	0.567892		OG0002298	-2e-06	1	1		OG0002287	0	1	1
										OG0002974	12.3966	0.000430109	0.000965732		OG0002322	-27.6267	1	1		OG0002271	0	1	1
										OG0002976	9.53208	0.00201912	0.00381873		OG0002349	0	1	1		OG0002254	0	1	1
										OG0002977	26.8262	2.22603e-07	1.25177e-06		OG0002359	0	1	1		OG0002250	0	1	1
										OG0002978	50.3382	1.29404e-12	2.17771e-11		OG0002389	0	1	1		OG0002249	0	1	1
										OG0002980	5.73741	0.0166073	0.0240457		OG0002391	0	1	1		OG0002243	0	1	1
										OG0002985	30.1329	4.03423e-08	2.7916e-07		OG0002404	0	1	1		OG0002242	0	1	1
										OG0002986	17.1921	3.37841e-05	0.000105233		OG0002351	-15.7795	1	1		OG0002229	0	1	1
										OG0002988	11.4209	0.000726214	0.00153245		OG0002429	0	1	1		OG0002294	0	1	1
										OG0002990	10.3215	0.00131491	0.00259904		OG0002430	0	1	1		OG0002298	-0.00027	1	1
										OG0002993	11.3603	0.000750321	0.00157602		OG0002432	0	1	1		OG0002301	0	1	1
										OG0002996	23.0347	1.59107e-06	7.204e-06		OG0002438	0	1	1		OG0002302	0	1	1
										OG0002998	15.9297	6.57405e-05	0.000188577		OG0002459	0	1	1		OG0002303	0	1	1
										OG0002999	15.8846	6.73237e-05	0.000192684		OG0002465	0	1	1		OG0002305	0	1	1
										OG0003001	16.89	3.96102e-05	0.000121302		OG0002476	0	1	1		OG0002309	0	1	1
										OG0003011	2.99699	0.0834194	0.104057		OG0002479	0	1	1		OG0002321	0	1	1
										OG0003015	10.7669	0.00103334	0.00210078		OG0002481	0	1	1		OG0002335	0	1	1
										OG0003017	13.9435	0.000188393	0.000473894		OG0002485	0	1	1		OG0002349	0	1	1
										OG0003019	3.18529	0.0743039	0.0935572		OG0002499	0	1	1		OG0002392	0	1	1
										OG0003020	0.002898	0.957068	1		OG0002503	0	1	1		OG0002395	0	1	1
										OG0003025	11.4443	0.000717121	0.00151747		OG0002504	0	1	1		OG0002396	0	1	1
										OG0003026	11.1625	0.000834677	0.00173403		OG0002508	0	1	1		OG0002399	0	1	1
										OG0003028	23.5833	1.19619e-06	5.61561e-06		OG0002533	0	1	1		OG0002416	0	1	1
										OG0003032	6.24748	0.012437	0.018746		OG0002553	0	1	1		OG0002417	0	1	1
										OG0003033	6.29593	0.0121015	0.0182887		OG0002556	0	1	1		OG0002420	0	1	1
										OG0003034	3.08487	0.0790236	0.099062		OG0002565	0	1	1		OG0002360	-5.268	1	1
										OG0003038	8.58899	0.00338202	0.00598883		OG0002568	0	1	1		OG0002432	0	1	1
										OG0003042	17.1431	3.46661e-05	0.00010774		OG0002573	0	1	1		OG0002439	0	1	1
										OG0003043	7.76941	0.00531384	0.00887848		OG0002576	0	1	1		OG0002446	0	1	1
										OG0003044	9.62594	0.00191848	0.00364655		OG0002577	0	1	1		OG0002457	0	1	1
										OG0003046	5.14772	0.0232769	0.0325249		OG0002593	0	1	1		OG0002482	0	1	1
										OG0003048	2.9416	0.086325	0.107271		OG0002600	0	1	1		OG0002451	-0.000104	1	1
										OG0003054	10.6601	0.00109471	0.00221369		OG0002602	0	1	1		OG0002486	0	1	1
										OG0003056	5.95152	0.0147046	0.0216764		OG0002604	0	1	1		OG0002488	0	1	1
										OG0003057	0	1	1		OG0002613	0	1	1		OG0002490	0	1	1
										OG0003060	6.30498	0.0120399	0.0182077		OG0002614	0	1	1		OG0002494	0	1	1
										OG0003061	8.84703	0.00293566	0.00528048		OG0002551	-2e-06	1	1		OG0002516	0	1	1
										OG0003063	2.96671	0.0849947	0.105906		OG0002559	-2e-06	1	1		OG0002517	0	1	1
										OG0003065	23.2312	1.43649e-06	6.60314e-06		OG0002620	0	1	1		OG0002525	0	1	1
										OG0003066	6.72962	0.00948247	0.0147111		OG0002621	0	1	1		OG0002534	0	1	1
										OG0003068	8.19645	0.00419725	0.00722473		OG0002626	0	1	1		OG0002549	0	1	1
										OG0003072	3.01784	0.0823529	0.102783		OG0002644	0	1	1		OG0002552	-3e-05	1	1
										OG0003074	11.6331	0.000647901	0.00139167		OG0002661	0	1	1		OG0002555	0	1	1
										OG0003075	7.178	0.00738029	0.0117867		OG0002670	0	1	1		OG0002556	0	1	1
										OG0003076	16.2196	5.64068e-05	0.000164368		OG0002693	0	1	1		OG0002558	0	1	1
										OG0003078	10.3661	0.00128353	0.00254142		OG0002695	0	1	1		OG0002565	0	1	1
										OG0003079	6.63875	0.00997839	0.0153966		OG0002696	0	1	1		OG0002566	0	1	1
										OG0003080	12.7246	0.000360875	0.000830742		OG0002737	0	1	1		OG0002568	-6e-06	1	1
										OG0003083	5.18967	0.0227215	0.0317683		OG0002740	0	1	1		OG0002573	0	1	1
										OG0003085	11.5904	0.000662917	0.00141725		OG0002746	0	1	1		OG0002593	0	1	1
										OG0003088	0.01488	0.902912	0.953097		OG0002683	-2e-05	1	1		OG0002605	0	1	1
										OG0003089	0.180782	0.670702	0.716275		OG0002726	-3.39388	1	1		OG0002633	0	1	1
										OG0003092	1.77363	0.182934	0.212445		OG0002688	-13.6862	1	1		OG0002644	0	1	1
										OG0003093	16.741	4.28454e-05	0.000129023		OG0002760	0	1	1		OG0002660	0	1	1
										OG0003095	9.224	0.00238863	0.00442937		OG0002783	0	1	1		OG0002668	0	1	1
										OG0003097	2.39468	0.121749	0.146652		OG0002790	0	1	1		OG0002676	0	1	1
										OG0003099	7.22639	0.00718394	0.0115135		OG0002795	0	1	1		OG0002696	0	1	1
										OG0003102	3.6094	0.0574538	0.073809		OG0002751	-2e-05	1	1		OG0002714	0	1	1
										OG0003103	30.2752	3.74887e-08	2.62155e-07		OG0000297	0	1	1		OG0002725	0	1	1
										OG0003108	15.0563	0.00010435	0.000285148		OG0000351	0	1	1		OG0002731	0	1	1
										OG0003109	9.62018	0.0019245	0.00365191		OG0000368	0	1	1		OG0002736	0	1	1
										OG0003114	4.24232	0.0394283	0.0521818		OG0000377	0	1	1		OG0002744	0	1	1
										OG0003117	32.6387	1.10985e-08	8.90736e-08		OG0000381	0	1	1		OG0002746	0	1	1
										OG0003119	22.4766	2.1272e-06	9.19369e-06		OG0000406	0	1	1		OG0002750	0	1	1
										OG0003120	8.93254	0.00280135	0.00508703		OG0000414	0	1	1		OG0002786	0	1	1
										OG0003121	2.16423	0.141256	0.167842		OG0000422	0	1	1		OG0002789	0	1	1
										OG0003122	1.90876	0.167101	0.195997		OG0000454	0	1	1		OG0002791	0	1	1
										OG0003127	15.2757	9.29041e-05	0.000258825		OG0000528	0	1	1		OG0002796	0	1	1
										OG0003130	3.16582	0.0751945	0.0945219		OG0000531	0	1	1		OG0000328_codon_PichiaB_mafft.phy	0	1	1
										OG0003131	14.8194	0.000118312	0.000317215		OG0000585	0	1	1		OG0000368_codon_PichiaB_mafft.phy	0	1	1
										OG0003132	7.30128	0.00689054	0.0110901		OG0000669	0	1	1		OG0000385_codon_PichiaB_mafft.phy	0	1	1
										OG0003135	38.0162	7.01593e-10	7.07902e-09		OG0000671	0	1	1		OG0000404_codon_PichiaB_mafft.phy	0	1	1
										OG0003136	23.6002	1.18577e-06	5.58027e-06		OG0000676	0	1	1		OG0000422_codon_PichiaB_mafft.phy	0	1	1
										OG0003137	0	1	1		OG0000788	-0.005084	1	1		OG0000470_codon_PichiaB_mafft.phy	0	1	1
										OG0003139	0.716014	0.397455	0.435271		OG0000799	-0.55445	1	1		OG0000559_codon_PichiaB_mafft.phy	0	1	1
										OG0003142	76.1749	2.59623e-18	9.5571e-17		OG0000811	0	1	1		OG0000585_codon_PichiaB_mafft.phy	0	1	1
										OG0003146	11.2861	0.000780908	0.00163159		OG0000824	0	1	1		OG0000297_codon_PichiaB_mafft.phy	-2e-06	1	1
										OG0003149	33.0317	9.06681e-09	7.38233e-08		OG0000830	0	1	1		OG0000366_codon_PichiaB_mafft.phy	-8e-06	1	1
										OG0003156	13.9031	0.000192477	0.000482794		OG0000841	0	1	1		OG0000811_codon_PichiaB_mafft.phy	0	1	1
										OG0003157	3.99648	0.0455953	0.0596166		OG0000849	0	1	1		OG0000813_codon_PichiaB_mafft.phy	0	1	1
										OG0003161	85.2518	2.6269e-20	1.42709e-18		OG0000859	0	1	1		OG0000818_codon_PichiaB_mafft.phy	0	1	1
										OG0003163	12.5547	0.000395206	0.000896105		OG0000861	0	1	1		OG0000819_codon_PichiaB_mafft.phy	0	1	1
										OG0003166	6.03167	0.0140514	0.0208463		OG0000964	0	1	1		OG0000830_codon_PichiaB_mafft.phy	0	1	1
										OG0003169	0	1	1		OG0000979	0	1	1		OG0000969_codon_PichiaB_mafft.phy	0	1	1
										OG0003173	13.1368	0.000289559	0.000686686		OG0001014	0	1	1		OG0001012_codon_PichiaB_mafft.phy	0	1	1
										OG0003174	22.4566	2.14945e-06	9.245e-06		OG0001024	0	1	1		OG0001014_codon_PichiaB_mafft.phy	0	1	1
										OG0003175	16.8262	4.0964e-05	0.000124585		OG0001047	0	1	1		OG0001019_codon_PichiaB_mafft.phy	0	1	1
										OG0003176	10.2049	0.00140067	0.00274473		OG0001074	0	1	1		OG0001063_codon_PichiaB_mafft.phy	0	1	1
										OG0003178	16.0538	6.15696e-05	0.000177704		OG0000927	-1.29426	1	1		OG0001074_codon_PichiaB_mafft.phy	0	1	1
										OG0003179	22.8822	1.72242e-06	7.73152e-06		OG0001045	-33.8004	1	1		OG0001041_codon_PichiaB_mafft.phy	-2e-06	1	1
										OG0003180	9.78242	0.00176188	0.00337139		OG0001083	0	1	1		OG0000927_codon_PichiaB_mafft.phy	-6e-06	1	1
										OG0003182	8.74273	0.00310838	0.00556481		OG0001089	0	1	1		OG0000976_codon_PichiaB_mafft.phy	-67.742	1	1
[truncated: 282 more rows]
